# Supplementary material for: Amplicon sequencing allows differential quantification of closely related parasite species: an example from rodent Coccidia (Eimeria)
Source: Parasit Vectors. 2023 Jun 17;16:204. doi: 10.1186/s13071-023-05800-6 (PMC10276917; doi:10.1186/s13071-023-05800-6)
Supplement: Supplementary file 2 — Additional file 2: Sequence alignments and respective phylogenetic trees. [file 13071_2023_5800_MOESM2_ESM.zip]

Archive with 28 entries (24 files):
- Additional_file_2/
- Additional_file_2/Phylo_tree_18SrRNA/
- Additional_file_2/Phylo_tree_18SrRNA/amplicon1
- Additional_file_2/Phylo_tree_18SrRNA/amplicon10
- Additional_file_2/Phylo_tree_18SrRNA/amplicon10.contree
- Additional_file_2/Phylo_tree_18SrRNA/amplicon1.contree
- Additional_file_2/Phylo_tree_18SrRNA/amplicon2
- Additional_file_2/Phylo_tree_18SrRNA/amplicon2.contree
- Additional_file_2/Phylo_tree_18SrRNA/amplicon3
- Additional_file_2/Phylo_tree_18SrRNA/amplicon3.contree
- Additional_file_2/Phylo_tree_18SrRNA/amplicon4
- Additional_file_2/Phylo_tree_18SrRNA/amplicon4.contree
- Additional_file_2/Phylo_tree_18SrRNA/amplicon5
- Additional_file_2/Phylo_tree_18SrRNA/amplicon5.contree
- Additional_file_2/Phylo_tree_18SrRNA/amplicon6
- Additional_file_2/Phylo_tree_18SrRNA/amplicon6.contree
- Additional_file_2/Phylo_tree_18SrRNA/amplicon7
- Additional_file_2/Phylo_tree_18SrRNA/amplicon7.contree
- Additional_file_2/Phylo_tree_18SrRNA/amplicon8
- Additional_file_2/Phylo_tree_18SrRNA/amplicon8.contree
- Additional_file_2/Phylo_tree_18SrRNA/amplicon9
- Additional_file_2/Phylo_tree_18SrRNA/amplicon9.contree
- Additional_file_2/Phylo_tree_28SrRNA/
- Additional_file_2/Phylo_tree_28SrRNA/Eimeira_ASV28S_align.fasta
- Additional_file_2/Phylo_tree_28SrRNA/Eimeira_ASV28S_align.fasta.contree
- Additional_file_2/Phylo_tree_reference18SrRNA/
- Additional_file_2/Phylo_tree_reference18SrRNA/Eimeria_reference.fasta
- Additional_file_2/Phylo_tree_reference18SrRNA/Eimeria_reference.fasta.contree
