# Supplementary material for: Amplicon sequencing allows differential quantification of closely related parasite species: an example from rodent Coccidia (Eimeria)
Source: Parasit Vectors. 2023 Jun 17;16:204. doi: 10.1186/s13071-023-05800-6 (PMC10276917; doi:10.1186/s13071-023-05800-6)
Supplement: Supplementary file 2 — Additional file 2: Sequence alignments and respective phylogenetic trees. [file 13071_2023_5800_MOESM2_ESM.zip › Additional_file_2/Phylo_tree_18SrRNA/amplicon10]

>wang1141_13_F.Nem_0425_6_3_R_ASV_1
--------------------------------------------------------------------------------
--------------------------------------------------------------------------------
--------------------------------------------------------------------------------
--------------------------------------------------------------------------------
--------------------------------------------------------------------------------
--------------------------------------------------------------------------------
--------------------------------------------------------------------------------
--------------------------------------------------------------------------------
--------------------------------------------------------------------------------
--------------------------------------------------------------------------------
--------------------------------------------------------------------------------
--------------------------------------------------------------------------------
--------------------------------------------------------------------------------
--------------------------------------------------------------------------------
--------------------------------------------------------------------------------
-----------CACCAGGCGTGGAG-CCTGCGGCTTAA-TTTGACTCAACACGGGGAAACTCACCAGGTCC-AGAC-AT-
GGGAAGGA--------------TTGACAGATTGATAGCTCTTTC-TTGATTCTATGGG-TGGTGGTGCAT-GGCCGTTCT
TAGTTGGT-GGAGTGATCTGTCTGG-TTAATTTCGATAACGAACGAGACCTTAGCCTGCTAAATAGGA-TCGGGAACTTT
TGTTTCCGCATCACTTCTTAGAGGGACTTT-GC-GTGTCTAACG-C-AAGGAAGTTTGAGGCAA----------------
--------------------------------------------------------------------------------
--------------------------------------------------------------------------------
--------------------------------------------------------------------------------
--------------------------------------------------------------------------------
----------------------------------------
>wang1141_13_F.Nem_0425_6_3_R_ASV_2
--------------------------------------------------------------------------------
--------------------------------------------------------------------------------
--------------------------------------------------------------------------------
--------------------------------------------------------------------------------
--------------------------------------------------------------------------------
--------------------------------------------------------------------------------
--------------------------------------------------------------------------------
--------------------------------------------------------------------------------
--------------------------------------------------------------------------------
--------------------------------------------------------------------------------
--------------------------------------------------------------------------------
--------------------------------------------------------------------------------
--------------------------------------------------------------------------------
--------------------------------------------------------------------------------
--------------------------------------------------------------------------------
-----------CACCAGGCGTGGAG-CCTGCGGCTTAA-TTTGACTCAACACGGGGAAACTCACCAGGTCC-AGAC-AT-
GGGAAGGA--------------TTGACAGATTGATAGCTCTTTC-TTGATTCTATGGG-TGGTGGTGCAT-GGCCGTTCT
TAGTTGGT-GGAGTGATCTGTCTGG-TTAATTTCGATAACGAACGAGACCTTAGCCTGCTAAATAGGA-TCGGGAACCTC
GGTTTCCGCATCACTTCTTAGAGGGACTTT-GC-GTGTCTAACG-C-AAGGAAGTTTGAGGCAA----------------
--------------------------------------------------------------------------------
--------------------------------------------------------------------------------
--------------------------------------------------------------------------------
--------------------------------------------------------------------------------
----------------------------------------
>JQ993669_Isospora_sp._ex_Talpa_europaea
--------------------------------------------------------------------------------
--------------------------------------------------------------------------------
--------------------------------------------------------------------------------
--------------------------------------------------------------------------------
-ATCAGCTTTCGACGGTAGGGTATTGGCCTACCGTGGCAGTGACGGGTAACGGGGAATTAGGGTTCGATTCCGGAGAGGG
AGCCTGAGAAACGGCTACCACATCTAAGGAAGGCAGCAGGCGCGCAAATTACCCAATGAAAACAGTTTCGAGG-------
------------TAGTGACGAGAAATAACAATACAGGGCATTTTATGCTCTGTAATTGGAATGATGGGAATCTAAAACCC
TTTCA-GAGTAACAATTGGAGGGCAAGTCT-GGTGCCAGCAG-CCGCGGTAATTCCAGCT-CCAATAGTGTATATTAGAG
TTGTTGCAGTTAAAAAGCTCGTAGTTGGATTTCTGTCGTGGTCATCCGGTTCCGCCCGTATGGGTGTGCACTGTGTTTGC
CCTCGGCTTTCTTCCG-TAGCCT---TCCGCTTCATTGCGTG----T--TGGTGTTTCGGAACTTTTAC-TTTGAGAAAA
A-TAGAGTGTTTCAAGCAGGCTTGTCGCCCTGAATACTTCAGCAT-GGAATAATAAGATAGGACCTTGGTTCTA-TTTTG
TTGGTTTCTAGGACCTAGGTAATGATTAATAGGGATGGTTGGGG-GCATTCGTATTTAACTGTCAGAGGTGAAATTCTTA
GATTTGTTAAAGACGAACTGCTGCGAAAGCGTTTGCCAAGGACGTTTTCATTAATCAAGAACGACAGTA-GGGGG-TTTG
AAGACGATTAGATACCGTCGTAATCTCTACCATAAACTATGCCGACTAGAGATAGGAAAAC-GCCTTTCTT-GGCTTCTC
CTGCACCTCATGAGAAATCAAAGTCTCTGGGTTCT-GGGGGG-A-GTATGGTCGCAAGGCTGAAACTTAAA-GGAATTGA
CGGAAGGGCACCACCAGGCGTGGAG-CCTGCGGCTTAA-TTTGACTCAACACGGGGAAACTCACCAGGTCC-AGAC-AT-
GGGAAGGA--------------TTGACAGATTGATAGCTCTTTC-TTGATTCTATGGG-TGGTGGTGCAT-GGCCGTTCT
TAGTTGGT-GGAGTGATCTGTCTGG-TTAATTTCGATAACGAACGAGACCTTAGCCTGCTAAATAGGA-TCGGGAACCTC
GGCTTCCGCATCACTTCTTAGAGGGACTTT-GC-GTGTCTAACG-C-AAGGAAGTTTGAGGCAAT-AACAGGTCTGTGAT
GCCCTTAGATGTTCTGGGCTGCACGCGCGCTACACTGATGCACTCAACGAGTTTTTAC-CCTTGGCCGGCAGGTCTAGGT
AATCTTTTGAGTATGCATCGTGATGG------------------------------------------------------
--------------------------------------------------------------------------------
--------------------------------------------------------------------------------
----------------------------------------
>JQ993670_Isospora_sp._ex_Talpa_europaea
--------------------------------------------------------------------------------
--------------------------------------------------------------------------------
--------------------------------------------------------------------------------
--------------------------------------------------------------------------------
--------------------------------------------------------------------------------
--------------------------------------------------------------------------------
--------------------------------------------------------------------------------
--------------------------------------------------------------------------------
---------------------------GATTTCTGTCGTGGTCATCCGGTTCCGCCCGTATGGGTGTGCACTGTGTTTGC
CCTCGGCTTTCTTCCGTAGCCTT----CCGCTTCATTGCG----CGT--TGGTGTTTCGGAACTTTTAC-TTTGAGAAAA
A-TAGAGTGTTTCAAGCAGGCTTGTCGCCCTGAATACTTCAGCAT-GGAATAATAAGATAGGACCTTGGTTCTA-TTTTG
TTGGTTTCTAGGACCTAGGTAATGATTAATAGGGATGGTTGGGG-GCATTCGTATTTAACTGTCAGAGGTGAAATTCTTA
GATTTGTTAAAGACGAACTGCTGCGAAAGCGTTTGCCAAGGACGTTTTCATTAATCAAGAACGACAGTA-GGGGG-TTTG
AAGACGATTAGATACCGTCGTAATCTCTACCATAAACTATGCCGACTAGAGATAGGAAAAC-GCCTTTCTT-GGCTTCTC
CTGCACCTCATGAGAAATCAAAGTCTCTGGGTTCT-GGGGGG-A-GTATGGTCGCAAGGCTGAAACTTAAA-GGAATTGA
CGGAAGGGCACCACCAGGCGTGGAG-CCTGCGGCTTAA-TTTGACTCAACACGGGGAAACTCGCCAGGTCC-AGAC-AT-
GGGAAGGA--------------TTGACAGATTGATAGCTCTTTC-TTGATTCTATGGG-TGGTGGTGCAT-GGCCGTTCT
TAGTTGGT-GGAGTGATCTGTCTGG-TTAATTTCGATAACGAACGAGACCTTAGCCTGCTAAATAGGA-TCGGGAACCTC
GGTTTCCGCATCACTTCTTAGAGGGACTTT-GC-GTGTCTAACG-C-AAGGAAGTTTGAGGCAAT-AACAGGTCTGTGAT
GCCCTTAGATGTTCTGGGCTGCACGCGCGCTACACTGATGCACTCAACGAGTTTTTAT-CCTTGGCCGGCAGGTCTAGGT
AATCTTTTGAGTATGCATCGTGA---------------------------------------------------------
--------------------------------------------------------------------------------
--------------------------------------------------------------------------------
----------------------------------------
>JQ993671_Isospora_sp._ex_Talpa_europaea
--------------------------------------------------------------------------------
--------------------------------------ATT-TGATGG-TCTCTTTTACATGG-ATAACCATGG-TAATT
CTATGGCTAATACATGCGCAATCGCCTCATT-----GGGGGGGCTGTGTTTATTAGATACAAAACC-AACCCAC--TTT-
G-TGGAGCCCTGGTGATTCATAGTAACCGAACAGATCGCAGTTGGCTTCGGCCCGCGATGGATCTTTCAAGTTTCTGACC
TATCAGCTTCCGACGGTAGGGTATTGGCCTACCGTGGCAGTGACGGGTAACGGGGAATTAGGGTTCGATTCCGGAGAGGG
AGCCTGAGAAACGGCTACCACATCTAAGGAAGGCAGCAGGAGCGCAAATTACCCAATGAAAACAGTTTCGAGG-------
------------TAGTGACGAGAAATAACAATACAGGGCATTTTATGCTCTGTAAGTGGAATGATGGGAATCTAAAACCC
TATCA-GACTAACAATTGGAGGGCAAGCCT-GGTGCCAGCAG-CCGCGGTAATTCCAGCT-CCAATAGTGTATATTAGAG
TTGTTGCAGTTAAAAAGCTCGTAGTTGGATTTCTGTCGTGGTCATCCGGTTCCGCCCATATGGGTGTGCATTGTGTTTGC
CCTCGGCTTTCTTCCG-TAGCCT-TC--CGCTTCATTGCGT----GT--TGGTGTTTCGGAACTTTTAC-TTTGAGAAAA
A-TAGAGTGTTTCAAGCAGGCTTGTCGCCCTGAATACTTCAGCAT-GGAATAATAAGATAGGACCTTGGTTCTA-TTTTG
TTGGTTTCTAGGACCTAGGTAATGATTAATAGGGATGGTTGGGG-GCATTCGTATTTAACTGTCAGAGGTGAAATTCTTA
GATTTGTTAAGGACGAACTGCTGCGAAAGCGTTTGCCAAGGACGTTTTCATTAATCAAGAACGACAGTA-GGGGG-TTTG
AAGGCGATTAGATACCGTCGTAATCTCTACCATAAACTATGCCGACTAGAGATAGGAAAAC-GCCTTTCTT-GGCTTCTC
CTGCACCTCATGAGAAATCAAAGTCTCTGGGTTCT-GGGGGG-A-GTATGGTCGCAAGGCTGAAACTTAAA-GGAATTGA
CGGAAGGGCACCACCAGGCGTGGAG-CCTGCGGCTTAA-TTTGACTCAACACGGGGAAACTCACCAGGTCC-AGAC-AT-
GGGAAGGA--------------TTGACAGATTGAAAGCTCTTTC-TTGATTCTATGGG-TGGTGGTGCAT-GGCCGTTCT
TAGTTGGT-GGAGTGATCTGTCTGG-TTAATTTCGATAACGAACGAGACCTTAGCTTGCTAAATAGGA-TCGGGAACCTC
GGTTTCCGCATCACTTCTTAGAGGGACTTT-GC-CTGTCTAACG-C-AAGGAAGTTTGAGGCAAT-AACAGGTCTGTGAT
GCCCTTAGATGTTCTGGGCTGCACGCGCGCTACACTGATGCACTCAACGAGTTTTTAT-CCTTGGCCGGCAGGTCTAGGT
AATCTTTTGAGTATGCATCGTGATGGGGATAGATTATTGCAATTTATTAATC-TTC------------------------
--------------------------------------------------------------------------------
--------------------------------------------------------------------------------
----------------------------------------
>JQ993665_Eimeria_nafuko
--------------------------------------------------------------------------------
--------------------------------------------------------------------------------
------------------------CCTCCTTCCCT-GGAGGGGCTGTGTTTATTAGATACAAAACC-AACCCAC--TTT-
G-TGGAGTCTGGGTGATTCATAGTAACCGAACGGATCGCAGTTGGCTTCGGCCCGCGATATATCTTTCAAGTTTCTGACC
TATCAGCTTTCGACGGTAGGGTATTGGCCTACCGTGGCAGTGACGGGTAACGGGGAATTAGGGTTCGATTCCGGAGAGGG
AGCCTGAGAAACGGCTACCACATCTAAGGAAGGCAGCAGGCGCGCAAATTACCCAATGAAAACAGCTTCGAGG-------
------------TAGTGACGAGAAATAACAATACAGGGCATTTTTTGTTCTGTAATTGGAATGATGGGAATGTAAAACCC
TTTCA-GATTAACAATTGGAGGGCAAGTCT-GGTGCCAGCAG-CCGCGGTAATTCCAGCT-CCAATAGTGTATATTAGAG
TTGTTGCAGTTAAAAAGCTCGTAGTTGGATTTCTGTCGTGGTCATCCGGTTCCGCCTGTATGGGTGTGCGCCTGGTTTGC
CCTCGGCTTTCTTCCGTTAGCCT-TCGGCGCTTCACTGCGTC--TGT--TGGTGTTTCGGAACTTTTAC-TTTGAGAAAA
A-TAGAGTGTTTCAAGCAGGCTTGTCGCCCTGAATACTTCAGCAT-GGAATAATAAGATAGGACCTTGGTTCTA-TTTTG
TTGGTTTCTAGGACTAAGGTAATGATTAATAGGGACAGTTGGGG-GCATTCGTATTTAACTGTCAGAGGTGAAATTCTTA
GATTTGTTAAAGACGAACTACTGCGAAAGCATTTGCCAAGGATGTTTTCATTAATCAAGAACGACAGTA-GGGGG-TTTG
AAGACGATTAGATACCGTCGTAATCTCTACCATAAACTATGCCGACTAGAGATAGGGAAAT-GCCTACCTT-GGCTTCTC
CTGCACCTCATGAGAAATCAAAGTCTCTGGGTTCT-GGGGGG-A-GTATGGTCGCAAGGCTGAAACTTAAA-GGAATTGA
CGGAAGGGCACCACCAGGCGTGGAG-CCTGCGGCTTAA-TTTGACTCAACACGGGGAAACTCACCAGGTCC-AGAC-AT-
GGGAAGGA--------------TTGACAGATTGATAGCTCTTTC-TTGATTCTATGGG-TGGTGGTGCAT-GGCCGTTCT
TAGTTGGT-GGAGTGATCTGTCTGG-TTAATTTCGATAACGAACGAGACCTTAGCCTGCTAAATAGGA-TCGGGAACCTC
GGTTTCCGCATCACTTCTTAGAGGGACTTT-GC-GTGTCTAACG-C-AAGGAAGTTTGAGGCAAT-AACAGGTCTGTGAT
GCCCTTAGATGTTCTGGGCTGCACGCGCGCTACACTGATGCATGCAACGAGTTTTTAA-CCTTGGCCGGCAGGTCTAGGT
AATCTTTTGAGTATGCATCGTGATGGGGATAGATTAT-------------------------------------------
--------------------------------------------------------------------------------
--------------------------------------------------------------------------------
----------------------------------------
>JQ993659_Eimeria_alorani
--------------------------------------------------------------------------------
--------------------------------------------------------------------------------
-------TAATACATGCGCACTCGCCTCCTTCTCT-GGAGGGGCTGTGTTTATTAGATACAAAACC-AACCCAC--TTT-
G-TGGAGTCCTGGTGATTCATAGTAACCGAACGGATCGCAGTTGGCTTCGGCCCGCGATGGATCTTTCAAGTTTCTGACC
TATCAGCTTTCGACGGTAGGGTATTGGCCTACCGTGGCAGTGACGGGTAACGGGGAATTAGGGTTCGATTCCGGAGAGGG
AGCCTGAGAAACGGCTACCACATCTAAGGAAGGCAGCAGGCGCGCAAATTACCCAATGAAAACAGTTTCGAGG-------
------------TAGTGACGAGAAATAACAATACAGGGCATTTTATGCTCTGTAATTGGAATGATGGGAATGTAAAACCC
TTCCA-GAGTAACAATTGGAGGGCAAGTCT-GGTGCCAGCAG-CCGCGGTAATTCCAGCT-CCAGTAGTGTATATTAGCG
TTGTTGCAGTTAAAAAGCTCGTAGTTGGATTTCTGTCGTGGTCATCCGGCTCCGCCCGTACGGGTGTGCGCCTGGTTTGC
CCTCGGCTTTCTTCCGGTAGCCT-TCCGCGCTTCACTGCGTG--TGT--TGGTGTTCCGGAACTTTTAC-TTTGAGAAAA
A-TAGAGTGTTTCAAGCAGGCTTGTCGCCCTGAATACTTCAGCAT-GGAATAATAAGATAGGACCTTGGTTCTA-TTTTG
TTGGTTTCTAGGACCAAGGTAATGGTTAATAGGGACAGTTGGGG-GCATTCGTATTTAACTGTCAGAGGTGAAATTCTTA
GATTTGTTAAAGACGAACTACTGCGAAAGCATTTGCCAAGGATGTTTTCATTAATCAAGAACGACAGTA-GGGGG-TTTG
AAGACGATTAGATACCGTCGTAATCTCTACCATAAACTATGCCGACTAGAGATAGGGAAAC-GCCTACCTT-GGCTTCTC
CTGCACCTCATGAGAAATCAAAGTCTCTGGGTTCT-GGGGGG-A-GTATGGTCGCAAGGCTGAAACTTAAA-GGAATTGA
CGGAAGGGCACCACCAGGCGTGGAG-CCTGCGGCTTAA-TTTGACTCAACACGGGGAAACTCACCAGGTCC-AGAC-AT-
GGGAAGGA--------------TTGACAGATTGATAGCTCTTTC-TTGATTCTATGGG-TGGTGGTGCAT-GGCCGTTCT
TAGTTGGT-GGAGTGATCTGTCTGG-TTAATTTCGATAACGAACGAGACCTTAGCCTGCTAAATAGGA-TCGGGAACCTC
GGTTTCCGCATCACTTCTTAGAGGGACTTT-GC-GTGTCTAACG-C-AAGGAAGTTTGAGGCAAT-AACAGGTCTGTGAT
GCCCTTAGATGTTCTGGGCTGCACGCGCGCTACACTGATGCATGCAACGAGTTTTTGA-CCTTGGCCGGCAGGTCTAGGT
AATCTTTTGAGTATGCATC-------------------------------------------------------------
--------------------------------------------------------------------------------
--------------------------------------------------------------------------------
----------------------------------------
>KU174470_Eimeria_apionodes
--------------------------------------------------------------------------------
-----------------------------------------------------------------------TGG-TAATT
CTATGGCTAATACATGCGCACTCGCCTCCTTCTCT-GGAGGGGCTGTGTTTATTAGATACAAAACC-AACCCAC--TTT-
G-TGGAGTCTGGGTGATTCATAGTAACCGAACGGATCGCAGTTGGCTTCGGCCCGCGATATATCTTTCAAGTTTCTGACC
TATCAGCTTTCGACGGTAGGGTATTGGCCTACCGTGGCAGTGACGGGTAACGGGGAATTAGGGTTCGATTCCGGAGAGGG
AGCCTGAGAAACGGCTACCACATCTAAGGAAGGCAGCAGGCGCGCAAATTACCCAATGAAAACAGCTTCGAGG-------
------------TAGTGACGAGAAATAACAATACAGGGCATTTTTTGTTCTGTAATTGGAATGATGGGAATGTAAAACCC
TTTCA-GATTAACAATTGGAGGGCAAGTCT-GGTGCCAGCAG-CCGCGGTAATTCCAGCT-CCAATAGTGTATATTAGAG
TTGTTGCAGTTAAAAAGCTCGTAGTTGGATTTCYGTCGTGGTCATCCGGTTCCGCCTGTATGGGTGTGCGCCTGGTTTGC
CCTCGGCTTTCTTCCGTTAGCCT-TCGGCGCTTCACTGCGTC--TGT--TGGTGTTTCGGAACTTTTAC-TTTGAGAAAA
A-TAGAGTGTTTCAAGCAGGCTTGTCGCCCTGAATACTTCAGCAT-GGAATAATAAGATAGGACCTTGGTTCTA-TTTTG
TTGGTTTCTAGGACTAAGGTAATGATTAATAGGGACAGTTGGGG-GCATTCGTATTTAACTGTCAGAGGTGAAATTCTTA
GATTTGTTAAAGACGAACTACTGCGAAAGCATTTGCCAAGGATGTTTTCATTAATCAAGAACGACAGTA-GGGGG-TTTG
AAGACGATTAGATACCGTCGTAATCTCTACCATAAACTATGCCGACTAGAGATAGGGAAAT-GCCTACCTT-GGCTTCTC
CTGCACCTCATGAGAAATCAAAGTCTCTGGGTTCT-GGGGGG-A-GTATGGTCGCAAGGCTGAAACTTAAA-GGAATTGA
CGGAAGGGCACCACCAGGCGTGGAG-CCTGCGGCTTAA-TTTGACTCAACACGGGGAAACTCACCAGGTCC-AGAC-AT-
GGGAAGGA--------------TTGACAGATTGATAGCTCTTTC-TTGATTCTATGGG-TGGTGGTGCAT-GGCCGTTCT
TAGTTGGT-GGAGTGATCTGTCTGG-TTAATTTCGATAACGAACGAGACCTTAGCCTGCTAAATAGGA-TCGGGAACCTC
GGTTTCCGCATCACTTCTTAGAGGGACTTT-GC-GTGTCTAACG-C-AAGGAAGTTTGAGGCAAT-AACAGGTCTGTGAT
GCCCTTAGATGTTCTGGGCTGCACGCGCGCTACACTGATGCATGCAACGAGTTTTTAA-CCTTGGCCGGCAGGTCTAGGT
AATCTTTTGAGTATGCATCGTGA---------------------------------------------------------
--------------------------------------------------------------------------------
--------------------------------------------------------------------------------
----------------------------------------
>KU174461_Eimeria_apionodes
--------------------------------------------------------------------------------
-----------------------------------------------------------------------TGG-TAATT
CTATGGCTAATACATGCGCACTCGCCTCCTTCTCT-GGAGGGGCTGTGTTTATTAGATACAAAACC-AACCCAC--TTT-
G-TGGAGTCTGGGTGATTCATAGTAACCGAACGGATCGCAGTTGGCTTCGGCCCGCGATATATCTTTCAAGTTTCTGACC
TATCAGCTTTCGACGGTAGGGTATTGGCCTACCGTGGCAGTGACGGGTAACGGGGAATTAGGGTTCGATTCCGGAGAGGG
AGCCTGAGAAACGGCTACCACATCTAAGGAAGGCAGCAGGCGCGCAAATTACCCAATGAAAACAGCTTCGAGG-------
------------TAGTGACGAGAAATAACAATACAGGGCATTTTTTGTTCTGTAATTGGAATGATGGGAATGTAAAACCC
TTTCA-GATTAACAATTGGAGGGCAAGTCT-GGTGCCAGCAG-CCGCGGTAATTCCAGCT-CCAATAGTGTATATTAGAG
TTGTTGCAGTTAAAAAGCTCGTAGTTGGATTTCTGTCGTGGTCATCCGGTTCCGCCTGTATGGGTGTGCGCCTGGTTTGC
CCTCGGCTTTCTTCCGTTAGCCT-TCGGCGCTTCACTGCGTC--TGT--TGGTGTTTCGGAACTTTTAC-TTTGAGAAAA
A-TAGAGTGTTTCAAGCAGGCTTGTCGCCCTGAATACTTCAGCAT-GGAATAATAAGATAGGACCTTGGTTCTA-TTTTG
TTGGTTTCTAGGACTAAGGTAATGATTAATAGGGACAGTTGGGG-GCATTCGTATTTAACTGTCAGAGGTGAAATTCTTA
GATTTGTTAAAGACGAACTACTGCGAAAGCATTTGCCAAGGATGTTTTCATTAATCAAGAACGACAGTA-GGGGG-TTTG
AAGACGATTAGATACCGTCGTAATCTCTACCATAAACTATGCCGACTAGAGATAGGGAAAT-GCCTACCTT-GGCTTCTC
CTGCACCTCATGAGAAATCAAAGTCTCTGGGTTCT-GGGGGG-A-GTATGGTCGCAAGGCTGAAACTTAAA-GGAATTGA
CGGAAGGGCACCACCAGGCGTGGAG-CCTGCGGCTTAA-TTTGACTCAACACGGGGAAACTCACCAGGTCC-AGAC-AT-
GGGAAGGA--------------TTGACAGATTGATAGCTCTTTC-TTGATTCTATGGG-TGGTGGTGCAT-GGCCGTTCT
TAGTTGGT-GGAGTGATCTGTCTGG-TTAATTTCGATAACGAACGAGACCTTAGCCTGCTAAATAGGA-TCGGGAACCTC
GGTTTCCGCATCACTTCTTAGAGGGACTTT-GC-GTGTCTAACG-C-AAGGAAGTTTGAGGCAAT-AACAGGTCTGTGAT
GCCCTTAGATGTTCTGGGCTGCACGCGCGCTACACTGATGCATGCAACGAGTTTTTAA-CCTTGGCCGGCAGGTCTAGGT
AATCTTTTGAGTATGCATCG------------------------------------------------------------
--------------------------------------------------------------------------------
--------------------------------------------------------------------------------
----------------------------------------
>KU174464_Eimeria_apionodes
--------------------------------------------------------------------------------
-----------------------------------------------------------------------TGG-TAATT
CTATGGCTAATACATGCGCACTCGCCTCCTTCTCT-GGAGGGGCTGTGTTTATTAGATACAAAACC-AACCCAC--TTT-
G-TGGAGTCTGGGTGATTCATAGTAACCGAACGGATCGCAGTTGGCTTCGGCCCGCGATATATCTTTCAAGTTTCTGACC
TATCAGCTTTCGACGGTAGGGTATTGGCCTACCGTGGCAGTGACGGGTAACGGGGAATTAGGGTTCGATTCCGGAGAGGG
AGCCTGAGAAACGGCTACCACATCTAAGGAAGGCAGCAGGCGCGCAAATTACCCAATGAAAACAGCTTCGAGG-------
------------TAGTGACGAGAAATAACAATACAGGGCATTTTTTGTTCTGTAATTGGAATGATGGGAATGTAAAACCC
TTTCA-GATTAACAATTGGAGGGCAAGTCT-GGTGCCAGCAG-CCGCGGTAATTCCAGCT-CCAATAGTGTATATTAGAG
TTGTTGCAGTTAAAAAGCTCGTAGTTGGATTTCTGTCGTGGTCATCCGGTTCCGCCGGTATGGGTGTGCGCCTGGTTTGC
CCTCGGCTTTCTTCCGTTAGCCT-TCGGCGCTTCACTGCGTC--TGT--TGGTGTTTCGGAACTTTTAC-TTTGAGAAAA
A-TAGAGTGTTTCAAGCAGGCTTGTCGCCCTGAATACTTCAGCAT-GGAATAATAAGATAGGACCTTGGTTCTATTTTTG
TTGGTTTCTAGGACTAAGGTAATGATTAATAGGGACAGTTGGGG-GCATTCGTATTTAACTGTCAGAGGTGAAATTCTTA
GATTTGTTAAAGACGAACTACTGCGAAAGCATTGCCCAAGGATGTTTTCATTAATCAAGAAC------------------
--------------------------------------------------------------------------------
--------------------------------------------------------------------------------
--------------------------------------------------------------------------------
--------------------------------------------------------------------------------
--------------------------------------------------------------------------------
--------------------------------------------------------------------------------
--------------------------------------------------------------------------------
--------------------------------------------------------------------------------
--------------------------------------------------------------------------------
--------------------------------------------------------------------------------
----------------------------------------
>KU174480_Eimeria_apionodes
--------------------------------------------------------------------------------
--------------------------------------------------------------------------------
--------------------------------------------------------------------------------
--------------------------------------------------------------------------------
--------------------------------------------------------------------------------
--------------------------------------------------------------------------------
--------------------------------------------------------------------------------
---------------------------------------------------------------------GTATATTAGAG
TTGTTGCAGTTAAAAAGCTCGTAGTTGGATTTCTGTCGTGGTCATCCGGTTCCGCCCGTATGGGTGTGCACCTGGTTTGC
CCTCGGCTTTCTTCCGTTAGCCT-TCGGCGCTTCATTGCGTC--TGT--TGGTGTTTCGGAACTTTTAC-TTTGAGAAAA
A-TAGAGTGTTTCAAGCAGGCTTGTCGCCCTGAATACTGCAGCAT-GGAATAATAAGATAGGACCTTGGTTCTA-TTTTG
TTGGTTTCTAGGACTAAGGTAATGATTAATAGGGACAGTTGGGG-GCATTCGTATTTAACTGTCAGAGGTGAAATTCTTA
GATTTGTTAAAGACGAACTACTGCGAAAGCATTTGCCAAGGATGTTTTCATTAATCAAGAACGACAGTA-GGGGG-TTTG
AAGACGATTAGATACCGTCGTAATCTCTACCATAAACTATGCCGACTAGAGATAGGGAAAT-GCCTACCTT-GGCTTCTC
CTGCACCTCATGAGAAATCAAAGTCTCTGGGTTCT-GGGGGG-A-GTATGGTCGCAAGGCTGAAACTTAAA-GGAATTGA
CGGAAGGGCACCACCAGGCGTGGAG-CCTGCGGCTTAA-TTTGACTCAACACGGGGAAACTCACCAGGTCC-AGAC-AT-
GGGAAGGA--------------TTGACAGATTGATAGCTCTTTC-TTGATTCTATGGG-TGGTGGTGCAT-GGCCGTTCT
TAGTTGGT-GGAGTGATCTGTCTGG-TTAATTTCGATAACGAACGAGACCTTAGCCTGCTAAATAGGA-TCGGGAACCTC
GGTTTCCGCATCACTTCTTAGAGGGACTTT-GC-GTGTCTAACG-C-AAGGAAGTTTGAGGCAAT-AACAGGTCTGTGAT
GCCCTTAGATGTTCTGGGCTGCACGCGCGCTACACTGATGCATGCAACGAGTTTTTAA-CCTTGGCCGGCAGGTCTAGGT
AATCTTTTGAGTATGCATCGTG----------------------------------------------------------
--------------------------------------------------------------------------------
--------------------------------------------------------------------------------
----------------------------------------
>KU174483_Eimeria_apionodes
--------------------------------------------------------------------------------
--------------------------------------------------------------------------------
--------------------------------------------------------------------------------
--------------------------------------------------------------------------------
--------------------------------------------------------------------------------
--------------------------------------------------------------------------------
--------------------------------------------------------------------------------
--------------------------------------------------------------------------------
---TTGCAGTTAAAAAGCTCGTAGTTGGATTTCTGTCGTGGTCATCCGGTTCCGCCCGTATGGGTGTGCGCCTGGTTTGC
CCTCGGCTTTCTCCCGTTAGCCT-TCGGCGCTTCATTGCGTC--TGT--TGGTGTTTCGGGACTTTTAC-TTTGAGAAAA
A-TAGAGTGTTTCAAGCAGGCTTGTCGCCCTGAATACTTCAGCAT-GGAATAATAAGATAGGACCTTGGTTCTA-TTTTG
TTGGTTTCTGGGACTAAGGTAATGATTAATAGGGACAGTTGGGG-GCATTCGTATTTAACTGTCAGAGGTGAAATTCTTA
GATTTGTTAAAGACGAACTACTGCGAAAGCATTTGCCAAGGATGTTTTCATTAATCAAGAACGACAGTA-GGGGG-TTTG
AAGACGATTAGATACCGTCGTAATCTCTACCATAAACTATGCCGACTAGAGATAGGGAAAT-GCCTACCTT-GGCTTCTC
CTGCACCTCATGAGAAATCAAAGTCTCTGGGTTCT-GGGGGG-A-GTATGGTCGCAAGGCTGAAACTTAAA-GGAATTGA
CGGAAGGGCACCACCAGGCGTGGAG-CCTGCGGCTTAA-TTTGACTCAACACGGGGAAACTCACCAGGTCC-AGAC-AT-
GGGAAGGA--------------TTGACAGATTGATAGCTCTTTC-TTGATTCTATGGG-TGGTGGTGCAT-GGCCGTTCT
TAGTTGGT-GGAGTGATCTGTCTGG-TTAATTTCGATAACGAACGAGACCTTAGCCTGCTAAATAGGA-TCGGGAACCTC
GGTTTCCGCATCACTTCTTAGAGGGACTTT-GC-GTGTCTAACG-C-AAGGAAGTTTGAGGCAAT-AACAGGTCTGTGAT
GCCCTTAGATGTTCTGGGCTGCACGCGCGCTACACTGATGCATGCAACGAGTTTTTAA-CCTTGGCCGGCAGGTCTAGGT
AATCTTTTGAGTATGCATCGTGA---------------------------------------------------------
--------------------------------------------------------------------------------
--------------------------------------------------------------------------------
----------------------------------------
>KU174462_Eimeria_apionodes
--------------------------------------------------------------------------------
-----------------------------------------------------------------------TGG-TAATT
CTATGGCTAATACATGCGCACTCGCCTCCTTCTCT-GGAGGGGCTGTGTTTATTAGATACAAAACC-AACCCACT-TTT-
G-TGGAGTCTGGGTGATTCATAGTAACCGAACGGATCGCAGTTGGCTTCGGCCCGCGATATATCTTTCAAGTTTCTGACC
TATCAGCTTTCGACGGTAGGGTATTGGCCTACCGTGGCAGTGACGGGTAACGGGGAATTAGGGTTCGATTCCGGAGAGGG
AGCCTGAGAAACGGCTACCACATCTAAGGAAGGCAGCAGGCGCGCAAATTACCCAATGAAAACAGCTTCGAGG-------
------------TAGTGACGAGAAATAACAATACAGGGCATTTTTTGTTCTGTAATTGGAATGATGGGAATGTAAAACCC
TTTCA-GAGTAACAATTGGAGGGCAAGTCT-GGTGCCAGCAG-CCGCGGTAATTCCAGCT-CCAATAGTGTATATTAGAG
TTGTTGCAGTTAAAAAGCTCGTAGTTGGATTTCTGTCGTGGTCATCCGGTTCCGCCCGTATGGGTGTGCACCTGGTTTGC
CCTCGGCTTTCTTCCGTTAGCCT-TCGGCGCTTCATTGCGTC--TGT--TGGTGTTTCGGAACTTTTAC-TTTGAGAAAA
A-TAGAGTGTTTCAAGCAGGCTTGTCGCCCTGAATACTGCAGCAT-GGAATAATAAGATAGGACCTTGGTTCTA-TTTTG
TTGGTTTCTAGGACTAAGGTAATGATTAATAGGGACAGTTGGGG-GCATTCGTATTTAACTGTCAGAGGTGAAATTCTTA
GATTTGTTAAAGACGAACTACTGCGAAAGCATTTGCCAAGGATGTTTTCATTAATCAAGAACGACAGTA-GGGGGGTTTG
AAGACGATTAGATACCGTCGTAATCTCTACCATAAACTATGCCGACTAGAGATAGGGAAAT-GCCTACCTT-GGCTTCTC
CTGCACCTCATGAGAAATCAAAGTCTCTGGGTTCT-GGGGGG-A-GTATGGTCGCAAGGCTGAAACTTAAA-GGAATTGA
CGGAAGGGCACCACCAGGCGTGGAG-CCTGCGGCTTAA-TTTGACTCAACACGGGGAAACTCACCAGGTCC-AGAC-AT-
GGGAAGGA--------------TTGACAGATTGATAGCTCTTTC-TTGATTCTATGGG-TGGTGGTGCAT-GGCCGTTCT
TAGTTGGT-GGAGTGATCTGTCTGG-TTAATTTCGATAACGAACGAGACCTTAGCCTGCTAAATAGGA-TCGGGAACCTC
GGTTTCCGCATCACTTCTTAGAGGGACTTT-GC-GTGTCTAACG-C-AAGGAAGTTTGAGGCAAT-AACAGGTCTGTGAT
GCCCTTAGATGTTCTGGGCTGCACGCGCGCTACACTGATGCATGCAACGAGTTTTTAA-CCTTGGCCGGCAGGTCTAGGT
AATCTTTTGAGTATGCATCGTG----------------------------------------------------------
--------------------------------------------------------------------------------
--------------------------------------------------------------------------------
----------------------------------------
>KU174463_Eimeria_apionodes
--------------------------------------------------------------------------------
--------------------------------------------------------------------------------
--------------------------------------------------------------------------------
--------------------------------------------------------------------------------
--------------------------------------------------------------------------------
--------------------------------------------CAAATTACCCAATGAAAACAGCTTCGAGG-------
------------TAGTGACGAGAAATAACAATACAGGGCATTTTTTGTTCTGTAATTGGAATGATGGGAATGTAAAACCC
TTTCA-GATTAACAATTGGAGGGCAAGTCT-GGTGCCAGCAG-CCGCGGTAATTCCAGCT-CCAATAGTGTATATTAGAG
TTGTTGCAGTTAAAAAGCTCGTAGTTGGRWTTCTGTCGTGGTCATCCGGTTCCGCCTGTATGGGTGTGCGCCTGGTTTGC
CCTCGGCTTTCTTCCGTTAGCCT-TCGGCGCTTCACTGCGTC--TGT--TGGTGTTTCGGAACTTTTAC-TTTGAGAAAA
A-TAGAGTGTTTCAAGCAGGCTTGTCGCCCTGAATACTTCAGCAT-GGAATAATAAGATAGGACCTTGGTTCTA-TTTTG
TTGGTTTCTAGGACTAAGGTAATGATTAATAGGGACAGTTGGGG-GCATTCGTATTTAACTGTCAGAGGTGAAATTCTTA
GATTTGTTAAAGACGAACTACTGCGAAAGCATTTGCCAAGGATGTTTTCATTAATCAAGAACGACAGTA-GGGGG-TTTG
AAGACGATTAGATACCGTCGTAATCTCTACCATAAACTATGCCGACTAGAGATAGGGAAAT-GCCTACCTT-GGCTTCTC
CTGCACCTCATGAGAAATCAAAGTCTCTGGGTTCT-GGGGGG-A-GTATGGTCGCAAGGCTGAAACTTAAA-GGAATTGA
CGGAAGGGCACCACCAGGCGTGGAG-CCTGCGGCTTAA-TTTGACTCAACACGGGGAAACTCACCAGGTCC-AGAC-AT-
GGGAAGGA--------------TTGACAGAT-------------------------------------------------
--------------------------------------------------------------------------------
--------------------------------------------------------------------------------
--------------------------------------------------------------------------------
--------------------------------------------------------------------------------
--------------------------------------------------------------------------------
--------------------------------------------------------------------------------
----------------------------------------
>KU174468_Eimeria_apionodes
--------------------------------------------------------------------------------
--------------------------------------------------------------------------------
---------------------TCGCCTCCTTCTCT-GGAGGGGCTGTGTTTATTAGATACAAAACC-AACCCAC--TTTT
G-TGGAGTCTGGGTGATTCATAGTAACCGAACGGATCGCAGTTGGCTTCGGCCCGCGATATATCTTTCAAGTTTCTGACC
TATCAGCTTTCGACGGTAGGGTATTGGCCTACCGTGGCAGTGACGGGTAACGGGGAATTAGGGTTCGATTCCGGAGAGGG
AGCCTGAGAAACGGCTACCACATCTAAGGAAGGCAGCAGGCGCGCAAATTACCCAATGAAAACAGCTTCGAGG-------
------------TAGTGACGAGAAATAACAATACAGGGCATTTTTTGTTCTGTAATTGGAATGATGGGAATGTAAAACCC
TTTCA-GAGTAACAATTGGAGGGCAAGTCT-GGTGCCAGCAG-CCGCGGTAATTCCAGCT-CCAATAGTGTATATTAGAG
TTGTTGCAGTTAAAAAGCTCGTAGTTGGATTTCTGTCGTGGTCATCCGGTTCCGCCCGTATGGGTGTGCACCTGGTTTGC
CCTCGGCTTTCTTCCGTTAGCCT-TCGGCGCTTCATTGCGTC--TGT--TGGTGTTTCGGAACTTTTAC-TTTGAGAAAA
A-TAGAGTGTTTCAAGCAGGCTTGTCGCCCTGAATACTGCAGCAT-GGAATAATAAGATAGGACCTTGGTTCTA-TTTTG
TTGGTTTCTAGGACTAAGGTAATGATTAATAGGGACAGTTGGGG-GCATTCGTATTTAACTGTCAGAGGTGAAATTCTTA
GATTTGTTAAAGACGAACTACTGCGAAAGCATTTGCCAAGGATGTTTTCATTAATCAAGAACGACAGTA-GGGGG-TTTG
AAGACGATTAGATACCGTCGTAATCTCTACCATAAACTATGCCGACTAGAGATAGGGAAAT-GCCTACCTT-GGCTTCTC
CTGCACCTCATGAGAAATCAAAGTCTCTGGGTTCT-GGGGGG-A-GTATGGTCGCAAGGCTGAAACTTAAA-GGAATTGA
CGGAAGGGCACCACCAGGCGTGGAG-CCTGCGGCTTAA-TTTGACTCAACACGGGGAAACTCACCAGGTCC-AGAC-AT-
GGGAAGGA--------------TTGACAGATTGATAGCTCTTTC-TTGATTCTATGGG-TGGTGGTGCAT-GGCCGTTCT
TAGTTGGT-GGAGTGATCTGTCTGG-TTAATTTCGATAACGAACGAGACCTTAGCCTGCTAAATAGGA-TCGGGAACCTC
GGTTTCCGCATCACTTCTTAGAGGGACTTT-GC-GTGTCTAACG-C-AAGGAAGTTTGAGGCAAT-AACAGGTCTGTGAT
GCCCTTAGATGTTCTGGGCTGCACGCGCGCTACACTGATGCATGCAACGAGTTTTTAA-CCTTGGCCGGCAGGTCTAGGT
AATCTTTTGAGTATGCATCGTG----------------------------------------------------------
--------------------------------------------------------------------------------
--------------------------------------------------------------------------------
----------------------------------------
>KU174479_Eimeria_apionodes
--------------------------------------------------------------------------------
--------------------------------------------------------------------------------
--------------------------------------------------------------------------------
--------------------------------------------------------------------------------
--------------------------------------------------------------------------------
--------------------------------------------------------------------------------
--------------------------------------------------------------------------------
-----------ACAATTGGAGGGCAAGTCT-GGTGCCAGCAG-CCGCGGTAATTCCAGCTCCCAATAGTGTATATTAGAG
TTGTTGCAGTTAAAAAGCTCGTAGTTGGATTTCTGTCGTGGTCATCCGGTTCCGCCCGTATGGGTGTGCACCTGGTTTGC
CCTCGGCTTTCTTCCGTTAGCCT-TCGGCGCTTCATTGCGTC--TGT--TGGTGTTTCGGAACTTTTAC-TTTGAGAAAA
A-TAGAGTGTTTCAAGCAGGCTTGTCGCCCTGAATACTGCAGCAT-GGAATAATAAGATAGGACCTTGGTTCTA-TTTTG
TTGGTTTCTAGGACTAAGGTAATGATTAATAGGGACAGTTGGGG-GCATTCGTATTTAACTGTCAGAGGTGAAATTCTTA
GATTTGTTAAAGACGAACTACTGCGAAAGCATTTGCCAAGGATGTTTTCATTAATCAAGAACGACAGTA-GGGGG-TTTG
AAGACGATTAGATACCGTCGTAATCTCTACCATAAACTATGCCGACTAGAGATAGGGAAAT-GCCTACCTT-GGCTTCTC
CTGCACCTCATGAGAAATCAAAGTCTCTGGGTTCT-GGGGGG-A-GTATGGTCGCAAGGCTGAAACTTAAA-GGAATTGA
CGGAAGGGCACCACCAGGCGTGGAG-CCTGCGGCTTAA-TTTGACTCAACACGGGGAAACTCACCAGGTCC-AGAC-AT-
GGGAAGGA--------------TTGACAGATTGATAGCTCTTTC-TTGATTCTATGGG-TGGTGGTGCAT-GGCCGTTCT
TAGTTGGT-GGAGTGATCTGTCTGG-TTAATTTCGATAACGAACGAGACCTTAGCCTGCTAAATAGGA-TCGGGAACCTC
GGTTTCCGCATCACTTCTTAGAGGGACTTT-GC-GTGTCTAACG-C-AAGGAAGTTTGAGGCAAT-AACAGGTCTGTGAT
GCCCTTAGATGTTCTGGGCTGCACGCGCGCTACACTGATGCATGCAACGAGTTTTTAA-CCTTGGCCGGCAGGTCTAGGT
AATCTTTTGAGTATGCATCGTG----------------------------------------------------------
--------------------------------------------------------------------------------
--------------------------------------------------------------------------------
----------------------------------------
>KU174449_Eimeria_apionodes
--------------------------------------------------------------------------------
--------------------------------------------------------------G-ATAACCATGG-TAATT
CTATGGCTAATACATGCGCACTCGCCTCCTTCTCT-GGAGGGGCTGTGTTTATTAGATACAAAACC-AACCCAC--TTT-
G-TGGAGTCTGGGTGATTCATAGTAACCGAACGGATCGCAGTTGGCTTCGGCCCGCGATATATCTTTCAAGTTTCTGACC
TATCAGCTTTCGACGGTAGGGTATTGGCCTACCGTGGCAGTGACGGGTAACGGGGAATTAGGGTTCGATTCCGGAGAGGG
AGCCTGAGAAACGGCTACCACATCTAAGGAAGGCAGCAGGCGCGCAAATTACCCAATGAAAACAGCTTCGAGG-------
------------TAGTGACGAGAAATAACAATACAGGGCATTTTTTGTTCTGTAATTGGAATGATGGGAATGTAAAACCC
TTTCA-GATTAACAATTGGAGGGCAAGTCT-GGTGCCAGCAG-CCGCGGTAATTCCAGCT-CCAATAGTGTATATTAGAG
TTGTTGCAGTTAAAAAGCTCGTAGTTGGATTTCTGTCGTGGTCATCCGGTTCCGCCTGTATGGGTGTGCGCCTGGTTTGC
CCTCGGCTTTCTTCCGTTAGCCTTTCGGCGCTTCACTGCGTC--TGT--TGGTGTTTCGGAACTTTTAC-TTTGAGAAAA
A-TAGAGTGTTTCAAGCAGGCTTGTCGCCCTGAATACTTCAGCAT-GGAATAATAAGATAGGACCTTGGTTCTA-TTTTG
TTGGTTTCTAGGACTAAGGTAATGATTAATAGGGACAGTTGGGG-GCATTCGTATTTAACTGTCAGAGGTGAAATTCTTA
GATTTGTTAAAGACGAACTACTGCGAAAGCATTTGCCAAGGATGTTTTCATTAATCAAGAACGACAGTA-GGGGG-TTTG
AAGACGATTAGATACCGTCGTAATCTCTACCATAAACTATGCCGACTAGAGATAGGGAAAT-GCCTACCTT-GGCTTCTC
CTGCACCTCATGAGAAATCAAAGTCTCTGGGTTCTGGGGGGG-A-GTATGGTCGCAAGGCTGAAACTTAAA-GGAATTGA
CGGAAGGGCACCACCAGGCGTGGAG-CCTGCGGCTTAA-TTTGACTCAACACGGGGAAACTCACCAGGTCC-AGAC-AT-
GGGAAGGA--------------TTGACAGATTGATAGCTCTTTC-TTGATTCTATGGG-TGGTGGTGCAT-GGCCGTTCT
TAGTTGGT-GGAGTGATCTGTCTGG-TTAATTTCGATAACGAACGAGACCTTAGCCTGCTAAATAGGA-TCGGGAACCTC
GGTTTCCGCATCACTTCTTAGAGGGACTTT-GC-GTGTCTAACG-C-AAGGAAGTTTGAGGCAAT-AACAGGTCTGTGAT
GCCCTTAGATGTTCTGGGCTGCACGCGCGCTACACTGATGCATGCAACGAGTTTTTAA-CCTTGGCCGGCAGGTCTAGGT
A-------------------------------------------------------------------------------
--------------------------------------------------------------------------------
--------------------------------------------------------------------------------
----------------------------------------
>KU174450_Eimeria_apionodes
--------------------------------------------------------------------------------
-------------------------------------------------------------GG-ATAACCATGG-TAATT
CTATGGCTAATACATGCGCACTCGCCTCCTTCTCT-GGAGGGGCTGTGTTTATTAGATACAAAACC-AACCCAC--TTT-
G-TGGAGTCTGGGTGATTCATAGTAACCGAACGGATCGCAGTTGGCTTCGGCCCGCGATATATCTTTCAAGTTTCTGACC
TATCAGCTTTCGACGGTAGGGTATTGGCCTACCGTGGCAGTGACGGGTAACGGGGAATTAGGGTTCGATTCCGGAGAGGG
AGCCTGAGAAACGGCTACCACATCTAAGGAAGGCAGCAGGCGCGCAAATTACCCAATGAAAACAGCTTCGAGG-------
------------TAGTGACGAGAAATAACAATACAGGGCATTTTTTGTTCTGTAATTGGAATGATGGGAATGTAAAACCC
TTTCA-GATTAACAATTGGAGGGCAAGTCT-GGTGCCAGCAG-CCGCGGTAATTCCAGCT-CCAATAGTGTATATTAGAG
TTGTTGCAGTTAAAAAGCTCGTAGTTGGATTTCTGTCGTGGTCATCCGGTTCCGCCTGTATGGGTGTGCGCCTGGTTTGC
CCTCGGCTTTCTTCCGTTAGCCT-TCGGCGCTTCACTGCGTC--TGT--TGGTGTTTCGGAACTTTTAC-TTTGAGAAAA
A-TAGAGTGTTTCAAGCAGGCTTGTCGCCCTGAATACTTCAGCAT-GGAATAATAAGATAGGACCTTGGTTCTA-TTTTG
TTGGTTTCTAGGACTAAGGTAATGATTAATAGGGACAGTTGGGG-GCATTCGTATTTAACTGTCAGAGGTGAAATTCTTA
GATTTGTTAAAGACGAACTACTGCGAAAGCATTTGCCAAGGATGTTTTCATTAATCAAGAACGACAGTA-GGGGG-TTTG
AAGACGATTAGATACCGTCGTAATCTCTACCATAAACTATGCCGACTAGAGATAGGGAAAT-GCCTACCTT-GGCTTCTC
CTGCACCTCATGAGAAATCAAAGTCTCTGGGTTCT-GGGGGG-A-GTATGGTCGCAAGGCTGAAACTTAAA-GGAATTGA
CGGAAGGGCACCACCAGGCGTGGAG-CCTGCGGCTTAA-TTTGACTCAACACGGGGAAACTCACCAGGTCC-AGAC-AT-
GGGAAGGA--------------TTGACAGATTGATAGCTCTTTC-TTGATTCTATGGG-TGGTGGTGCAT-GGCCGTTCT
TAGTTGGT-GGAGTGATCTGTCTGG-TTAATTTCGATAACGAACGAGACCTTAGCCTGCTAAATAGGA-TCGGGAACCTC
GGTTTCCGCATCACTTCTTAGAGGGACTTT-GC-GTGTCTAACG-C-AAGGAAGTTTGAGGCAAT-AACAGGTCTGTGAT
GCCCTTAGATGTTCTGGGCTGCACGCGCGCTACACTGATGCATGCAACGAGTTTTTAA-CCTTGGCCGGCAGGTCTAGGT
AATCTTTTGAGTATGCATCGTGA---------------------------------------------------------
--------------------------------------------------------------------------------
--------------------------------------------------------------------------------
----------------------------------------
>KU174465_Eimeria_apionodes
--------------------------------------------------------------------------------
--------------------------------------------------------------------------------
----------------------------------------------------------------CC-AACCCAC--TTT-
G-TGGAGTCTGGGTGATTCATAGTAACCGAACGGATCGCAGTTGGCTTCGGCCCGCGATATATCTTTCAAGTTTCTGACC
TATCAGCTTTCGACGGTAGGGTATTGGCCTACCGTGGCAGTGACGGGTAACGGGGAATTAGGGTTCGATTCCGGAGAGGG
AGCCTGAGAAACGGCTACCACATCTAAGGAAGGCAGCAGGCGCGCAAATTACCCAATGAAAACAGCTTCGAGG-------
------------TAGTGACGAGAAATAACAATACAGGGCATTTTTTGTTCTGTAATTGGAATGATGGGAATGTAAAACCC
TTTCA-GATTAACAATTGGAGGGCAAGTCT-GGTGCCAGCAG-CCGCGGTAATTCCAGCT-CCAATAGTGTATATTAGAG
TTGTTGCAGTTAAAAAGCTCGTAGTTGGATTTCTGTCGTGGTCATCCGGTTCCGCCCGTACGGGTGTGCGCCTGGTTTGC
CCTCGGCTTTCTTCCGTTAGCCT-TCGGCGCTTCATTGCGTC--TGT--TGGTGTTTCGGAACTTTTAC-TTTGAGAAAA
A-TAGAGTGTTTCAAGCAGGCTTGTCGCCCTGAATACTTCAGCAT-GGAATAATAAGATAGGACCTTGGTTCTA-TTTTG
TTGGTTTCTAGGACTAAGGTAATGATTAATAGGGACAGTTGGGG-GCATTCGTATTTAACTGTCAGAGGTGAAATTCTTA
GATTTGTTAAAGACGAACTACTGCGAAAGCATTTGCCAAGGATGTTTTCATTAATCAAGAACGACAGTA-GGGGG-TTTG
AAGACGATTAGATACCGTCGTAATCTCTACCATAAACTATGCCGACTAGAGATAGGGAAAT-GCCTACCTT-GGCTTCTC
CTG-----------------------------------------------------------------------------
--------------------------------------------------------------------------------
--------------------------------------------------------------------------------
--------------------------------------------------------------------------------
--------------------------------------------------------------------------------
--------------------------------------------------------------------------------
--------------------------------------------------------------------------------
--------------------------------------------------------------------------------
--------------------------------------------------------------------------------
----------------------------------------
>KU174467_Eimeria_apionodes
--------------------------------------------------------------------------------
-----------------------------------------------------------------------TGG-TAATT
CTATGGCTAATACATGCGCACTCGCCTCCTTCTCT-GGAGGGGCTGTGTTTATTAGATACAAAACC-AACCCAC--TTT-
G-TGGAGTCTGGGTGATTCATAGTAACCGAACGGATCGCAGTTGGCTTCGGCCCGCGATATATCTTTCAAGTTTCTGACC
TATCAGCTTTCGACGGTAGGGTATTGGCCTACCGTGGCAGTGACGGGTAACGGGGAATTAGGGTTCGATTCCGGAGAGGG
AGCCTGAGAAACGGCTACCACATCTAAGGAAGGCAGCAGGCGCGCAAATTACCCAATGAAAACAGCTTCGAGG-------
------------TAGTGACGAGAAATAACAATACAGGGCATTTTTTGTTCTGTAATTGGAATGATGGGAATGTAAAACCC
TTTCA-GATTAACAATTGGAGGGCAAGTCT-GGTGCCAGCAG-CCGCGGTAATTCCAGCT-CCAATAGTGTATATTAGAG
TTGTTGCAGTTAAAAAGCTCGTAGTTGGATTTCTGTCGTGGTCATCCGGTTCCGCCCGTACGGGTGTGCGCCTGGTTTGC
CCTCGGCTTTCTTCCGTTAGCCT-TCGGCGCTTCATTGCGTC--TGT--TGGTGTTTCGGAACTTTTAC-TTTGAGAAAA
A-TAGAGTGTTTCAAGCAGGCTTGTCGCCCTGAATACTTCAGCAT-GGAATAATAAGATAGGACCTTGGTTCTA-TTTTG
TTGGTTTCTAGGACTAAGGTAATGATTAATAGGGACAGTTGGGG-GCATTCGTATTTAACTGTCAGAGGTGAAATTCTTA
GATTTGTTAAAGACGAACTACTGCGAAAGCATTTGCCAAGGATGTTTTCATTAATCAAGAACGACAGTA-GGGGG-TTTG
AAGACGATTAGATACCGTCGTAATCTCTACCATAAACTATGCCGACTAGAGATAGGGAAAT-GCCTACCTT-GGCTTCTC
CTGCACCTCATGAGAAATCAAAGTCTCTGGGTTCTGGGGGG--A-GTATGGTCGCAAGGCTGAAACTTAAA-GGAATTGA
CGGAAGGGCACCACCAGGCGTGGAG-CCTGCGGCTTAA-TTTGACTCAACACGGGGAAACTCACCAGGTCC-AGAC-AT-
GGGAAGGA--------------TTGACAGATTGATAGCTCTTTC-TTGATTCTATGGG-TGGTGGTGCAT-GGCCGTTCT
TAGTTGGT-GGAGTGATCTGTCTGG-TTAATTTCGATAACGAACGAGACCTTAGCCTGCTAAATAGGA-TCGGGAACCTC
GGTTTCCGCATCACTTCTTAGAGGGACTTT-GC-GTGTCTAACG-C-AAGGAAGTTTGAGGCAAT-AACAGGTCTGTGAT
GCCCTTAGATGTTCTGGGCTGCACGCGCGCTACACTGATGCATGCAACGAGTTTTTAA-CCTTGGCCGGCAGGTCTAGGT
AATCTTTTGAGTATGCATCGTG----------------------------------------------------------
--------------------------------------------------------------------------------
--------------------------------------------------------------------------------
----------------------------------------
>KU174474_Eimeria_apionodes
--------------------------------------------------------------------------------
-----------------------------------------------------------------------TGG-TAATT
CTATGGCTAATACATGCGCACTCGCCTCCTTCTCT-GGAGGGGCTGTGTTTATTAGATACAAAACC-AACCCAC--TTT-
G-TGGAGTCTGGGTGATTCATAGTAACCGAACGGATCGCAGTTGGCTTCGGCCCGCGATATATCTTTCAAGTTTCTGACC
TATCAGCTTTCGACGGTAGGGTATTGGCCTACCGTGGCAGTGACGGGTAACGGGGAATTAGGGTTCGATTCCGGAGAGGG
AGCCTGAGAAACGGCTACCACATCTAAGGAAGGCAGCAGGCGCGCAAATTACCCAATGAAAACAGCTTCGAGG-------
------------TAGTGACGAGAAATAACAATACAGGGCATTTTTTGTTCTGTAATTGGAATGATGGGAATGTAAAACCC
TTTCA-GATTAACAATTGGAGGGCAAGTCT-GGTGCCAGCAG-CCGCGGTAATTCCAGCT-CCAATAGTGTATATTAGAG
TTGTTGCAGTTAAAAAGCTCGTAGTTGGATTTCTGTCGTGGTCATCCGGTTCCGCCKGTATGGGTGTGCGCCTGGTTTGC
CCTCGGCTTTCTTCCGTTAGCCT-TCGGCGCTTCACTGCGTC--TGT--TGGTGTTTCGGAACTTTTAC-TTTGAGAAAA
A-TAGAGTGTTTCAAGCAGGCTTGTCGCCCTGAATACTTCAGCAT-GGAATAATAAGATAGGACCTTGGTTCTA-TTTTG
TTGGTTTCTAGGACTAAGGTAATGATTAATAGGGACAGTTGGGG-GCATTCGTATTTAACTGTCAGAGGTGAAATTCTTA
GATTTGTTAAAGACGAACTACTGCGAAAGCATTKSCCAAGGATGTTTTCATTAATCAAGAACGACAGTA-GGGGG-TTTG
AAGACGATTAGATACCGTCGTAATCTCTACCATAAACTATGCCGACTAGAGATAGGGAAAT-GCCTACCTT-GGCTTCTC
CTGCACCTCATGAGAAATCAAAGTCTCTGGGTTCT-GGGGGG-A-GTATGGTCGCAAGGCTGAAACTTAAA-GGAATTGA
CGGAAGGGCACCACCAGGCGTGGAG-CCTGCGGCTTAA-TTTGACTCAACACGGGGAAACTCACCAGGTCC-AGAC-AT-
GGGAAGGA--------------TTGACAGATTGATAGCTCTTTC-TTGATTCTATGGG-TGGTGGTGCAT-GGCCGTTCT
TAGTTGGT-GGAGTGATCTGTCTGG-TTAATTTCGATAACGAACGAGACCTTAGCCTGCTAAATAGGA-TCGGGAACCTC
GGTTTCCGCATCACTTCTTAGAGGGACTTT-GC-GTGTCTAACG-C-AAGGAAGTTTGAGGCAAT-AACAGGTCTGTGAT
GCCCTTAGATGTTCTGGGCTGCACGCGCGCTACACTGATGCATGCAACGAGTTTTTAA-CCTTGGCCGGCAGGTCTAGGT
AATCTTTTGAGTATGCATCGTG----------------------------------------------------------
--------------------------------------------------------------------------------
--------------------------------------------------------------------------------
----------------------------------------
>KU174451_Eimeria_apionodes
--------------------------------------------------------------------------------
--------------------------------------------------------------------CCATGG-TAATT
CTATGGCTAATACATGCGCACTCGCCTCCTTCTCT-GGAGGGGCTGTGTTTATTAGATACAAAACC-AACCCAC--TTT-
G-TGGAGTCTGGGTGATTCATAGTAACCGAACGGATCGCAGTTGGCTTCGGCCCGCGATATATCTTTCAAGTTTCTGACC
TATCAGCTTTCGACGGTAGGGTATTGGCCTACCGTGGCAGTGACGGGTAACGGGGAATTAGGGTTCGATTCCGGAGAGGG
AGCCTGAGAAACGGCTACCACATCTAAGGAAGGCAGCAGGCGCGCAAATTACCCAATGAAAACAGCTTCGAGG-------
------------TAGTGACGAGAAATAACAATACAGGGCATTTTTTGTTCTGTAATTGGAATGATGGGAATGTAAAACCC
TTTCA-GATTAACAATTGGAGGGCAAGTCT-GGTGCCAGCAG-CCGCGGTAATTCCAGCT-CCAATAGTGTATATTAGAG
TTGTTGCAGTTAAAAAGCTCGTAGTTGGATTTCTGTCGTGGTCATCCGGTTCCGCCTGTATGGGTGTGCGCCTGGTTTGC
CCTCGGCTTTCTTCCGTTAGCCT-TCGGCGCTTCACTGCGTC--TGT--TGGTGTTTCGGAACTTTTAC-TTTGAGAAAA
A-TAGAGTGTTTCAAGCAGGCTTGTCGCCCTGAATACTTCAGCAT-GGAATAATAAGATAGGACCTTGGTTCTA-TTTTG
TTGGTTTCTAGGACTAAGGTAATGATTAATAGGGACAGTTGGGG-GCATTCGTATTTAACTGTCAGAGGTGAAATTCTTA
GATTTGTTAAAGACGAACTACTGCGAAAGCATTTGCCAAGGATGTTTTCATTAATCAAGAACGACAGTA-GGGGG-TTTG
AAGACGATTAGATACCGTCGTAATCTCTACCATAAACTATGCCGACTAGAGATAGGGAAAT-GCCTACCTT-GGCTTCTC
CTGCACCTCATGAGAAATCAAAGTCTCTGGGTTCT-GGGGGG-A-GTATGGTCGCAAGGCTGAAACTTAAA-GGAATTGA
CGGAAGGGCACCACCAGGCGTGGAG-CCTGCGGCTTAA-TTTGACTCAACACGGGGAAACTCACCAGGTCC-AGAC-AT-
GGGAAGGA--------------TTGACAGATTGATAGCTCTTTC-TTGATTCTATGGG-TGGTGGTGCAT-GGCCGTTCT
TAGTTGGT-GGAGTGATCTGTCTGG-TTAATTTCGATAACGAACGAGACCTTAGCCTGCTAAATAGGA-TCGGGAACCTC
GGTTTCCGCATCACTTCTTAGAGGGACTTT-GC-GTGTCTAACG-C-AAGGAAGTTTGAGGCAAT-AACAGGTCTGTGAT
GCCCTTAGATGTTCTGGGCTGCACGCGCGCTACACTGATGCATGCAACGAGTTTTTAA-CCTTGGCCGGCAGGTCTAGGT
AATCTTTTGAGTATGCATCG------------------------------------------------------------
--------------------------------------------------------------------------------
--------------------------------------------------------------------------------
----------------------------------------
>KU174459_Eimeria_apionodes
--------------------------------------------------------------------------------
--------------------------------------------------------------------------------
-TATGGCTAATACATGCGCACTCGCCTCCTTCCCC-GGAGGGGCTGTGTTTATTAGATACAAAACC-AACCCACT-TTT-
G-TGGAGTCTGGGTGATTCATAGTAACCGAACGGATCGCAGTTGGCTTCGGCCCGCGATATATCTTTCAAGTTTCTGACC
TATCAGCTTTCGACGGTAGGGTATTGGCCTACCGTGGCAGTGACGGGTAACGGGGAATTAGGGTTCGATTCCGGAGAGGG
AGCCTGAGAAACGGCTACCACATCTAAGGAAGGCAGCAGGCGCGCAAATTACCCAATGAAAACAGCTTCGAGG-------
------------TAGTGACGAGAAATAACAATACAGGGCATTTTTTGTTCTGTAATTGGAATGATGGGAATGTAAAACCC
TTTCA-GAGTAACAATTGGAGGGCAAGTCT-GGTGCCAGCAG-CCGCGGTAATTCCAGCT-CCAATAGTGTATATTAGAG
TTGTTGCAGTTAAAAAGCTCGTAGTTGGATTTCTGTCGTGGTCATCCGGTTCCGCCCGTATGGGTGTGCACCTGGTTTGC
CCTCGGCTTTCTTCCGTTAGCCA-TCGGCGCTTCATTGCGTC--TGT--TGGTGTTTCGGAACTTTTAC-TTTGAGAAAA
A-TAGAGTGTTTCAAGCAGGCTTGTCGCCCTGAATACTGCAGCAT-GGAATAATAAGATAGGACCTTGGTTCTA-TTTTG
TTGGTTTCTAGGACTAAGGTAATGATTAATAGGGACAGTTGGGG-GCATTCGTATTTAACTGTCAGAGGTGAAATTCTTA
GATTTGTTAAAGACGAACTACTGCGAAAGCATTTGCCAAGGATGTTTTCATTAATCAAGAACGACAGTA-GGGGG-TTTG
AAGACGATTAGATACCGTCGTAATCTCTACCATAAACTATGCCGACTAGAGATAGGGAAAT-GCCTACCTT-GGCTTCTC
CTGCACCTCATGAGAAATCAAAGTCTCTGGGTTCT-GGGGGG-A-GTATGGTCGCAAGGCTGAAACTTAAA-GGAATTGA
CGGAAGGGCACCACCAGGCGTGGAG-CCTGCGGCTTAA-TTTGACTCAACACGGGGAAACTCACCAGGTCC-AGAC-AT-
GGGAAGGA--------------TTGACAGATTGATAGCTCTTTC-TTGATTCTATGGG-TGGTGGTGCAT-GGCCGTTCT
TAGTTGGT-GGAGTGATCTGTCTGG-TTAATTTCGATAACGAACGAGACCTTAGCCTGCTAAATAGGA-TCGGGAACCTC
GGTTTCCGCATCACTTCTTAGAGGGACTTT-GC-GTGTCTAACG-C-AAGGAAGTTTGAGGCAAT-AACAGGTCTGTGAT
GCCCTTAGATGTTCTGGGCTGCACGCGCGCTACACTGATGCATGCAACGAGTTTTTAA-CCTTGGCCGGCAGGTCTAGGT
AATCTTTTGAGTATGCATCGTG----------------------------------------------------------
--------------------------------------------------------------------------------
--------------------------------------------------------------------------------
----------------------------------------
>KU174485_Eimeria_apionodes
--------------------------------------------------------------------------------
--------------------------------------------------------------------------------
--------------------------------------------------------------------------------
--------------------------------------------------------------------------------
--------------------------------------------------------------------------------
------AGAAACGGCTACCACATCTAAGGAAGGCAGCAGGCGCGCAAATTACCCAATGAAAACAGCTTCGAGG-------
------------TAGTGACGAGAAATAACAATACAGGGCATTTTTTGTTCTGTAATTGGAATGATGGGAATGTAAAACCC
TTTCA-GAGTAACAATTGGAGGGCAAGTCT-GGTGCCAGCAG-CCGCGGTAATTCCAGCT-CCAATAGTGTATATTAGAG
TTGTTGCAGTTAAAAAGCTCGTAGTTGGATTTCTGTCGTGGTCATCCGGTTCCGCCTGTATGGGTGTGCACCTGGTTTGC
CCTCGGCTTTCTTCCGTTAGCCTTCCGGCGCTTCATTGCGTCTGTGT--TGGTGTTTCGGAACTTTTAC-TTTGAGAAAA
A-TAGAGTGTTTCAAGCAGGCTTGTCGCCCTGAATACTGCAGCAT-GGAATAATAAGATAGGACCTTGGTTCTA-TTTTG
TTGGTTTCTGGGACTAAGGTAATGATTAATAGGGACAGTTGGGG-GCATTCGTATTTAACTGTCAGAGGTGAAATTCTTA
GATTTGTTAAAGACGAACTACTGCGAAAGCATTTGCCAAGGATGTTTTCATTAATCAAGAACGACAGTA-GGGGG-TTTG
AAGACGATTAGATACCGTCGTAATCTCTACCATAAACTATGCCGACTAGAGATAGGGAAAT-GCCTACCTT-GGCTTCTC
CTGCACCTCATGAGAAATCAAAGTCTCTGGGTTCT-GGGGGG-A-GTATGGTCGCAAGGCTGAAACTTAAA-GGAATTGA
CGGAAGGGCACCACCAGGCGTGGAG-CCTGCGGCTTAA-TTTGACTCAACACGGGGAAACTCACCAGGTCC-AGAC-AT-
GGGAAGGA--------------TTGACAGATTGATAGCTCTTTC-TTGATTCTATGGG-TGGTGGTGCAT-GGCCGTTCT
TAGTTGGT-GGAGTGATCTGTCTGG-TTAATTTCGATAACGAACGAGACCTTAGCCTGCTAAATAGGA-TCGGGAACCTC
GGTTTCTGCATCACTTCTTAGAGGGACTTT-GC-GTGTCTAACG-C-AAGGAAGTTTGAGGCAAT-AACAGGTCTGTGAT
GCCCTTAGATGTTCTGGGCTGCACGCGCGCTACACTGATGCATGCAACGAGTTTTTAA-CCTTGGCCGGCAGGTCTAGGT
AATCTTTTGAGTATGCATCGTGA---------------------------------------------------------
--------------------------------------------------------------------------------
--------------------------------------------------------------------------------
----------------------------------------
>KU174487_Eimeria_apionodes
--------------------------------------------------------------------------------
--------------------------------------------------------------------------------
--------------------------------------------------------------------------------
--------------------------------------------------------------------------------
--------------------------------------------------------------------------------
--------------------------------------------------------------------------------
--------------------------------------------------------------------------------
--------------------------------------------------------------------------------
--------------------------------------------------------------------------------
--------------------------------------------------GGTGTTTCGGAACTTTTAC-TTTGAGAAAA
A-TAGAGTGTTTCAAGCAGGCTTGTCGCCCTGAATACTGCAGCAT-GGAATAATAAGATAGGACCTTGGTTCTA-TTTTG
TTGGTTTCTAGGACTAAGGTAATGATTAATAGGGACAGTTGGGG-GCATTCGTATTTAACTGTCAGAGGTGAAATTCTTA
GATTTGTTAAAGACGAACTACTGCGAAAGCATTTGCCAAGGATGTTTTCATTAATCAAGAACGACAGTA-GGGGG-TTTG
AAGACGATTAGATACCGTCGTAATCTCTACCATAAACTATGCCGACTAGAGATAGGGAAAT-GCCTACCTT-GGCTTCTC
CTGCACCTCATGAGAAATCAAAGTCTCTGGGTTCT-GGGGGG-A-GTATGGTCGCAAGGCTGAAACTTAAA-GGAATTGA
CGGAAGGGCACCACCAGGCGTGGAG-CCTGCGGCTTAA-TTTGACTCAACACGGGGAAACTCACCAGGTCC-AGAC-AT-
GGGAAGGA--------------TTGACAGATTGATAGCTCTTTC-TTGATTCTATGGG-TGGTGGTGCAT-GGCCGTTCT
TAGTTGGT-GGAGTGATCTGTCTGG-TTAATTTCGATAACGAACGAGACCTTAGCCTGCTAAATAGGA-TCGGGAACCTC
GGTTTCCGCATCACTTCTTAGAGGGACTTT-GC-GTGTCTAACG-C-AAGGAAGTTTGAGGCAAT-AACAGGTCTGTGAT
GCCCTTAGATGTTCTGGGCTGCACGCGCGCTACACTGATGCATGCAACGA------------------------------
--------------------------------------------------------------------------------
--------------------------------------------------------------------------------
--------------------------------------------------------------------------------
----------------------------------------
>KU174472_Eimeria_apionodes
--------------------------------------------------------------------------------
-----------------------------------------------------------------------TGG-TAATT
CTATGGCTAATACATGCGCACTCGCCTCCTTCTCT-GGAGGGGCTGTGTTTATTAGATACAAAACC-AACCCAC--TTT-
G-TGGAGTCTGGGTGATTCATAGTAACCGAACGGATCGCAGTTGGCTTCGGCCCGCGATATATCTTTCAAGTTTCTGACC
TATCAGCTTTCGACGGTAGGGTATTGGCCTACCGTGGCAGTGACGGGTAACGGGGAATTAGGGTTCGATTCCGGAGAGGG
AGCCTGAGAAACGGCTACCACATCTAAGGAAGGCAGCAGGCGCGCAAATTACCCAATGAAAACAGCTTCGAGG-------
------------TAGTGACGAGAAATAACAATACAGGGCATTTTTTGTTCTGTAATTGGAATGATGGGAATGTAAAACCC
TTTCA-GATTAACAATTGGAGGGCAAGTCT-GGTGCCAGCAG-CCGCGGTAATTCCAGCT-CCAATAGTGTATATTAGAG
TTGTTGCAGTTAAAAAGCTCGTAGTTGGATTTCTGTCGTGGTCATCCGGTTCCGCCTGTATGGGTGTGCGCCTGGTTTGC
CCTCGGCTTTCTTCCGTTAGCCT-TCGGCGCTTCACTGCGTC--TGT--TGGTGTTTCGGAACTTTTAC-TTTGAGAAAA
A-TAGAGTGTTTCAAGCAGGCTTGTCGCCCTGAATACTTCAGCAT-GGAATAATAAGATAGGACCTTGGTTCTA-TTTTG
TTGGTTTCTAGGACTAAGGTAATGATTAATAGGGACAGTTGGGG-GCATTCGTATTTAACTGTCAGAGGTGAAATTCTTA
GATTTGTTAAAGACGAACTACTGCGAAAGCATTTGCCAAGGATGTTTTCATTAATCAAGAACGACAGTA-GGGGG-TTTG
AAGACGATTAGATACCGTCGTAATCTCTACCATAAACTATGCCGACTAGAGATAGGGAAAT-GCCTACCTT-GGCTTCTC
CTGCACCTCATGAGAAATCAAAGTCTCTGGGTTCT-GGGGGG-A-GTATGGTCGCAAGGCTGAAACTTAAA-GGAATTGA
CGGAAGGGCACCACCAGGCGTGGAG-CCTGCGGCTTAA-TTTGACTCAACACGGGGAAACTCACCAGGTCC-AGAC-AT-
GGGAAGGA--------------TTGACAGATTGATAGCTCTTTC-TTGATTCTATGGG-TGGTGGTGCAT-GGCCGTTCT
TAGTTGGT-GGAGTGATCTGTCTGG-TTAATTTCGATAACGAACGAGACCTTAGCCTGCTAAATAGGA-TCGGGAACCTC
GGTTTCCGCATCACTTCTTAGAGGGACTTT-GC-GTGTCTAACG-C-AAGGAAGTTTGAGGCAAT-AACAGGTCTGTGAT
GCCCTTAGATGTTCTGGGCTGCACGCGCGCTACACTGATGCATGCAACGAGTTTTTAA-CCTTGGCCGGCAGGTCTAGGT
AATCTTTTGAGTATGCATCGTGA---------------------------------------------------------
--------------------------------------------------------------------------------
--------------------------------------------------------------------------------
----------------------------------------
>JQ993666_Eimeria_burdai
--------------------------------------------------------------------------------
-----------------------------------------------------------------------TGG-TAATT
CTATGGTTAATACATGCGCACTCGCCTCCTTCTCT-GGAGGGGCTGTGTTTATTAGATACAAAACC-AACCCAC--TTT-
G-TGGAGTCTGGGTGATTCATAGTAACCGAACGGATCGCAGTTGGCTTCGGCCCYCGATATATCTTTCAAGTTTCTGACC
TATCAGCTTTCGACGGTAGGGTATTGGCCTACCGTGGCAGTGACGGGTAACGGGGAATTAGGGTTCGATTCCGGAGAGGG
AGCCTGAGAAACGGCTACCACATCTAAGGAAGGCAGCAGGCGCGCAAATTACCCAATGAAAACAGCTTCGAGG-------
------------TAGTGACGAGAAATAACAATACAGGGCATTTTTTGTTCTGTAATTGGAATGATGGGAATGTAAAACCC
TTTCA-GATTAACAATTGGAGGGCAAGTCT-GGTGCCAGCAG-CCGCGGTAATTCCAGCT-CCAATAGTGTATATTAGAG
TTGTTGCAGTTAAAAAGCTCGTAGTTGGATTTCTGTCGTGGTCATCCGGTTCCGCCTGTATGGGTGTGCGCCTGGTTTGC
CCTCGGCTTTCTTCCGTTAGCCT-TCGGCGCTTCACTGCGTC--TGT--TGGTGTTTCGGAACTTTTAC-TTTGAGAAAA
A-T--AGTGTTTCAAGCAGGCTTGTCGCCCTGAATACTTCAGCAT-GGAATAATAAGATAGGACCTTGGTTCTA-TTTTG
TTGGTTTCTAGGACTAAGGTAATGATTAATAGGGACAGTTGGGG-GCATTCGTATTTAACTGTCAGAGGTGAAATTCTTA
GATTTGTTAAAGACGAACTACTGCGAAAGCATTTGCCAAGGATGCTTTCATTAATCAAGAACGACAGTA-GGGGG-TTTG
AAGACGATTAGATACCGTCGTAATCTCTACCATAAACTATGCCGACTAGAGATAGGGAAAT-GCCTACCTT-GGCTTCTC
CTGCACCTCATGAGAAATCAAAGTCTCTGGGTTCT-GGGGGG-A-GTATGGTCGCAAGGCTGAAACTTAAA-GGAATTGA
CGGAAGGGCACCACCAGGCGTGGAG-CCTGCGGCTTAA-TTTGACTCAACACGGGGAAACTCACCAGGTCC-AGAC-AC-
GGGAAGGA--------------TTGACAGATTGATAGCTCTTTC-TTGATTCTATGGG-TGGTGGTGCAT-GGCCGTTCT
TAGTTGGT-GGAGTGATCTGTCTGG-TTAATTTCGATAACGAACGAGACCTTAGCCTGCTAAATAGGA-TCGGGAACCTC
GGTTTCCGCATCACTTCTTAGAGGGACTTT-GC-GTGTCTAACG-C-AAGGAAGTTTGAGGCAAT-AACAGGTCTGTGAT
GCCCTTAGATGTTCTGGGCTGCACGCGCGCTACACTGATGCATGCAACGAGTTTTTAA-CCTTGGCCGGCAGGTCTAGGT
AATCTTTTGAGTATGCATCGTGATGGGGATAGATTATTGCAAT-TATTAA------------------------------
--------------------------------------------------------------------------------
--------------------------------------------------------------------------------
----------------------------------------
>JQ993649_Eimeria_caviae
--------------------------------------------------------------------------------
-----------------------------------------------------------------TAACCATGG-TAATT
CTATGGCTAATACATGCGCACTCGCCTCCTTCCCT-GGAGGGGCTGTGTTTATTAGATACAAAACC-AACCCAC--TTT-
G-TGGAGTCTGGGTGATTCATAGTAACCGAACGGATCGCAGTTGGCTTCGGCCCGCGATATATCTTTCAAGTTTCTGACC
TATCAGCTTTCGACGGTAGGGTATTGGCCTACCGTGGCAGTGACGGGTAACGGGGAATTAGGGTTCGATTCCGGAGAGGG
AGCCTGAGAAACGGCTACCACATCTAAGGAAGGCAGCAGGCGCGCAAATTACCCAATGAAAACAGCTTCGAGG-------
------------TAGTGACGAGAAATAACAATACAGGGCATTTTTTGTTCTGTAATTGGAATGATGGGAATGTAAAACCC
TTTCA-GATTAACAATTGGAGGGCAAGTCT-GGTGCCAGCAG-CCGCGGTAATTCCAGCT-CCAATAGTGTATATTAGAG
TTGTTGCAGTTAAAAAGCTCGTAGTTGGATTTCTGTCGTGGTCATCCGGTTCCGCCCGTATGGGTGTGCGCCTGGTTTGC
CCTCGGCTTTCTTCCGTTAGCCT-TCGGCGCTTCATTGCGTC--TGT--TGGTGTTTCGGAACTTTTAC-TTTGAGAAAA
A-TAGAGTGTTTCAAGCAGGCTTGTCGCCCTGAATACTTCAGCAT-GGAATAATAAGATAGGACCTTGGTTCTA-TTTTG
TTGGTTTCTAGGACTAAGGTAATGATTAATAGGGACAGTTGGGG-GCATTCGTATTTAACTGTCAGAGGTGAAATTCTTA
GATTTGTTAAAGACGAACTACTGCGAAAGCATTTGCCAAGGATGTTTTCATTAATCAAGAACGACAGTA-GGGGG-TTTG
AAGACGATTAGGTACCGTCGTAATCTCTACCATAAACTATGCCGACTAGAGATAGGGAAAT-GCCTACCTT-GGCTTCTC
CTGCACCTCATGAGAAATCAAAGTCTCTGGGTTCT-GGGGGG-A-GTATGGTCGCAAGGCTGAAACTTAAA-GGAATTGA
CGGAAGGGCACCACCAGGCGTGGAG-CCTGCGGCTTAA-TTTGACTCAACACGGGGAAACTCACCAGGTCC-AGAC-AT-
GGGAAGGA--------------TTGACAGATTGATAGCTCTTTC-TTGATTCTATGGG-TGGTGGTGCAT-GGCCGTTCT
TAGTTGGT-GGAGTGATCTGTCTGG-TTAATTTCGATAACGAACGAGACCTTAGCCTGCTAAATAGGA-TCGGGAACCTC
GGTTTCCGCATCACTTCTTAGAGGGACTTT-GC-GTGTCTAACG-C-AAGGAAGTTTGAGGCAAT-AACAGGTCTGTGAT
GCCCTTAGATGTTCTGGGCTGCACGCGCGCTACACTGATGCATGCAACGAGTTTTTAA-CCTTGGCCGGCAGGTCTAGGT
AATCTTTTGAGTATGCATCGTGATGGGGATAGATTATTGCAAT-TATTA-------------------------------
--------------------------------------------------------------------------------
--------------------------------------------------------------------------------
----------------------------------------
>JQ993650_Eimeria_chinchillae
--------------------------------------------------------------------------------
-GAAACT-GCGAATGGCTCATTAAAACAGTTATAGTTTATT-TGATGG-TCACTTTTACATGG-AAAACCATGG-TAATT
CTATGGCTAATACATGCGCACTCGCCTCCTTCTCT-GGAGGGGCTGTGTTTATTAGATACAAAACC-AACCCAC--TTT-
G-TGGAGTCTGGGTGATTCATAGTAACCGAACGGATCGCAGTTGGCTTCGGCCCGCGATATATCTTTCAAGTTTCTGACC
TATCAGCTTTCGACGGTAGGGTATTGGCCTACCGTGGCAGTGACGGGTAACGGGGAATTAGGGTTCGATTCCGGAGAGGG
AGCCTGAGAAACGGCTACCACATCTAAGGAAGGCAGCAGGCGCGCAAATTACCCAATGAAAACAGCTTCGAGG-------
------------TAGTGACGAGAAATAACAATACAGGGCATTTTTTGTTCTGTAATTGGAATGATGGGAATGTAAAACCC
TTTCA-GATTAACAATTGGAGGGCAAGTCT-GGTGCCAGCAG-CCGCGGTAATTCCAGCT-CCAATAGTGTATATTAGAG
TTGTTGCAGTTAAAAAGCTCGTAGTTGGATTTCTGTCGTGGTCGTCCGGTTCCGCCTGTATGGGTGTGCGCCTGGTTTGC
CCTCGGCTTTCTTCCGTTAGCCT-TCGGCGCTTCACTGCGTC--TGT--TGGTGTTTCGGAACTTTTAC-TTTGAGAAAA
A-TAGAGTGTTTCAAGCAGGCTTGTCGCCCTGAATACTTCAGCAT-GGAATAATAAGATAGGACCTTGGTTCTA-TTTTG
TTGGTTTCTAGGACTAAGGTAATGATTAATAGGGACAGTTGGGG-GCATTCGTATTTAACTGTCAGAGGTGAAATTCTTA
GATTTGTTAAAGACGAACTACTGCGAAAGCATTTGCCAAGGATGTTTTCATTAATCAAGAACGACAGTA-GGGGG-TTTG
AAGACGATTAGATACCGTCGTAATCTCTACCATAAACTATGCCGACTAGAGATAGGGAAAT-GCCTACCTT-GGCTTCTC
CTGCACCTCATGAGAAATCAAAGTCTCTGAGTTCT-GGGGGG-A-GTATGGTCGCAAGGCTGAAACTTAAA-GGAATTGA
CGGAAGGGCACCACCAGGCGTGGAG-CCTGCGGCTTAA-TTTGACTCAACACGGGGAAACTCACCAGGTCC-AGAC-AT-
GGGAAGGA--------------TTGACAGATTGATAGCTCTTTC-TTGATTCTATGGG-TGGTGGTGCAT-GGCCGTTCT
TAGTTGGT-GGAGTGATCTGTCTGG-TTAATTTCGATAACGAACGAGACCTTAGCCTGCTAAATAGGA-TCGGGAACCTC
GGTTTCCGCATCACTTCTTAGAGGGACTTT-GC-GTGTCTAACG-C-AAGGAAGTTTGAGGCAAT-AACAGGTCTGTGAT
GCCCTTAGATGTTCTGGGCTGCACGCGCGCTACACTGATGCATGCAACGAGTTTTTAA-CCTTGGCCGGCAGGTCTAGGT
AATCTTTTGAGTATGCATCGTGATGGGGATAGATTATTGCAAT-TATTAATC-TTCAACGAGGAATGCCTAGTAGGCGCA
AG------------------------------------------------------------------------------
--------------------------------------------------------------------------------
----------------------------------------
>AF080614_Eimeria_falciformis
-ATCTGGTTGATCCTGCCAGTAGTCATATGCTTGTCTCAAAGATTAAGCCATGCATGTCTAAGTATAAGCTTTTATACGG
TGAAACT-GCGAATGGCTCATTAAAACAGTTATAGTTTATT-TGATGG-TCACTTTTACATGG-ATAACCATGG-TAATT
CTATGGCTAATACATGCGCACTCGCCTCCTTTTCT-GGAGGGGCTGTGTTTATTAGATACAAAACC-AACCCAC--TTT-
G-TGGAGTCTGGGTGATTCATAGTAACCGAACGGATCGCAGTTGGCTTCGGCCCGCGATATATCTTTCAAGTTTCTGACC
TATCAGCTTTCGACGGTAGGGTATTGGCCTACCGTGGCAGTGACGGGTAACGGGGAATTA-GGTTCGATTCCGGAGAGGG
AGCCTGAGAAACGGCTACCACATCTAAGGAAGGCAGCAGGCGCGCAAATTACCCAATGAAAACAGCTTCGAGG-------
------------TAGTGACGAGAAATAACAATACAGGGCATTTTTTGTTCTGTAATTGGAATGATGGGAATGTAAAACCC
TTTCA-GATTAACAATTGGAGGGCAAGTCT-GGTGCCAGCAG-CCGCGGTAATTCCAGCT-CCAATAGTGTATATTAGAG
TTGTTGCAGTTAAAAAGCTCGTAGTTGGATTTCTGTCGTGGTCATCCGGTTCCGCCTGTATGGGTGTGCGCCTGGTTTGC
CCTCGGCTTTCTTCCGTTAGCCT-TCGGCGCTTCACTGCGTC--TGT--TGGTGTTTCGGAACTTTTAC-TTTGAGAAAA
A-TAGAGTGTTTCAAGCAGGCTTGTCGCCCTGAATACTTCAGCAT-GGAATAATAAGATAGGACCTTGGTTCTA-TTTTG
TTGGTTTCTAGGACTAAGGTAATGATTAATAGGGACAGTTGGGG-GCATTCGTATTTAACTGTCAGAGGTGAAATTCTTA
GATTTGTTAAAGACGAACTACTGCGAAAGCATTTGCCAAGGATGTTTTCATTAATCAAGAACGACAGTA-GGGGG-TTTG
AAGACGATTAGATACCGTCGTAATCTCTACCATAAACTATGCCGACTAGAGATAGGGAAAT-GCCTACCCT-GGCTTCTC
CTGCACCTCATGAGAAATCAAAGTCTCTGGGTTCT-GGGGGG-A-GTATGGTCGCAAGGCTGAAACTTAAA-GGAATTGA
CGGAAGGGCACCACCAGGCGTGGAG-CCTGCGGCTTAA-TTTGACTCAACATGGGGAAACTCACCAGGTCC-AGAC-AT-
GGGAAGGA--------------TTGACAGATTGATAGCTCTTTC-TTGATTCTATGGG-TGGTGGTGCAT-GGCCGTTCT
TAGTTGGT-GGAGTGATCTGTCTGG-TTAATTTCGATAACGAACGAGACCTTAGCCTGCTAAATAGGA-TCGGGAAC-TC
GGTTTCCGCATCACTTCTTAGAGGGACTTT-GC-GTGTCTAACG-C-AAGGAAGTTTGAGGCAAT-AACAGGTCTGTGAT
GCCCTTAGATGTTCTGGGCTGCACGCGCGCTACACTGATGCATGCAACGAGTTTTTAA-CCTTGGCCGGCAGGTCTAGGT
AATCTTTTGAGTATGCATCGTGATGGGGATAGATTATTGCAAT-TATTAATC-TTCAACGAGGAATGCCTAGTAGGCGCA
AGTCAGCAGCTTGCGCCGATTACGTCCCTGCCCTTTGTACACACCGCCCGTCGCTGCAACCGATCGGAGGGTCCTGTGAA
TTCATCGGATTGACCATCTTCGCTTGCGTTGTTGGTCGAGAAGTTGCGTAAATAGAGCCCTCTAAAGGATGCAAAAGTCG
TAACACGGTTTCCGTAGGTGAACCTGCGGAAGGATC----
>MH751998_Eimeria_falciformis
--------------------------------------------------------------------------------
--------------------------------------------------------------------------------
--------------------------------------------------------------------------------
---------------------------------------------------------------------------TGACC
TATCAGCTTTCGACGGTAGGGTATTGGCCTACCGTGGCAGTGACGGGTAACGGGGAATTAGGGTTCGATTCCGGAGAGGG
AGCCTGAGAAACGGCTACCACATCTAAGGAAGGCAGCAGGCGCGCAAATTACCCAATGAAAACAGCTTCGAGG-------
------------TAGTGACGAGAAATAACAATACAGGGCATTTTTTGTTCTGTAATTGGAATGATGGGAATGTAAAACCC
TTTCA-GATTAACAATTGGAGGGCAAGTCT-GGTGCCAGCAG-CCGCGGTAATTCCAGCT-CCAATAGTGTATATTAGAG
TTGTTGCAGTTAAAAAGCTCGTAGTTGGATTTCTGCCGTGGTCATCCGGTTCCGCCTGTATGGGTGTGCGCCTGGTTTGC
CCTCGGCTTTCTTCCGTTAGCCT-TCGGCGCTTCACTGCGTC--TGT--TGGTGTTTCGGAACTTTTAC-TTTGAGAAAA
A-TAGAGTGTTTCAAGCAGGCTTGTCGCCCTGAATACTTCAGCAT-GGAATAATAAGATAGGACCTTGGTTCTA-TTTTG
TTGGTTTCTAGGACTAAGGTAATGATTAATAGGGACAGTTGGGG-GCATTCGTATTTAACTGTCAGAGGTGAAATTCTTA
GATTTGTTAAAGACGAACTACTGCGAAAGCATTTGCCAAGGATGTTTTCATTAATCAAGAACGACAGTA-GGGGG-TTTG
AAGACGATTAGATACCGTCGTAATCTCTACCATAAACTATGCCGACTAGAGATAGGGAAAT-GCCTACCTT-GGCTTCTC
CTGCACCTCATGAGAAATCAAAGTCTCTGGGTTCT-GGGGGG-A-GTATGGTCGCAAGGCTGAAACTTAAA-GGAATTGA
CGGAAGGGCACCACCAGGCGTGGAG-CCTGCGGCTTAA-TTTGACTCAACACGGGGAAACTCACCAGGTCC-AGAC-AT-
GGGAAGGA--------------TTGACAGATTGATAGCTCTTTC-TTGATTCTATGGG-TGGTGGTGCAT-GGCCGTTCT
TAGTTGGT-GGAGTGATCTGTCTGG-TTAATTTCGATAACGAACGAGACCTTAGCCTGCTAAATAGGA-TCGGGAACCTC
GGTTTCCGCATCACTTCTTAGAGGGACTTT-GC-GTGTCTAACG-C----------------------------------
--------------------------------------------------------------------------------
--------------------------------------------------------------------------------
--------------------------------------------------------------------------------
--------------------------------------------------------------------------------
----------------------------------------
>KT360995_Eimeria_ferrisi
--------------------------------------------------------------------------------
--------------------------------------------------------------------------------
---------------------TCGCCTCCTTCTCT-GGAGGGGCTGTGTTTATTAGATACAAAACC-AACCCAC--TTT-
G-TGGAGTCCTGGTGATTCATAGTAACCGAACGGATCGCAGTTGGCTTCGGCCCGCGATATATCTTTCAAGTTTCTGACC
TATCAGCTTTCGACGGTAGGGTATTGGCCTACCGTGGCAGTGACGGGTAACGGGGAATTAGGGTTCGATTCCGGAGAGGG
AGCCTGAGAAACGGCTACCACATCTAAGGAAGGCAGCAGGCGCGCAAATTACCCAATGAAAACAGCTTCGAGG-------
------------TAGTGACGAGAAATAACAATACAGGGCATTTTTTGTTCTGTAATTGGAATGATGGGAATGTAAAACCC
TTTCA-GAGTAACAATTGGAGGGCAAGTCT-GGTGCCAGCAG-CCGCGGTAATTCCAGCT-CCAATAGTGTATATTAGAG
TTGTTGCAGTTAAAAAGCTCGTAGTTGGATTTCTGTCGTGGTCATCCGGTTCCGCCCGTATGGGTGTGCACCTGGTTTGC
CCTCGGCTTTCTTCCGTTTGCCT-TTGGCGCTTCATTGCGTC--TTT--TGGTTTTTCGGAACTTTTAC-TTTGAGAAAA
A-TAGAGTGTTTCAAGCAGGCTTGTCGCCCTGAATACTTCAGCAT-GGAATAATAAGATAGGACCTTGGTTCTA-TTTTG
TTGGTTTCTAGGACTAAGGTAATGATTAATAGGGACAGTTGGGG-GCATTCGTATTTAACTGTCAGAGGTGAAATTCTTA
GATTTGTTAAAGACGAACTACTGCGAAAGCATTTGCCAAGGATGTTTTCATTAATCAAGAACGACAGTA-GGGGG-TTTG
AAGACGATTAGATACCGTCGTAATCTCTACCATAAACTATGCCGACTAGAGATAGGGAAAT-GCCTACCTT-GGCTTCTC
CTGCACCTCATGAGAAATCAAAGTCTCTGGGTTCT-GGGGGG-A-GTATGGTCGCAAGGCTGAAACTTAAA-GGAATTGA
CGGAAGGGCACCACCAGGCGTGGAG-CCTGCGGCTTAA-TTTGACTCAACACGGGGAAACTCACCAGGTCC-AGAC-AT-
GGGAAGGA--------------TTGACAGATTGATAGCTCTTTC-TTGATTCTATGGG-TGGTGGTGCAT-GGCCGTTCT
TAGTTGGT-GGAGTGATCTGTCTGG-TTAATTTCGATAACGAACGAGACCTTAGCCTGCTAAATAGGA-TCGGGAACTTT
TGTTTCCGCATCACTTCTTAGAGGGACTTT-GC-GTGTCTAACG-C-AAGGAAGTTTGAGGCAAT-AACAGGTCTGTGAT
GCCCTTAGATGTTCTGGGCTGCACGCGCGCTACACTGATGCATGCAACGAGTTTTTAA-CCTTGGCCG------------
--------------------------------------------------------------------------------
--------------------------------------------------------------------------------
--------------------------------------------------------------------------------
----------------------------------------
>JF304148_Eimeria_myoxi
--------------------------------------------------------------------------------
---------------------------------------TT-TGATGG-TCTCTTTT-CATGGAATAACCATGG-TAATT
CTATGGCTAATACATGCGCACTCGCCTCCTTCTCT-GGAGGGGCTGTGTTTATTAGATACAAAACC-AACCCAC--TTT-
G-TGGAGTCCTGGTGATTCATAGTAACCGAACGGATCGCAGTTGGCTTCGGCCCGCGATGGATCTTTCAAGTTTCTGACC
TATCAGCTTTCGACGGTAGGGTATTGGCCTACCGTGGCAGTGACGGGTAACGGGGAATTAGGGTTCGATTCCGGAGAGGG
AGCCTGAGAAACGGCTACCACATCTAAGGAAGGCAGCAGGCGCGCAAATTACCCAATGAAAACAGTTTCGAGG-------
------------TAGTGACGAGAAATAACAATACAGGGCATTTTATGCTCTGTAATTGGAATGATGGGAATGTAAAACCC
TTCCA-GAGTAACAATTGGAGGGCAAGTCT-GGTGCCAGCAG-CCGCGGTAATTCCAGCT-CCAATAGTGTATATTAGAG
TTGTTGCAGTTAAAAAGCTCGTAGTTGGATTTCTGTCGTGGTCATCCGGCTCCGCCCGTATGGGTGTGCGCCTGGTTTGC
CCTCGGCTTTCTTCCGTTAGCCT-TCCGCGCTTCACTGCGTG--TGT--TGGTGTTTCGGAACTTTTAC-TTTGAGAAAA
A-TAGAGTGTTTCAAGCAGGCTTGTCGCCCTGAATACTTCAGCAT-GGAATAATAAGATAGGACCTTGGTTCTA-TTTTG
TTGGTTTCTAGGACCAAGGTAATGATTAATAGGGACAGTTGGGG-GCATTCGTATTTAACTGTCAGAGGTGAAATTCTTA
GATTTGTTAAAGACGAACTACTGCGAAAGCATTTGCCAAGGATGTTTTCATTAATCAAGAACGACAGTA-GGGGG-TTTG
AAGACGATTAGATACCGTCGTAATCTCTACCATAAACTATGCCGACTAGAGATAGGGAAAC-GCCTACCTT-GGCTTCTC
CTGCACCTCATGAGAAATCAAAGTCTCTGGGTTCT-GGGGGG-A-GTATGGTCGCAAGGCTGAAACTTAAA-GGAATTGA
CGGAAGGGCACCACCAGGCGTGGAG-CCTGCGGCTTAA-TTTGACTCAACACGGGGAAACTCACCAGGTCC-AGAC-AT-
GGGAAGGA--------------TTGACAGATTGATAGCTCTTTC-TTGATTCTATGGG-TGGTGGTGCAT-GGCCGTTCT
TAGTTGGT-GGAGTGATCTGTCTGG-TTAATTTCGATAACGAACGAGACCTTAGCCTGCTAAATAGGA-TCGGTAACTTC
GGTTGCCGCATCACTTCTTAGAGGGACTTT-GC-GTGTCTAACG-C-AAGGAAGTTTGAGGCAAT-AACAGGTCTGTGAT
GCCCTTAGATGTTCTGGGCTGCACGCGCGCTACACTGATGCATGCAACGAGTTTTTGA-CCTTGGCCGGCAGGTCTAGGT
AATCTTTTGAGTATGCATCGTGATGGGGATAGATTA-TGCAA--TATTAATC-T--------------------------
--------------------------------------------------------------------------------
--------------------------------------------------------------------------------
----------------------------------------
>U40263_Eimeria_nieschulzi
AACCTGGTTGATCCTGCCAGTAGTCATATGCTTGTCTCAAAGATTAAGCCATGCATGTCTAAGTATAAGCTTTTATACGG
TGAAACT-GCGAATGGCTCATTAAAACAGTTATAGTTTATT-TGATGG-TCACTTTTACATGG-ATAACCATGG-TAATT
CTATGGCTAATACATGCGCAATCGCCTCCTTCTCT-GGAGGGGCTGTGTTTATTAGATACAAAACC-AACCCACT-TTT-
G-TGGAGCCTGGGTGATTCATAGTAACCGAACGGATCGCAGTTGGCTTTGGCCCGCGATATATCTTTCAAGTTTCTGACC
TATCAGCTTTCGACGGTAGGGTATTGGCCTACCGTGGCAGTGACGGGTAACGGGGAATTAGGGTTCGATTCCGGAGAGGG
AGCCTGAGAAACGGCTACCACATCTAAGGAAGGCAGCAGGCGCGCAAATTACCCAATGAAAACAGCTTCGAGG-------
------------TAGTGACGAGAAATAACAATACAGGGCATTTTTTGTTCTGTAATTGGAATGATGGGAATGTAAAACCC
TTTCA-GATTAACAATTGGAGGGCAAGTCT-GGTGCCAGCAG-CCGCGGTAATTCCAGCT-CCAATAGTGTATATTAGAG
TTGTTGCAGTTAAAAAGCTCGTAGTTGGATTTCTGTCGTGGTCATCCGGTTCCGCCCGTATGGGTGTGCGCCTGGTTTGC
CCTCGGCTTTCTTCCGTTAGCCT-TCGGCGCTTCATTGCGTC--TGT--TGGTGTTTCGGAACTTTTAC-TTTGAGAAAA
A-TAGAGTGTTTCAAGCAGGCTTGTCGCCCTGAATACTTCAGCAT-GGAATAATAAGATAGGACCTTGGTTCTA-TTTTG
TTGGTTTCTGGGACTAAGGTAATGATTAATAGGGACAGTTGGGG-GCATTCGTATTTAACTGTCAGAGGTGAAATTCTTA
GATTTGTTAAAGACGAACTACTGCGAAAGCATTTGCCAAGGATGTTTTCATTAATCAAGAACGACAGTA-GGGGG-TTTG
AAGACGATTAGATACCGTCGTAATCTCTACCATAAACTATGCCGACTAGAGATAGGGAAAT-GCCTACCTT-GGCTTCTC
CTGCACCTCATGAGAAATCAAAGTCTCTGGGTTCT-GGGGGG-A-GTATGGTCGCAAGGCTGAAACTTAAA-GGAATTGA
CGGAAGGGCACCACCAGGCGTGGAG--CTGCGGCTTAA-TTTGACTCAACACGGGGAAACTCACCAGGTCC-AGAC-AT-
GGGAAGGA--------------TTGACAGATTGATAGCTCTTTC-TTGATTCTATGGG-TGGTGGTGCAT-GGCCGTTCT
TAGTTGGT-GGAGTGATCTGTCTGG-TTAATTTCGATAACGAACGAGACCTTAGCCTGCTAAATAGGATTCGGGAACCTC
GGTTTCCGCATCACTTCTTAGAGGGACTTT-GCAGTGTCTAACGCC-AAGGAAGTTTGAGGCAAT-AACAGGTCTGTGAT
GCCCTTAGATGTTCTGGGCTGCACGCGCGCTACACTGATGCATGCAACGAG-TTTTAA-CCTTGGCCGGCAGGTCTAGGT
AATCTTTTGAGTATGCATCGTGATGGGGATAGATTATTGCAAT-TATTAATC-TTCAACGAGGAATGCCTAGTAGGCGCA
AGTCAGCAGCTTGCGCCGATTACGTCCCTGCCCTTTGTACACACCGCCCGTCGCTGCAACCGATCGGAGGGTCCTGTGAA
TTCATCGGAAAGACCATCTTCGCTTGCGTTGTTGGTCAAGAAGTTGCGTAAATAGAGCCCTNTAAAGGATGCAAAAGTCG
TAACACGGTTTCCGTAGGTGAACCTGCAGAAGGATCAAGC
>JQ993651_Eimeria_nkaka
--------------------------------------------------------------------------------
-------------------------------------------------------------------ACCATGG-TAATT
CTATGGCTAATACATGCGCACTCGCCTCCTTCTCT-GGAGGGGCTGTGTTTATTAGATACAAAACC-AACCCAC--TTT-
G-TGGAGTCCTGGTGATTCATAGTAACCGAACGGATCGCAGTTGGCTTCGGCCCGCGATGGATCTTTCAAGTTTCTGACC
TATCAGCTTTCGACGGTAGGGTATTGGCCTACCGTGGCAGTGACGGGTAACGGGGAATTAGGGTTCGATTCCGGAGAGGG
AGCCTGAGAAACGGCTACCACATCTAAGGAAGGCAGCAGGCGCGCAAATTACCCAATGAAAACAGTTTCGAGG-------
------------TAGTGACGAGAAATAACAATACAGGGCATTTTATGCTCTGTAATTGGAATGATGGGAATGTAAAACCC
TTCCA-GAGTAACAATTGGAGGGCAAGTCT-GGTGCCAGCAG-CCGCGGTAATTCCARCT-CCAATAGTGTATATTAGAG
TTGTTGCAGTTAAAAAGCTCGTAGTTGGATTTCTGTCGTGGTCATCCGGCACCGCTCGTATGGGTGTGCGCCTGGTTTGC
CCTCGGCTTTCTTCTGGTAGCCT-TCCGCGCTTCAATGCGTG--TGT--TGGTGTTCCGGAACTTTTACNTTTGAGAAAA
A-TAGAGTGTTTCAAGCAGGCTTGTCGCCCTGAATACTTCAGCAT-GGAATAATAAGATAGGACCTTGGTTCTA-TTTTG
TTGGTTTCTAGGACCAAGGTAATGATTAATAGGGACAGTTGGGG-GCATTCGTATTTAACTGTCAGAGGTGAAATTCTTA
GATTTGTTAAAGACGAACTACTGCGAAAGCATTTGCCAAGGATGTTTTCATTAATCAAGAACGACAGTA-GGGGG-TTTG
AAGACGATTAGATACCGYCGTAATCTCTACCATAAACTATGCCGACTAGAGATAGGGAAAC-GCCTACCTT-GGCTTCTC
CTGCACCTCATGAGAAATCAAAGTCTCTGGGTTCT-GGGGGG-A-GTATGGTCGCAAGGCTGAAACTTAAA-GGAATTGA
CGGAAGGGCACCACCAGGCGTGGAG-CCTGCGGCTTAA-TTTGACTCAACACGGGGAAACTCACCAGGTCC-AGAC-AT-
GGGAAGGA--------------TTGACAGATTGATAGCTCTTTC-TTGATTCTATGGG-TGGTGGTGCAT-GGCCGTTCT
TAGTTGGT-GGAGTGATCTGTCTGG-TTAATTTCGATAACGAACGAGACCTTAGCCTGCTAAATAGGA-TCGGTAACTTT
GGTTATCGCATCACTTCTTAGAGGGACTTT-GC-GTGTCTAACG-C-AAGGAAGTTTGAGGCAAT-AACAGGTCTGTGAT
GCCCTTAGATGTTCTGGGCTGCACGCGCGCTACACTGATGCATGCAACGAGTTTTTGA-CCTTGGCCGGCAGGTCTAGGT
AA------------------------------------------------------------------------------
--------------------------------------------------------------------------------
--------------------------------------------------------------------------------
----------------------------------------
>AF311643_Eimeria_separata
----------------------------------------------------------------------------ACGG
TGAAACT-GCGAATGGCTCATTAAAACAGTTATAGTTTATT-TGATGG-TCACTTTTACATGG-ATAACCATGG-TAATT
CTATGGCTAATACATGCGCACTCGCCTCCTTCTCT-GGAGGGGCTGTGTTTATTAGATACAAAACC-AACCCAC--TTT-
G-TGGAGTCCTGGTGATTCATAGTAACCGAACGGATCGCAGTTGGCTTCGGCCCGCGATATATCTTTCAAGTTTCTGACC
TATCAGCTTTCGACGGTAGGGTATTGGCCTACCGTGGCACTGACGGGTAACGGGGAATTAGGGTTCGATTCCCGAGAGGG
AGCCTGAGAAACCGCTACCCCATCTAAGGAAG-CAGCAAGCGCGCAAATTACCCAATGAAAACAGCTTCGATG-------
------------TAGTGACGAGAAATAACAATACAGGGCATTTTTTGTTCTGTAATTGGAATGATGGGAATGTAAAACCC
TTTCA-GAGTAACAATTGGAGGGCAAGTCT-GGTGCCAGCAG-CCGCGGTAATTCCAGCT-CCAATAGTGTATATTAAAG
TTGTTGCAGTTAAAAAGCTCGTAGTTGGATTTCTGTCGTGGTCATCCGGTTCCGCCCGTATGGGTGTGCACCTGGTTTGC
CCTCCGCTTTCTTCCCTTTGCCTCTTGGCGCTTCATTGCGTC--TTT--TGGTTTTTCGGAACTTTTAC-TTTGAGAAAA
A-TAGAGTGTTTCAAGCAGGCTTGTCGCCCTGAATACTTCAGCAT-GGAATAATAAGATAGGACCTTGGTTCTA-TTTTG
TTGGTTTCTAGGACTAAGGTAATGATTAATAGGGACAGTTGGGG-GCATTCGTATTTAACTGTCAGAGGTGAAATTCTTA
GATTTGTTAAAGACGAACTACTGCGAAAGCATTTGCCAAGGATGTTTTCATTAATCAAGAACGACAGTA-GGGGG-TTTG
AAGACGATTAGATACCGTCGTAATCTCTACCATAAACTATGCCGACTAGAGATAGGGAAAT-GCCTACCTT-GGCTTCTC
CTGCACCTCATGAGAAATCAAAGTCTCTGGGTTCT-GGGGGG-A-GTATGGTCGCAAGGCTGAAACTTAAA-GGAATTGA
CGGAAGGGCACCACCAGGCGTGGAG-CCTGCGGCTTAA-TTTGACTCAACACGGGGAAACTCACCAGGTCC-AGAC-AT-
GGGAAGGA--------------TTGACAGATTGATAGCTCTTTC-TTGATTCTATGGG-TGGTGGTGCAT-GCCCGTTCT
TAGTTGGT-GGAGTGATCTGTCTGG-TTAATTTCGATAACGAACGAGACCTTAGCCTGCTAAATAGGA-TCGGGAACTTT
TGTTTCCGCATCACTTCTTAGAGGGACTTT-GC-GTGTCTAACG-C-AAGGAAGTTTGAGGCAAT-AACAGGTCTGTGAT
GCCCTTAGATGTTCTGGGCTGCACGCGCGCTACACTGATGCATGCAACGAGTTTTTAA-CCTTGGCCGGCAGGTCTAGGT
AATCTTTTGAGTATGCATCGTGATGGGGATAGATTATTGCAAT-TATTAATC-TTCAACGAGGAATGCCTAGTAGGCGCA
AGTCAGCAGCTTGCGCCGATT-----------------------------------------------------------
--------------------------------------------------------------------------------
----------------------------------------
>AF311644_Eimeria_sevilletensis
----------------------------------------------------------CTAAGTATAAGCTTCTTTACTG
TGAAATG-CGAAATGGCTCATTAAAACAGTTATAGTTTATT-TGATGG-TCACTTTTACATGG-ATAACCATGG-TAATT
CTATGGCTAATACATGCGCACTCGCCTCCTTCTCT-GGAGGGGCTGTGTTTATTAGATACAAAACC-AACCCAC--TTT-
G-TGGAGTCTGGGTGATTCATAGTAACCGAACGGATCGCAGTTGGCTTCGGCCCGCGATATATCTTTCAAGTTTCTGACC
TATCAACTTTCGACAGTAGGGTATTGGCCTACCCTGGCACTGACAGGTAACCGGGAATTAGGGTTCGATTCCGGACAAGG
A-CCTGAGAAACCGCTACCACATCTAATGAAG-CACAGCGCGCAAATTTACTCAATGAAAAACAGCTTCCAGG-------
------------TAGTGACGAGAAATAACAATACAGGGCATTTTTTGTTCTGTAATTGGAATGATGGGAATGTAAAACCC
TTTCA-GATTAACAATTGGAGGGCAAGTCT-GGTGCCAGCAG-CCGCGGTAATTCCAGCT-CCAATAGTGTATATTAGAG
TTGTTGCAGTTAAAAAGCTCGTANTTGGATTTCTGTCNTGGTCATCCNGTTCCNCCTGTATGGGTGTGCGCCTGGTTTGC
CCTCGGCTTTCTTCCGTTAGCCT-TCGGCGCTTCACTGCGTC--TGT--TGGTGTTTCGGAACTTTTAC-TTTGAGAAAA
A-TAGAGTGTTTCAAGCAGGCTTGTCGCCCTGAATACTTCAGCAT-GGAATAATAAGATAGGACCTTGGTTCTA-TTTTG
TAGGTTTGTGGGACTAAGGTAATGATTAATAGGGACAGTTGGGG-GCATTCGTATTTAACTGTCAGAGGTGAAATTCTTA
GATTTGTTAAAGACGAACTACTGCGAAAGCATTTGCCAAGGATGTTTTCATTAATCAAGAACGACAGTA-GGGGG-TTTG
AAGACGATTAGATACCGTCGTAATCTCTACCATAAACTATGCCGACTAGAGATAGGGAAAT-GCCTACCTT-GGCTTCTC
CTGCACCTCATGAGAAATCAAAGTCTCTGGGTTCT-GGGGGG-A-GTATGGTCGCAAGGCTGAAACTTAAA-GGAATTGA
CGGAAGGGCACCACCAGGCGTGGAG-CCTGCGGCTTAA-TTTGACTCAACACGGGGAA-CTCACCAG-TCC-AGAC-AT-
GGGAAGGATGGACAGATTGTAGTTGACAGATTGATAGCTCTTTC-TGGATTCTATGGG-TGGTGGTGCAT-GGCCGTTCT
TAGTTGGT-GGAGTGATCTGTCTGG-TTAATTTCGATAACGAACGAGACCTTAGCCTGCTAAATAGGA-TCGGGAACTTC
GGTTTCCGCATCACTTCTTAGAGGGACTTT-GC-GTGTCTAACG-C-AAGGAAGTTTGAGGCAAT-AACAGGTCTGTGAT
GCCCTTAGATGTTCTGGGCTGCACGCGCGCTACACTGATGCATGCAACGAGTTTTTAA-CCTTGGCCGGCAGGTCTAGGT
AATCTTTTGAGTATGCATCGTGATGGGGATAGATTATTGCAAT-TATTAATCTTTCAACGAGGAATGCATAGTAGGCGCA
AGTCAGCAGCA---------------------------------------------------------------------
--------------------------------------------------------------------------------
----------------------------------------
>JQ993654_Eimeria_sp._ex_Acomys_sp._JK-2013
--------------------------------------------------------------------------------
-GAAACT-GCGAATGGCTCATTAAAACAGTTATAGTTTATT-TGATGG-TCTCTTTTACATGG-ATAACCATGG-TAATT
CTATGGCTAATACATGCGCACTCGCCTCCTTCTCT-GGAGGGGCTGTGTTTATTAGATACAAAACC-AACCCAC--TTT-
G-TGGAGTCCTGGTGATTCATAGTAACCGAACGGATCGCAGTTGGCTTCGGCCCGCGATGGATCTTTCAAGTTTCTGACC
TATCAGCTTTCGACGGTAGGGTATTGGCCTACCGTGGCAGTGACGGGTAACGGGGAATTAGGGTTCGATTCCGGAGAGGG
AGCCTGAGAAACGGCTACCACATCTAAGGAAGGCAGCAGGCGCGCAAATTACCCAATGAAAACAGTTTCGAGG-------
------------TAGTGACGAGAAATAACAATACAGGGCATTTTATGCTCTGTAATTGGAATGATGGGAATGTAAAACCC
TCTCA-GAGTAACAATTGGAGGGCAAGTCT-GGTGCCAGCAG-CCGCGGTAATTCCAGCT-CCAATAGTGTATATTAGAG
TTGTTGCAGTTAAAAAGCTCGTAGTTGGATTTCTGTCGTGGTCATCCGGTACCGCCCGTATGGGTGCGCACCTGGTTTGA
CCTCGGCTTTCTTCCGGTAGCCT-TCCGCGCTTCACTGCGTG---GT--TGGTGTTCCGGAACTTTTAC-TTTGAGAAAA
A-TAGAGTGTTTCAAGCAGGCTTGTCGCCCTGAATACTTCAGCAT-GGAATAATAAGATAGGACCTTGGTTCTA-TTTTG
TTGGTTTCTAGGACCAAGGTAATGATTAATAGGGACAGTTGGGG-GCATTCGTATTTAACTGTCAGAGGTGAAATTCTTA
GATTTGTTAAAGACGAACTACTGCGAAAGCATTTGCCAAGGATGTTTTCATTAATCAAGAACGACAGTA-GGGGG-TTTG
AAGACGATTAGATACCGTCGTAATCTCTACCATAAACTATGCCGACTAGAGATAGGGAAAC-GCCTACCTT-GGCTTCTC
CTGCACCTCATGAGAAATCAAAGTCTCTGGGTTCT-GGGGGG-A-GTATGGTCGCAAGGCTGAAACTTAAA-GGAATTGA
CGGAAGGGCACCACCAGGCGTGGAG-CCTGCGGCTTAA-TTTGACTCAACACGGGGAAACTCACCAGGTCC-AGAC-AT-
GGGAAGGA--------------TTGACAGATTGATAGCTCTTTC-TTGATTCTATGGG-TGGTGGTGCAT-GGCCGTTCT
TAGTTGGT-GGAGTGATCTGTCTGG-TTAATTTCGATAACGAACGAGACCTTAGCCTGCTAAATAGGA-TCGGGAACTTC
GGTTTCCGCATCACTTCTTAGAGGGACTTT-GT-GTGTCTAACG-C-AAGGAAGTTTGAGGCAAT-AACAGGTCTGTGAT
GCCCTTAGATGTTCTGGGCTGCACGCGCGCTACACTGATGCACTCAACGAGTTTTTGA-CCTTGGCCGGCAGGTCTAGGT
AATCTTTTGAGTATGCATCGTGATGGGGATAGATTATTGCAAT-TATTAATC-TTCAACGAGGAATGCCTAGTAGGCGCA
AG------------------------------------------------------------------------------
--------------------------------------------------------------------------------
----------------------------------------
>JQ993655_Eimeria_sp._ex_Apodemus_agrarius
--------------------------------------------------------------------------------
-----------------------------------------------------------------------TGG-TAATT
CTATGGCTAATACATGCGCACTCGCCTCCTTCTCT-GGAGGGGCTGTGTTTATTAGATACAAAACC-AACCCAC--TTT-
G-TGGAGTCCTGGTGATTCATAGTAACCGAACGGATCGCATTTGGCTTCGGCCCGCGATGGATCTTTCAAGTTTCTGACC
TATCAGCTTTCGACGGTAGGGTATTGGCCTACCGTGGCAGTGACGGGTAACGGGGAATTAGGGTTCGATTCCGGAGAGGG
AGCCTGAGAAACGGCTACCACATCTAAGGAAGGCAGCAGGTGCGCAAATTACCCAATGAAAACAGTTTCGAGG-------
------------TAGTGACGAGAAATAACAATACAGGGCATTTTATGCTCTGTAATTGGAATGATGGGAATGTAAAACCC
TTCCA-GAGTAACAATTGGAGGGCAAGTCT-GGTGCCAGCAG-CCGCGGTAATTCCAGCT-CCAATAGTGTATATTAGAG
TTGTTGCAGTTAAAAAGCTCGTAGTTGGATTTCTGTCGTGGTCATCCGGCTCCGCCCGTACGGGTGTGCGCCTGGTTTGC
CCTCGGCTTTCTTCCGGTAGCCT-TCCGCGCTTCACTGCGTG--TGT--TGGTGTTCCGGAACTTTTAC-TTTGAGAAAA
A-TAGAGTGTTTCAAGCAGGCTTGTCGCCCTGAATACTTCAGCAT-GGAATAATAAGATAGGACCTTGGTTCTA-TTTTG
TTGGTTTCTAGGACCAAGGTAATGGTTAATAGGGACAGTTGGGG-GCATTCGTATTTAACTGTCAGAGGTGAAATTCTTA
GATTTGTTAAAGACGAACTACTGCGAAAGCATTTGCCAAGGATGTTTTCATTAATCAAGAACGACAGTA-GGGGG-TTTG
AAGACGATTAGATACCGTCGTAATCTCTACCATAAACTATGCCGACTAGAGATAGGGAAAC-GCCTACCTT-GGCTTCTC
CTGCACCTCATGAGAAATCAAAGTCTCTGGGTTCT-GGGGGG-A-GTATGGTCGCAAGGCTGAAACTTAAA-GGAATTGA
CGGAAGGGCACCACCAGGCGTGGAG-CCTGCGGCTTAA-TTTGACTCAACACGGGGAAACTCACCAGGTCC-AGAC-AT-
GGGAAGGA--------------TTGACAGATTGATAGCTCTTTC-TTGATTCTATGGG-TGGTGGTGCAT-GGCCGTTCT
TAGTTGGT-GGAGTGATCTGTCTGG-TTAATTTCGATAACGAACGAGACCTTAGCCTGCTAAATAGGA-TCGGGAACCTC
GGTTTCCGCATCACTTCTTAGAGGGACTTT-GC-GTGTCTAACG-C-AAGGAAGTTTGAGGCAAT-AACAGGTCTGTGAT
GCCCTTAGATGTTCTGGGCTGCACGCGCGCTACACTGATGCATGCAACGAGTTTTTGA-CCTTGGCCGGCAGGTCTAGGT
AATCTTTTGAGTATGCATCGTGATGGGGATAGATTATTGCAAT-TATT--------------------------------
--------------------------------------------------------------------------------
--------------------------------------------------------------------------------
----------------------------------------
>JQ993656_Eimeria_sp._ex_Apodemus_agrarius
--------------------------------------------------------------------------------
-----------------------------------------------------------------------TGG-TAATT
CTATGGCTAATACATGCGCACTCGCCTCCTTCTCT-GGAGGGGCTGTGTTTATTAGATACAAAACC-AACCCAC--TTT-
G-TGGAGTCCTGGTGATTCATAGTAACCGAACGGATCGCAGTTGGCTTCGGCCCGCGATGGATCTTTCAAGTTTCTGACC
TATCAGCTTTCGACGGTAGGGTATTGGCCTACCGTGGCAGTGACGGGTAACGGGGAATTAGGGTTCGATTCCGGGGAGGG
AGCCTGAGAAACGGCTACCACATCTAAGGAAGGCAGCAGGCGCGCAAATTACCCAATGAAAACAGTTTCGAGG-------
------------TAGTGACGAGAAATAACAATACAGGGCATTTTATGCTCTGTAATTGGAATGATGGGAATGTAAAACCC
TTCCA-GAGTAACAATTGGAGGGCAAGTCC-GGTGCCAGCAG-CCGCGGTAATTCCAGCT-CCAATAGTGTATATTAGAG
TTGTTGCAGTTAAAAAGCTCGTAGTTGGATTTCTGTCGTGGTCATCCGGCTCCGCCCGTATGGGTGTGCGCCTGGTTTGC
CCTCGGCTTTCTTCCGGTAGCCT-TCCGCGCTTCACTGCGTG--TGT--TGGTGTTCCGGAACTTTTAC-TTTGAGAAAA
A-TAGAGTGTTTCAAGCAGGCTTGTCGCCCTGAATACTTCAGCAT-GGAATAATAAGATAGGACCTTGGTTCTA-TTTTG
TTGGTTTCTAGGACCAAGGTAATGGTTAATAGGGACAGTTGGGG--CATTCGTATTTAACTGTCAGAGGTGAAATTCTTA
GATTTGTTAAAGACGAACTACTGCGAAAGCATTTGCCAAGGATGTTTTCATTAATCAAGAACGACAGTA-GGGGG-TTTG
AAGACGATCAGATACCGTCGTAATCTCTACCATAAACTATGCCGACTAGAGATAGGGAAAC-GCCTACCTT-GGCTTCTC
CTGCACCTCATGAGAAATCAAAGTCTCTGGGTTCT-GGGGGG-A-GTATGGTCGCAAGGCTGAAACTTAAA-GGAATTGA
CGGAAGGGCACCACCAGGCGTGGAG-CCTGCGGCTTAA-TTTGACTCAACACGGGGAAACTCACCAGGTCC-AGAC-AT-
GGGAAGGA--------------TTGACAGATTGATAGCTCTTTC-TTGATTCTATGGG-TGGTGGTGCAT-GGCCGTTCT
TAGTTGGT-GGAGTGATCTGTCTGG-TTAATTTCGATAACGAACGAGACCTTAGCCTGCTAAATAGGA-TCGGGAACCTC
GGTTTCCGCATCACTTCTTAGAGGGACTTT-GC-GTGTCTAACG-C-AAGGAAGTTTGAGGCAAT-AACAGGTCTGTGAT
GCCCTTAGATGTTCTGGGCTGCACGCGCGCTACACTGATGCATGCAACGAGTTTTTGA-CCTTGGCCGGCAGGTCTAGGT
AATCTTTTGAGTATGCATCGTGATGGGGATAGATTATTGCAAT-TAT---------------------------------
--------------------------------------------------------------------------------
--------------------------------------------------------------------------------
----------------------------------------
>JQ993657_Eimeria_sp._ex_Apodemus_agrarius
--------------------------------------------------------------------------------
-----------------------------------------------------------------------TGG-TAATT
CTATGGCTAATACATGCGCACTGGCCTCCTTCTCT-GGAGGGGCTGTGTTTATTAGATACAAAACC-AACCCAC--TTT-
G-TGGAGTCTGGGTGATTCATAGTAACCGAACGGATCGCAGTTGGCTTCGGCCCGCGATATATCTTTCAAGTTTCTGACC
TATCAGCTTTCGACGGTAGGGTATTGGCCTACCGTGGCAGTGACGGGTAACGGGGAATTAGGGTTCGATTCCGGAGAGGG
AGCCTGAGAAACGGCTACCACATCTAAGGAAGGCAGCAGGCGCGCAAATTACCCAATGAAAACAGCTTCGAGG-------
------------TAGTGACGAGAAATAACAATACAGGGCATTTTTTGTTCTGTAATTGGAATGATGGGAATGTAAAACCC
TTTCA-GATTAACAATTGGAGGGCAAGTCT-GGTGCCAGCAG-CCGCGGTAATTCCAGCT-CCAATAGTGTATATTAGAG
TTGTTGCAGTTAAAAAGCTCGTAGTTGGATTTCTGTCGTGGTCATCCGGTTCCGCCTGTATGGGTGTGCGCCTGGTTTGC
CCTCGGCTTTCTTCCGTTAGCCT-TCGGCGCTTCACTGCGTC--TGT--TGGTGTTTCGGAACTTTTAC-TTTGAGAAAA
A-TAGAGTGTTTCAAGCAGGCTTGTCGCCCTGAATACTTCAGCAT-GGAATAATAAGATAGGACCTTGGTTCTA-TTTTG
TTGGTTTCTAGGACTAAGGTAATGATTAATAGGGACAGTTGGGG-GCATTCGTATTTAACTGTCAGAGGTGAAATTCTTA
GATTTGTTAAAGACGAACTACTGCGAAAGCATTTGCCAAGGATGTTTTCATTAATCAAGAACGACAGTA-GGGGG-TTTG
AAGACGATTAGATACCGTCGTAATCTCTACCATAAACTATGCCGACTAGAGATAGGGAAAT-GCCTACCTT-GGCTTCTC
CTGCACCTCATGAGAAATCAAAGTCTCTGGGTTCT-GGGGGG-A-GTATGGTCGCAAGGCTGAAACTTAAA-GGAATTGA
CGGAAGGGCACCACCAGGCGTGGAG-CCTGCGGCTTAA-TTTGACTCAACACGGGGAAACTCACCAGGTCC-AGAC-AT-
GGGAAGGA--------------TTGACAGATTGATAGCTCTTTC-TTGATTCTATGGG-TGGTGGTGCAT-GGCCGTTCT
TAGTTGGT-GGAGTGATCTGTCTGG-TTAATTTCGATAACGAACGAGACCTTAGCCTGCTAAATAGGA-TCGGGAACCTC
GGTTTCCGCATCACTTCTTAGAGGGACTTT-GC-GTGTCTAACG-C-AAGGAAGTTTGAGGCAAT-AACAGGTCTGTGAT
GCCCTTAGATGTTCTGGGCTGCACGCGCGCTACACTGATGCATGCAACGAGTTTTTAA-CCTTGGCCGGCAGGTCTAGGT
AATCTTTTGAGTATGCATCGTGATGGGGATAGATTATTGCAAT-TAT---------------------------------
--------------------------------------------------------------------------------
--------------------------------------------------------------------------------
----------------------------------------
>JQ993658_Eimeria_sp._ex_Apodemus_agrarius
--------------------------------------------------------------------------------
------------------------------------------------------------------------GG-TAATT
CTATGGCTAATACATGCGCACTCGCCTCCTTCTCT-GGAGGGGCTGTGTTTATTAGATACAAAACC-AACCCAC--TTT-
G-TGGAGTCTGGGTGATTCATAGTAACCGAACGGATCGCAGTTGGCTTCGGCCCGCGATATATCTTTCAAGTTTCTGACC
TATCAGCTTTCGACGGTAGGGTATTGGCCTACCGTGGCAGTGACGGGTAACGGGGAATTAGGGTTCGATTCCGGAGAGGG
AGCCTGAGAAACGGCTACCACATCTAAGGAAGGCAGCAGGCGCGCAAATTACCCAATGAAAACAGCTTCGAGG-------
------------TAGTGACGAGAAATAACAATACAGGGCATTTTATGTTCTGTAATTGGAATGATGGGAATGTAAAACCC
TTTCA-GAGTAACAATTGGAGGGCAAGTCT-GGTGCCAGCAG-CCGCGGTAATTCCAGCT-CCAATAGTGTATATTAGAG
TTGTTGCAGTTAAAAAGCTCGTAGTTGGATTTCTGTCGTGGTCATCCGGTTCCGCCCGTATGGGTGTGCGCCTGGTTTGC
CCTCGGCTTTCTTCCGTTAGCCT-TCGGCGCTTAATTGCGTC--TGT--TGGTGTTTCGGAACTTTTAC-TCTGAGAAAA
A-TAGAGTGTTTCAAGCAGGCTTGTCGCCCTGAATACTGCAGCAT-GGAATAATAAGATAGGACCTTGGTTCTA-TTTTG
TTGGTTTCTAGGACTAAGGTAATGATTAATAGGGACAGTTGGGG-GCATTCGTATTTAACTGTCAGAGGTGAAATTCTTA
GATTTGTTAAAGACGAACTACTGCGAAAGCATTTGCCAAGGATGTTTTCATTAATCAAGAACGACAGTA-GGGGG-TTTG
AAGACGATTAGATACCGTCGTAATCTCTACCATAAACTATGCCGACTAGAGATAGGGAAAT-GCCTACCTT-GGCTTCTC
CTGCACCTCATGAGAAATCAAAGTCTCTGGGTTCT-GGGGGG-A-GTATGGTCGCAAGGCTGAAACTTAAA-GGAATTGA
CGGAAGGGCACCACCAGGCGTGGAG-CCTGCGGCTTAA-TTTGACTCAACACGGGGAAACTCACCAGGTCC-AGAC-AT-
GGGAAGGA--------------TTGACAGATTGATAGCTCTTTC-TTGATTCTATGGG-TGGTGGTGCAT-GGCCGTTCT
TAGTTGGT-GGAGTGATCTGTCTGG-TTAATTTCGATAACGAACGAGACCTTAGCCTGCTAAATAGGA-TCGGGAACCTC
GGTTTCCGCATCACTTCTTAGAGGGACTTT-GC-GTGTCTAACG-C-AAGGAAGTTTGAGGCAAT-AACAGGTCTGTGAT
GCCCTTAGATGTCCTGGGCTGCACGCGCGCTACACTGATGCATGCAACGAGTTTTTAA-CCTTGGCCGGCAGGTCTAGGT
AATCTTTTGAGTATG-----------------------------------------------------------------
--------------------------------------------------------------------------------
--------------------------------------------------------------------------------
----------------------------------------
>JQ993660_Eimeria_sp._ex_Apodemus_agrarius
--------------------------------------------------------------------------------
-----------------------------------------------------------------------TGG-TAATT
CTATGGCTAATACATGCGCACTCGCCTCCTTCTCT-GGAGGGGCTGTGTTTATTAGGTACAAAACC-AACCCAC--TTT-
G-TGGAGTCTGGGTGATTCATAGTAACCGAACGGATCGCAGTTGGCTTCGGCCCGCGATATATCTTTCAAGTTTCTGACC
TATCAGCTTTCGACGGTAGGGTATTGGCCTACCGTGGCAGTGACGGGTAACGGGGAATTAGGGTTCGATTCCGGAGAGGG
AGCCTGAGAAACGGCTACCACATCTAAGGAAGGCAGCAGGCGCGCAAATTACCCAATGAAAACAGCTTCGAGG-------
------------TAGTGACGAGAAATAACAATACAGGGCATTTTTTGTTCTGTAATTGGAATGATGGGAATGTAAAACCC
TTTCA-GATTAACAATTGGAGGGCAAGTCT-GGTGCCAGCAG-CCGCGGTAATTCCAGCT-CCAATAGTGTATATTAGAG
TTGTTGCAGTTAAAAAGCTCGTAGTTGGATTTCTGTCGTGGTCATCCGGTTCCGCCCGTATGGGTGTGCGCCTGGTTTGC
CCTCGGCTTTCTTCCGTTAGCCT-TCGGCGCTTCATTGCGTC--TGT--TGGTGTTTCGGAACTTTTAC-TTTGAGAAAA
A-TAGAGTGTTTCAAGCAGGCTTGTCGCCCTGAATACTTCAGCAT-GGAATAATAAGATAGGACCTTGGTTCTA-TTTTG
TTGGTTTCTGGGACTAAGGTAATGATTAATAGGGACAGTTGGGG-GCATTCGTATTTAACTGTCAGAGGTGAAATTCTTA
GATTTGTTAAAGACGAACTACTGCGAAAGCATTTGCCAAGGATGTTTTCATTAATCAAGAACGACAGTA-GGGGG-TTTG
AAGACGATTAGATACCGTCGTAATCTCTACCATAAACTATGCCGACTAGAGATAGGGAAAT-GCCTACCTT-GGCTTCTC
CTGCACCTCATGAGAAATCAAAGTCTCTGGGTTCT-GGGGGG-A-GTATGGTCGCAAGGCTGAAACTTAAA-GGAATTGA
CGGAAGGGCACCACCAGGCGTGGAG-CCTGCGGCTTAA-TTTGACTCAACACGGGGAAACTCACCAGGTCC-AGAC-AT-
GGGAAGGA--------------TCGACAGATTGATAGCTCTTTC-TTGATTCTATGGG-TGGTGGTGCAT-GGCCGTTCT
TAGCTGGT-GGAGTGATCTGTCTGG-TTAATTTCGATAACGAACGAGACCTTAGCCTGCTAAATAGGA-TCGGGAACCTC
GGTTTCCGCATCACTTCTTAGAGGGACTTT-GC-GTGTCTAACG-C-AAGGAAGTTTGAGGCAAT-AACAGGTCTGTGAT
GCCCTTAGATGTTCTGGGCTGCACGCGCGCTACACTGATGCATGCAACGAGTTTTTAA-CCTTGGCCGGCAGGTCTAGGT
AATCTTTTGAGTATGCATCGTGATGGGGATAGATTATTGCAAT-TA----------------------------------
--------------------------------------------------------------------------------
--------------------------------------------------------------------------------
----------------------------------------
>KU174475_Eimeria_apionodes
--------------------------------------------------------------------------------
-----------------------------------------------------------------------TGG-TAATT
CTATGGCTAATACATGCGCACTCGCCTCCTTCTCT-GGAGGGGCTGTGTTTATTAGATACAAAACC-AACCCAC--TTT-
G-TGGAGTCCTGGTGATTCATAGTAACCGAACGGATCGCAGTTGGCTTCGGCCCGCGATGGATCTTTCAAGTTTCTGACC
TATCAGCTTTCGACGGTAGGGTATTGGCCTACCGTGGCAGTGACGGGTAACGGGGAATTAGGGTTCGATTCCGGAGAGGG
AGCCTGAGAAACGGCTACCACATCTAAGGAAGGCAGCAGGCGCGCAAATTACCCAATGAAAACAGTTTCGAGG-------
------------TAGTGACGAGAAATAACAATACAGGGCATTTTATGCTCTGTAATTGGAATGATGGGAATGTAAAACCC
TTCCA-GAGTAACAATTGGAGGGCAAGTCT-GGTGCCAGCAG-CCGCGGTAATTCCAGCT-CCAATAGTGTATATTAGAG
TTGTTGCAGTTAAAAAGCTCGTAGTTGGATTTCTGTCGTGGTCATCCGGCTCCGCCCGTATGGGTGTGCGCCTGGTTTGC
CCTCGGCTTTCTTCCGGTAGCCT-TCCGCGCTTCACTGCGTG--TGT--TGGTGTTCCGGAACTTTTAC-TTTGAGAAAA
A-TAGAGTGTTTCAAGCAGGCTTGTCGCCCTGAATACTTCAGCAT-GGAATAATAAGATAGGACCTTGGTTCTA-TTTTG
TTGGTTTCTAGGACCAAGGTAATGGTTAATAGGGACAGTTGGGG-GCATTCGTATTTAACTGTCAGAGGTGAAATTCTTA
GATTTGTTAAAGACGAACTACTGCGAAAGCATTTGCCAAGGATGTTTTCATTAATCAAGAACGACAGTA-GGGGG-TTTG
AAGACGATTAGATACCGTCGTAATCTCTACCATAAACTATGCCGACTAGAGATAGGGAAAC-GCCTACCTT-GGCTTCTC
CTGCACCTCATGAGAAATCAAAGTCTCTGGGTTCT-GGGGGG-A-GTATGGTCGCAAGGCTGAAACTTAAA-GGAATTGA
CGGAAGGGCACCACCAGGCGTGGAG-CCTGCGGCTTAA-TTTGACTCAACACGGGGAAACTCACCAGGTCC-AGAC-AT-
GGGAAGGA--------------TTGACAGATTGATAGCTCTTTC-TTGATTCTATGGG-TGGTGGTGCAT-GGCCGTTCT
TAGTTGGT-GGAGTGATCTGTCTGG-TTAATTTCGATAACGAACGAGACCTTAGCCTGCTAAATAGGA-TCGGGAACCTC
GGTTTCCGCATCACTTCTTAGAGGGACTTT-GC-GTGTCTAACG-C-AAGGAAGTTTGAGGCAAT-AACAGGTCTGTGAT
GCCCTTAGATGTTCTGGGCTGCACGCGCGCTACACTGATGCATGCAACGAGTTTTTGA-CCTTGGCCGGCAGGTCTAGGT
AATCTTTTGAGTATGCATCGTG----------------------------------------------------------
--------------------------------------------------------------------------------
--------------------------------------------------------------------------------
----------------------------------------
>JQ993661_Eimeria_sp._ex_Apodemus_sylvaticus
--------------------------------------------------------------------------------
-----------------------------------------------------------------------TGG-TAATT
CTATGGCTAATACATGCGCACTCGCCTCCTTCTCT-GGAGGGGCTGTGTTTATTAGATACAAAACC-AACCCAC--TTT-
G-TGGAGTCCTGGTGATTCATAGTAACCGAACGGATCGCAGTTGGCTTCGGCCCGCGATGGATCTTTCAAGTTTCTGACC
TATCAGCTTTCGACGGTAGGGTATTGGCCTACCGTGGCAGTGACGGGTAACGGGGAATTAGGGTTCGATTCCGGAGAGGG
AGCCTGAGAAACGGCTACCACATCTAAGGAAGGCAGCAGGCGCGCAAATTACCCAATGAAAACAGTTTCGAGG-------
------------TAGTGACGAGAAATAACAATACAGGGCATTTTATGCTCTGTAATTGGAATGATGGGAATGTAAAACCC
TTCCA-GAGTAACAATTGGAGGGCAAGTCT-GGTGCCAGCAG-CCGCGGTAATTCCAGCT-CCAATAGTGTATATTAGAG
TTGTTGCAGTTAAAAAGCTCGTAGTTGGATTTCTGTCGTGGTCATCCGGCTCCGCCCGTATGGGTGTGCGCCTGGTTTGC
CCTCGGCTTTCTTCCGGTAGCCT-TCCGCGCTTCACTGCGTG--TGT--TGGTGTTCCGGAACTTTTAC-TTTGAGAAAA
A-TAGAGTGTTTCAAGCAGGCTTGTCGCCCTGAATACTTCAGCAT-GGAATAATAAGATAGGACCTTGGTTCTA-TTTTG
TTGGTTTCTAGGACCAAGGTAATGGTTAATAGGGACAGTTGGGG-GCATTCGTATTTAACTGTCAGAGGTGAAATTCTTA
GATTTGTTAAAGACGAACTACTGCGAAAGCATTTGCCAAGGATGTTTTCATTAATCAAGAACGACAGTA-GGGGG-TTTG
AAGACGATTAGATACCGTCGTAATCTCTACCATAAACTATGCCGACTAGAGATAGGGAAAC-GCCTACCTT-GGCTTCTC
CTGCACCTCATGAGAAATCAAAGTCTCTGGGTTCT-GGGGGG-A-GTATGGTCGCAAGGCTGAAACTTAAA-GGAATTGA
CGGAAGGGCACCACCAGGCGTGGAG-CCTGCGGCTTAA-TTTGACTCAACACGGGGAAACTCACCAGGTCC-AGAC-AT-
GGGAAGGA--------------TTGACAGATTGATAGCTCTTTC-TTGATTCTATGGG-TGGTGGTGCAT-GGCCGTTCT
TAGTTGGT-GGAGTGATCTGTCTGG-TTAATTTCGATAACGAACGAGACCTTAGCCTGCTAAATAGGA-TCGGGAACCTC
GGTTTCCGCATCACTTCTTAGAGGGACTTT-GC-GTGTCTAACG-C-AAGGAAGTTTGAGGCAAT-AACAGGTCTGTGAT
GCCCTTAGATGTTCTGGGCTGCACGCGCGCTACACTGATGCATGCAACGAGTTTTTGA-CCTTGGCCGGCAGGTCTAGGT
AATCTTTTGAGTATGCATCGTGATGG------------------------------------------------------
--------------------------------------------------------------------------------
--------------------------------------------------------------------------------
----------------------------------------
>JQ993662_Eimeria_sp._ex_Apodemus_sylvaticus
--------------------------------------------------------------------------------
-----------------------------------------------------------------------TGG-TAATT
CTATGGCTAATACATGCGCATTCGCCTCCTTCTCT-GGAGGGGCTGTGTTTATTAGATACAAAACC-AACCCACT-TTT-
GGTGGAGTCTGGGTGATTCATAGTAACCGAACGGATCGCAGTTGGCTTCGGCCCGCGATATATCTTTCAAGTTTCTGACC
TATCAGCTTTCGACGGTAGGGTATTGGCCTACCGTGGCAGTGACGGGTAACGGGGAATTAGGGTTCGATTCCGGAGAGGG
AGCCTGAGAAACGGCTACCACATCTAAGGAAGGCAGCAGGCGCGCAAATTACCCAATGAAAACAGCTTCGAGG-------
------------TAGTGACGAGAAATAACAATACAGGGCATTTTTTGTTCTGTAATTGGAATGATGGGAATGTAAAACCC
TTTCA-GAGTAACAATTGGAGGGCAAGTCT-GGTGCCAGCAG-CCGCGGTAATTCCAGCT-CCAATAGTGTATATTAGAG
TTGTTGCAGTTAAAAAGCTCGTAGTTGGATTTCTGTCGTGGCCATCCGGTTCCGCCCGTATGGGTGTGCACCTGGTTTGC
CCTCGGCTTTCTTCCGTTAGCCTTCCGGCGCTTCATTGCGTC--TGTGTTGGTGTTTCGGAACTTTTAC-TTTGAGAAAA
A-TAGAGTGTTTCAAGCAGGCTTGTCGCCCTGAATACTGCAGCAT-GGAATAATAAGATAGGACCTTGGTTCTA-TTTTG
TTGGTTTCTAGGACTAAGGTAATGATTAATAGGGACAGTTGGGG-GCATTCGTATCTAACTGTCAGAGGTGAAATTCTTA
GATTTGTTAAAGACGAACTACTGCGAAAGCATTTGCCAAGGATGTTTTCATTAATCAAGAACGACAGTA-GGGGG-TTTG
AAGACGATTAGATACCGTCGTAATCTCTACCATAAACTATGCCGACTAGAGATAGGGAAAT-GCCTACCTT-GGCTTCTC
CTGCACCCCATGAGAAATCAAAGTCTCTGGGTTCT-GGGGGG-A-GTATGGTCGCAAGGCTGAAACTTAAA-GGAATTGA
CGGAAGGGCACCACCAGGCGTGGAG-CCTGCGGCTTAA-TTTGACTCAACACGGGGAAACTCACCAGGTCC-AGAC-AT-
GGGAAGGA--------------TTGACAGATTGATAGCTCTTTC-TTGATTCTATGGG-TGGTGGTGCAT-GGCCGTTCT
TAGTTGGT-GGAGTGATCTGTCTGG-TTAATTTCGATAACGAACGAGACCTTAGCCTGCTAAATAGGA-TCGGGAACCTC
GGTTTCCGCATCACTTCTTAGAGGGACTTT-GC-GTGTCTAACG-C-AAGGAAGTTTGAGGCAAT-AACAGGTCTGTGAT
GCCCTTAGATGTTCTGGGCTGCACGCGCGCTACACTGATGCATGCAACGAGTTTTTAA-CCTTGGCCGGCAGGTCTAGGT
AATCTTTTGAGTATGCATCGTGA---------------------------------------------------------
--------------------------------------------------------------------------------
--------------------------------------------------------------------------------
----------------------------------------
>JQ993663_Eimeria_sp._ex_Cricetus_cricetus
--------------------------------------------------------------------------------
-----------------------------------------------------------------------TGG-TAATT
CTATGGCTAATACATGCGCACTCGCCTCCTTCTCT-GGAGGGGCTGTGTTTATTAGATACAAAACC-AACCCAC--TTTT
G-TGGAGTCTGGGTGATTCATAGTAACCGAACGGATCGCAGTTGGCTTCGGCCCGCGATATATCTTTCAAGTTTCTGACC
TATCAGCTTTCGACGGTAGGGTATTGGCCTACCGTGGCAGTGACGGGTAACGGGGAATTAGGGTTCGATTCCGGAGAGGG
AGCCTGAGAAACGGCTACCACATCTAAGGAAGGCAGCAGGCGCGCAAATTACCCAATGAAAACAGCTTCGAGG-------
------------TAGTGACGAGAAATAACAATACAGGGCATTTTTTGTTCTGTAATTGGAATGATGGGAATGTAAAACCC
TTTCA-GAGTAACAATTGGAGGGCAAGTCT-GGTGCCAGCAG-CCGCGGTAATTCCAGCT-CCAATAGTGTATATTAGAG
TTGTTGCAGTTAAAAAGCTCGTAGTTGGATTTCTGTCGTGGTCATCCGGTTCCGCCCGTATGGGTGTGCACCTGGTTTGC
CCTCGGCTTTCTTCCGTTAGCCT-TCGGCGCTTCATTGCGTG--TGT--TGGTGTTTCGGAACTTTTAC-TTTGAGAAAA
A-TAGAGTGTTTCAAGCAGGCTTGTCGCCCTGAATACTGCAGCAT-GGAATAATAAGATAGGACCTTGGTTCTA-TTTTG
TTGGTTTCTGGGACTAAGGTAATGATTAATAGGGACAGTTGGGG-GCATTCGTATTTAACTGTCAGAGGTGAAATTCTTA
GATTTGTTAAAGACGAACTACTGCGAAAGCATTTGCCAAGGATGTTTTCATTAATCAAGAACGACAGTA-GGGGG-TTTG
AAGACGATTAGATACCGTCGTAATCTCTACCATAAACTATGCCGACTAGAGATAGGGAAAT-GCCTACCTT-GGCTTCTC
CTGCACCTCATGAGAAATCAAAGTCTCTGGGTTCT-GGGGGG-A-GTATGGTCGCAAGGCTGAAACTTAAA-GGAATTGA
CGGAAGGGCACCGCCAGGCGTGGAG-CCTGCGGCTTAA-TTTGACTCAACACGGGGAAACTCACCAGGTCC-AGAC-AT-
GGGAAGGA--------------TTGACAGATTGATAGCTCTTTC-TTGATTCTATGGG-TGGTGGTGCAT-GGCCGTTCT
TAGTTGGT-GGAGTGATCTGTCTGG-TTAATTTCGATAACGAACGAGACCTTAGCCTGCTAAATAGGA-TCGGGAACCTT
GGTTTCCGCATCACTTCTTAGAGGGACTTT-GC-GTGTCTAACG-C-AAGGAAGTTTGAGGCAAT-AACAGGTCTGTGAT
GCCCTTAGATGTTCTGGGCTGCACGCGCGCTACACTGATGCATGCAACGAGTTTTTAA-CCTTGGCCGGCAGGTCTAGGT
AATCTTTTGAGTATGCATCGTGATGGGGATAGATTATTGCAAT-TAT---------------------------------
--------------------------------------------------------------------------------
--------------------------------------------------------------------------------
----------------------------------------
>JQ993664_Eimeria_sp._ex_Gerbillus_dasyurus
--------------------------------------------------------------------------------
-GAAACT-GCGAATGGCTCATTAAAACAGTTATAGTTTATT-TGATGGGTCTCTTTTACATGG--ATACCATGG-TGATC
CTATGGCTAATACATGCGCACTCGCCTCCTTCTCT-GGAGGGGCTGTGTTTATTAGATACAAAACC-AACCCAC--TTT-
G-TGGAGTCCTGGTGATTCATAGTAACCGAACGGATCGCAGTTGGCTTCGGCCCGCGATGGATCTTTCAAGTTTCTGACC
TATCAGCTTTCGACGGTAGGGTATTGGCCTACCGTGGCAGTGACGGGTAACGGGGAATTAGGGTTCGATTCCGGAGAGGG
AGCCTGAGAAACGGCTACCACATCTAAGGAAGGCAGCAGGCGCGCAAATTACCCAATGAAAACAGTTTCGAGG-------
------------TAGTGACGAGAAATAACAATACAGGTCATTTTATGCTCTGTAATTGGAATGATGGGAATGTAAA-CCC
TTCCA-GAGTAACAATTGGAGGGCAAGTCT-GGTGCCAGCAG-CCGCGGTAATTCCAGCT-CCAATAGTGTATATTAGAG
TTGTTGCAGTTAAAAAGCTCGTAGTTGGATTTCTGTCGTGGTCATCCGGCTCCGCCCGTATGGGTGTGCGCCTGGTTTGG
CCTCGGCTTTCTTCCGTTAGCCT-TCGGCGCTTCACTGCGTG--TGT--TGGTGTTTCGGAACTTTTAC-TTTGAGAAAA
A-TAGAGTGTTTCAAGCAGGCTTGTCGCCCTGAATACTTCAGCAT-GGAATAATAAGATAGGACCTTGGTTCTA-TTTTG
TTGGTTTCTAGGACTAAGGTAATGATTAATAGGGACAGTTGGGG-GCATTCGTATTTAACTGTCAGAGGTGAAATTCTTA
GATTTGTTAAAGACGAACTACTGCGAAAGCATTTGCCAAGGATGTTTTCATTAATCAAGAACGACAGTA-GGGGG-TTTG
AAGACGATTAGATACCGTCGTAATCTCTACCATAAACTATGCCGACTAGAGATAGGGAAAT-GCCTACCTT-GGCTTCTC
CTGCACCTCATGAGAAATCAAAGTCTCTGGGTTCT-GGGGGG-A-GTATGGTCGCAAGGCTGAAACTTAAA-GGAATTGA
CGGAAGGGCACCACCAGGCGTGGAG-CCTGCGGCTTAA-TTTGACTCAACACGGGGAAACTCACCAGGTCC-AGAC-AT-
GGGAAGGA--------------TTGACAGATTGATAGCTCTTTC-TTGATTCTATGGG-TGGTGGTGCAT-GGCCGTTCT
TAGTTGGT-GGAGTGATCTGTCTGG-TTAATTTCGATAACGAACGAGACCTTAGCCTGCTAAATAGGA-TCGGGAACCTC
GGTTTCCGCATCACTTCTTAGAGGGACTTT-GC-GTGTCTAACG-C-AAGGAAGTTTGAGGCAAT-AACAGGTCTGTGAT
GCCCTTAGATGTTCTGGGCTGCACGCGCGCTACACTGATGCATGCAACGAGTTTTTAA-CCTTGGCCGGCAGGTCTAGGT
AATCTTTTGAGTATGCATCGTGATGGGGATAGATTATTGCAAT-TATTAATC-TTCAACGAGGAATGCCTAGTAGGCGCA
AG------------------------------------------------------------------------------
--------------------------------------------------------------------------------
----------------------------------------
>JQ993652_Eimeria_sp._2_JK-2013
--------------------------------------------------------------------------------
----------------------------------------------------------CATGG-ATAACCATGGGTAATT
CTATGGCTAATACATGCGCAMTSGCCTCCTTCTCT-GGAGGGGCTGTGTTTATTAGATACAAAACC-AACCCAC--WTT-
G-TGGAGTCTGGGTGATTCATAGTAACCGAACGGATCGCAGTTGGCTTCGGCCCGCGATGGATCTTTCAAGTTTCTGACC
TATCAGCTTTCGACGGTAGGGTATTGSCCTACCGTGGCAGTGACGGGTAACGGGGAATTAGGGTTCGATTCCGGAGAGGG
AGCCTGAGAAACGRCTACCACATCTAAGGAAGGCAGCAGGCGCGCAAATTACCCAATGAAAACAGCTTCGAGG-------
------------TAGTGACGAGAAATAACAATACAGGGCATTTTATGCTCTGTAATTGGAATGATGGGAATGTAAAACCC
TTYCA-GAGTAACAATTGGAGGGCAAGTCT-GGTGCCAGCAG-CCGCGGTAATTCCAGCT-CCAATAGTGTATATTAGAG
TTGTTGCAGTTAAAAAGCTCGTAGTTGGATTTCTGTCGTGGTCAACCGGTTCCGCCCGTAYGGGTGCGCACCTGGTTTGC
CCTCGGCTTTCTTCCGGTAGCCT-TCCGCGCTTCACTGCGTG--CGT--TGGTGTTCYGGAACTTTTAC-TTTGAGAAAA
A-TAGAGTGTTTCAAGCAGGCTTGTSGCCCTGAATACTTCAGCAT-GGAATAATAAGATAGGACCTTGGTTCTA-TTTTG
TTGGTTTCTAGGACCWAGGTAATGGTTAATAGGGACAGTTGGGG-GCATTCGTATTTAACTGTCAGAGGTGAAATTCTTA
GATTTGTTAAAGACGAACTACTGCGAAAGCATTTGCCAAGGATGTTTTCATTAATCAAGAACGACAGTA-GGGGG-TTTG
AAGACGATTAGATACCGTCGTAATCTCTACCATAAACTATGCCGACTAGAGATAGGGAAAT-GCCTACCTT-GGCTTCTC
CTGCACCTCATGAGAAATCAAAGTCTCTGGGTTCT-GGGGGG-A-GTATGGTCGCAAGGCTGAAACTTAAA-GGAATTGA
CGGAAGGGCACCACCAGGCGTGGAG-CCTGCGGCTTAA-TTTGACTCAACACGGGGAAACTCACCAGGTCC-AGAC-AT-
GGGAAGGA--------------TTGACAGATTGATAGCTCTTYC-TTGATTCTATGGG-TGGTGGTGCAT-GGCCGTTCT
TAGTTGGT-GGAGTGATCTGTCTGG-TTAATTTCGATAACGAACGAGACCTTAGCCTGCTAAATAGGA-TCGGGAACCTC
GGYTTCCGCATCACTTCTTAGAGGGACTTT-GC-GTGTCTAACG-C-AAGGAAGTTYGAGGCAAT-AACAGGTCTGTGAT
GCYCTTAGATGTTCTGGGCTGCACGCGCGCTACACTGATGCATCCAACGAGTTTTTAA-CCTTGGCCGGCAGGTCTAGGT
AATCTTTTGAGTATGCATCGTGATGGGGATAGATTATTGCAAT-TATTAATC-TTCAA----------------------
--------------------------------------------------------------------------------
--------------------------------------------------------------------------------
----------------------------------------
>JQ993667_Eimeria_sp._ex_Mastomys_natalensis
--------------------------------------------------------------------------------
-GAAACT-GCGAATGGCTCATTAAAACAGTTATAGTTTATT-TGATGG-TCTCTTTTACATGG--ATACCATGG-TGATC
CTATGGCTAATACATGCGCACTCGCCTCCTTCTCT-GGAGGGGCTGTGTTTATTAGATACAAAACC-AACCCAC--TTT-
G-TGGAGTCCTGGTGATTCATAGTAACCGAACGGATCGCAGTTGGCTTCGGCCCGCGATGGATCTTTCAAGTTTCTGACC
TATCAGCTTTCGACGGTAGGGTATTGGCCTACCGTGGCAGTGACGGGTAACGGGGAATTAGGGTTCGATTCCGGAGAGGG
AGCCTGAGAAACGGCTACCACATCTAAGGAAGGCAGCAGGCGCGCAAATTACCCAATGAAAACAGTTTCGAGG-------
------------TAGTGACGAGAAATAACAATACAGGTCATTTTATGCTCTGTAATTGGAATGATGGGAATGTAAAACCC
TTCCA-GAGTAACAATTGGAGGGCAAGTCT-GGTGCCAGCAG-CCGCGGTAATTCCAGCT-CCAATAGTGTATATTAGAG
TTGTTGCAGTTAAAAAGCTCGTAGTTGGATTTCTGTCGTGGTCATCCGGCTCCGCCCGTATGGGTGTGCGCCTGGTTTGG
CCTCGGCTTTCTTCCGGTAGCCT-TCCGCGCTTCACTGCGTG--TGT--TGGTGTTCCGGAACTTTTAC-TTTGAGAAAA
A-TAGAGTGTTTCAAGCAGGCTTGTCGCCCTGAATACTTCAGCAT-GGAATAATAAGATAGGACCTTGGTTCTA-TTTTG
TTGGTTTCTAGGACCAAGGTAATGGTTAATAGGGACAGTTGGGG-GCATTCGTATTTAACTGTCAGAGGTGAAATTCTTA
GATTTGTTAAAGACGAACTACTGCGAAAGCATTTGCCAAGGATGTTTTCATTAATCAAGAACGACAGTA-GGGGG-TTTG
AAGACGATTAGATACCGTCGTAATCTCTACCATAAACTATGCCGACTAGAGATAGGGAAAC-GCCTACCTT-GGCTTCTC
CTGCACCTCATGAGAAATCAAAGTCTCTGGGTTCT-GGGGGG-A-GTATGGTCGCAAGGCTGAAACTTAAAGGGAATTGA
CGGAAGGGCACCACCAGGCGTGGAG-CCTGCGGCTTAATTTTGACTCAACACGGGGAAACTCACCAGGTCC-AGAC-AT-
GGGAAGGA--------------TTGACAGATTGATAGCTCTTTC-TTGATTCTATGGG-TGGTGGTGCAT-GGCCGTTCT
TAGTTGGT-GGAGTGACCTGTCTGG-TTAATTTCGATAACGAACGAGACCTTAGCCTGCTAAATAGGA-TCGGGAACCTC
GGTTTCCGCATCACTTCTTAGAGGGACTTT-GC-GTGTCTAACG-C-AAGGAAGTTTGAGGCAAT-AACAGGTCTGTGAT
GCCCTTAGATGTTCTGGGCTGCACGCGCGCTACACTGATGCATGCAACGAGTTTTTGA-CCTTGGCCGGCAGGTCTAGGT
AATCTTTTGAGTATGCATCGTGATGGGGATAGATTATTGCAAT-TATTAATC-TTCAACGAGGAATGCCTAGTAGGCGCA
AG------------------------------------------------------------------------------
--------------------------------------------------------------------------------
----------------------------------------
>KU174454_Eimeria_sp._ex_Microtus_agrestis
--------------------------------------------------------------------------------
-----------------------------------------------------------------------TGG-TAATT
CTATGGCTAATACATGCGCACTCGCCTCCTTCTCT-GGAGGGGCTGTGTTTATTAGATACAAAACC-AACCCAC--TTT-
G-TGGAGTCTGGGTGATTCATAGTAACCGAACGGATCGCAGTTGGCTTCGGCCCGCGATATATCTTTCAAGTTTCTGACC
TATCAGCTTTCGACGGTAGGGTATTGGCCTACCGTGGCAGTGACGGGTAACGGGGAATTAGGGTTCGATTCCGGAGAGGG
AGCCTGAGAAACGGCTACCACATCTAAGGAAGGCAGCAGGCGCGCAAATTACCCAATGAAAACAGCTTCGAGG-------
------------TAGTGACGAGAAATAACAATACAGGGCATTTTTTGTTCTGTAATTGGAATGATGGGAATGTAAAACCC
TTTCA-GATTAACAATTGGAGGGCAAGTCT-GGTGCCAGCAG-CCGCGGTAATTCCAGCT-CCAATAGTGTATATTAGAG
TTGTTGCAGTTAAAAAGCTCGTAGTTGGATTTCTGTCGTGGTCATCCGGTTCCGCCTGTATGGGTGTGCGCCTGGTTTGC
CCTCGGCTTTCTTCCGTTAGCCT-TCGGCGCTTCACTGCGTC--TGT--TGGTGTTTCGGAACTTTTAC-TTTGAGAAAA
A-TAGAGTGTTTCAAGCAGGCTTGTCGCCCTGAATACTTCAGCAT-GGAATAATAAGATAGGACCTTGGTTCTA-TTTTG
TTGGTTTCTAGGACTAAGGTAATGATTAATAGGGACAGTTGGGG-GCATTCGTATTTAACTGTCAGAGGTGAAATTCTTA
GATTTGTTAAAGACGAACTACTGCGAAAGCATTTGCCAAGGATGTTTTCATTAATCAAGAACGACAGTA-GGGGG-TTTG
AAGACGATTAGATACCGTCGTAATCTCTACCATAAACTATGCCGACTAGAGATAGGGAAAT-GCCTACCTT-GGCTTCTC
CTGCACCTCATGAGAAATCAAAGTCTCTGGGTTCT-GGGGGG-A-GTATGGTCGCAAGGCTGAAACTTAAA-GGAATTGA
CGGAAGGGCACCACCAGGCGTGGAG-CCTGCGGCTTAA-TTTGACTCAACACGGGGAAACTCACCAGGTCC-AGAC-AT-
GGGAAGGA--------------TTGACAGATTGATAGCTCTTTC-TTGATTCTATGGG-TGGTGGTGCAT-GGCCGTTCT
TAGTTGGT-GGAGTGATCTGTCTGG-TTAATTTCGATAACGAACGAGACCTTAGCCTGCTAAATAGGA-TCGGGAACCTC
GGTTTCCGCATCACTTCTTAGAGGGACTTT-GC-GTGTCTAACG-C-AAGGAAGTTTGAGGCAAT-AACAGGTCTGTGAT
GCCCTTAGATGTTCTGGGCTGCACGCGCGCTACACTGATGCATGCAACGAGTTTTTAA-CCTTGGCCGGCAGGTCTAGGT
AATCTTT-------------------------------------------------------------------------
--------------------------------------------------------------------------------
--------------------------------------------------------------------------------
----------------------------------------
>KU174469_Eimeria_sp._ex_Microtus_agrestis
--------------------------------------------------------------------------------
--------------------------------------------------------------------------------
---------------------------------------------------ATTAGATACAAAACC-AACCCAC--TTT-
G-TGGAGTCTGGGTGATTCATAGTAACCGAACGGATCGCAGTTGGCTTCGGCCCGCGATATATCTTTCAAGTTTCTGACC
TATCAGCTTTCGACGGTAGGGTATTGGCCTACCGTGGCAGTGACGGGTAACGGGGAATTAGGGTTCGATTCCGGAGAGGG
AGCCTGAGAAACGGCTACCACATCTAAGGAAGGCAGCAGGCGCGCAAATTACCCAATGAAAACAGCTTCGAGG-------
------------TAGTGACGAGAAATAACAATACAGGGCATTTTTTGTTCTGTAATTGGAATGATGGGAATGTAAAACCC
TTTCA-GATTAACAATTGGAGGGCAAGTCT-GGTGCCAGCAG-CCGCGGTAATTCCAGCT-CCAATAGTGTATATTAGAG
TTGTTGCAGTTAAAAAGCTCGTAGTTGGATTTCTGTCGTGGTCATCCGGTTCCGCCTGTATGGGTGTGCGCCTGGTTTGC
CCTCGGCTTTCTTCCGTTAGCCT-TCGGCGCTTCACTGCGTC--TGT--TGGTGTTTCGGAACTTTTAC-TTTGAGAAAA
A-TAGAGTGTTTCAAGCAGGCTTGTCGCCCTGAATACTTCAGCAT-GGAATAATAAGATAGGACCTTGGTTCTA-TTTTG
TTGGTTTCTAGGACTAAGGTAATGATTAATAGGGACAGTTGGGG-GCATTCGTATTTAACTGTCAGAGGTGAAATTCTTA
GATTTGTTAAAGACGAACTACTGCGAAAGCATTTGCCAAGGATGTTTTCATTAATCAAGAACGACAGTA-GGGGG-TTTG
AAGACGATTAGATACCGTCGTAATCTCTACCATAAACTATGCCGACTAGAGATAGGGAAAT-GCCTACCTT-GGCTTCTC
CTGCACCTCATGAGAAATCAAAGTCTCTGGGTTCT-GGGGGG-A-GTATGGTCGCAAGGCTGAAACTTAAA-GGAATTGA
CGGAAGGGCACCACCAGGCGTGGAG-CCTGCGGCTTAA-TTTGACTCAACACGGGGAAACTCACCAGGTCC-AGAC-AT-
GGGAAGGA--------------TTGACAGATTGATAGCTCTTTC-TTGATTCTATGGG-TGGTGGTGCAT-GGCCGTTCT
TAGTTGGT-GGAGTGATCTGTCTGG-TTAATTTCGATAACGAACGAGACCTTAGCCTGCTAAATAGGA-TCGGGAACCTC
GGTTTCCGCATCACTTCTTAGAGGGACTTT-GC-GTGTCTAACG-C-AAGGAAGTTTGAGGCAAT-AACAGGTCTGTGAT
GCCCTTAGATGTTCTGGGCTGCACGCGCGCTACACTGATGCATGCAACGAGTTTTTAA-CCTTGGCCGGCAGGTCTAGGT
AATCTTTTGAGTATGCATCGTGA---------------------------------------------------------
--------------------------------------------------------------------------------
--------------------------------------------------------------------------------
----------------------------------------
>KU174481_Eimeria_sp._ex_Microtus_agrestis
--------------------------------------------------------------------------------
--------------------------------------------------------------------------------
--------------------------------------------------------------------------------
--------------------------------------------------------------------------------
--------------------------------------------------------------------------------
--------------------------------------------------------------------------------
--------------------------------------------------------------------------------
-----------------------------------TCCACAG-CCGCGGT-ATTCCAGCT-CCAATAGTGTATATTAGAG
TTGTTGCAGTTAAAAAGCTCGTAGTTGGATTTCTGTCGTGGTCATCCGGTTCCGCCTGTATGGGTGTGCGCCTGGTTTGC
CCTCGGCTTTCTTCCGTTAGCCT-TCGGCGCTTCACTGCGTC--TGT--TGGTGTTTCGGAACTTTTAC-TTTGAGAAAA
A-TAGAGTGTTTCAAGCAGGCTTGTCGCCCTGAATACTTCAGCAT-GGAATAATAAGATAGGACCTTGGTTCTA-TTTTG
TTGGTTTCTAGGACTAAGGTAATGATTAATAGGGACAGTTGGGG-GCATTCGTATTTAACTGTCAGAGGTGAAATTCTTA
GATTTGTTAAAGACGAACTACTGCGAAAGCATTTGCCAAGGATGTTTTCATTAATCAAGAACGACAGTA-GGGGG-TTTG
AAGACGATTAGATACCGTCGTAATCTCTACCATAAACTATGCCGACTAGAGATAGGGAAAT-GCCTACCTT-GGCTTCTC
CTGCACCTCATGAGAAATCAAAGTCTCTGGGTTCT-GGGGGG-A-GTATGGTCGCAAGGCTGAAACTTAAA-GGAATTGA
CGGAAGGGCACCACCAGGCGTGGAG-CCTGCGGCTTAA-TTTGACTCAACACGGGGAAACTCACCAGGTCC-AGAC-AT-
GGGAAGGA--------------TTGACAGATTGATAGCTCTTTC-TTGATTCTATGGG-TGGTGGTGCAT-GGCCGTTCT
TAGTTGGT-GGAGTGATCTGTCTGG-TTAATTTCGATAACGAACGAGACCTTAGCCTGCTAAATAGGA-TCGGGAACCTC
GGTTTCCGCATCACTTCTTAGAGGGACTTT-GC-GTGTCTAACG-C-AAGGAAGTTTGAGGCAAT-AACAGGTCTGTGAT
GCCCTTAGATGTTCTGGGCTGCACGCGCGCTACACTGATGCATGCAACGAGTTTTTAA-CCTTGGCCGGCAGGTCTAGGT
AATCTTTTGAGTATGCATCGTGA---------------------------------------------------------
--------------------------------------------------------------------------------
--------------------------------------------------------------------------------
----------------------------------------
>KU174456_Eimeria_sp._ex_Microtus_arvalis
--------------------------------------------------------------------------------
-----------------------------------------------------------------------TGG-TAATT
CTATGGCTAATACATGCGCACTCGCCTCCTTCTCT-GGAGGGGCTGTGTTTATTAGATACAAAACC-AACCCAC--TTT-
G-TGGAGTCTGGGTGATTCATAGTAACCGAACGGATCGCAGTTGGCTTCGGCCCGCGATATATCTTTCAAGTTTCTGACC
TATCAGCTTTCGACGGTAGGGTATTGGCCTACCGTGGCAGTGACGGGTAACGGGGAATTAGGGTTCGATTCCGGAGAGGG
AGCCTGAGAAACGGCTACCACATCTAAGGAAGGCAGCAGGCGCGCAAATTACCCAATGAAAACAGCTTCGAGG-------
------------TAGTGACGAGAAATAACAATACAGGGCATTTTTTGTTCTGTAATTGGAATGATGGGAATGTAAAACCC
TTTCA-GATTAACAATTGGAGGGCAAGTCT-GGTGCCAGCAG-CCGCGGTAATTCCAGCT-CCAATAGTGTATATTAGAG
TTGTTGCAGTTAAAAAGCTCGTAGTTGGATTTCTGTCGTGGTCATCCGGTTCCGCCTGTATGGGTGTGCGCCTGGTTTGC
CCTCGGCTTTCTTCCGTTAGCCT-TCGGCGCTTCACTGCGTC--TGT--TGGTGTTTCGGAACTTTTAC-TTTGAGAAAA
A-TAGAGTGTTTCAAGCAGGCTTGTCGCCCTGAATACTTCAGCAT-GGAATAATAAGATAGGACCTTGGTTCTA-TTTTG
TTGGTTTCTAGGACTAAGGTAATGATTAATAGGGACAGTTGGGG-GCATTCGTATTTAACTGTCAGAGGTGAAATTCTTA
GATTTGTTAAAGACGAACTACTGCGAAAGCATTTGCCAAGGATGTTTTCATTAATCAAGAACGACAGTA-GGGGG-TTTG
AAGACGATTAGATACCGTCGTAATCTCTACCATAAACTATGCCGACTAGAGATAGGGAAAT-GCCTACCTT-GGCTTCTC
CTGCACCTCATGAGAAATCAAAGTCTCTGGGTTCT-GGGGGG-A-GTATGGTCGCAAGGCTGAAACTTAAA-GGAATTGA
CGGAAGGGCACCACCAGGCGTGGAG-CCTGCGGCTTAA-TTTGACTCAACACGGGGAAACTCACCAGGTCC-AGAC-AT-
GGGAAGGA--------------TTGACAGATTGATAGCTCTTTC-TTGATTCTATGGG-TGGTGGTGCAT-GGCCGTTCT
TAGTTGGT-GGAGTGATCTGTCTGG-TTAATTTCGATAACGAACGAGACCTTAGCCTGCTAAATAGGA-TCGGGAACCTC
GGTTTCCGCATCACTTCTTAGAGGGACTTT-GC-GTGTCTAACG-C-AAGGAAGTTTGAGGCAAT-AACAGGTCTGTGAT
GCCCTTAGATGTTCTGGGCTGCACGCGCGCTACACTGATGCATGCAACGAGTTTTTAA-CCTTGGCCGGCAGGTCTAGGT
AATCTTTTGAGTATGCATCGTG----------------------------------------------------------
--------------------------------------------------------------------------------
--------------------------------------------------------------------------------
----------------------------------------
>KU174484_Eimeria_sp._ex_Microtus_arvalis
--------------------------------------------------------------------------------
--------------------------------------------------------------------------------
--------------------------------------------------------------------------------
--------------------------------------------------------------------------------
--------------------------------------------------------------------------------
--------------------------------------------------------------------------------
--------------------------------------------------------------------------------
-----------------------------------------------------------T-CCAATAGTGTATATTAGAG
TTGTTGCAGTTAAAAAGCTCGTAGTTGGATTTCTGTCGTGGTCATCCGGTTCCGCCTGTATGGGTGTGCGCCTGGTTTGC
CCTCGGCTTTCTTCCGTTAGCCT-TCGGCGCTTCACTGCGTC--TGT--AGGTGTTTCGGAACTTTTAC-TTTGAGAAAA
A-TAGAGTGTTTCAAGCAGGCTTGTCGCCCTGAATACTTCAGCAT-GGAATAATAAGATAGGACCTTGGTTCTA-TTTTG
TTGGTTTCTAGGACTAAGGTAATGATTAATAGGGACAGTTGGGG-GCATTCGTATTTAACTGTCAGAGGTGAAATTCTTA
GATTTGTTAAAGACGAACTACTGCGAAAGCATTTGCCAAGGATGTTTTCATTAATCAAGAACGACAGTA-GGGGG-TTTG
AAGACGATTAGATACCGTCGTAATCTCTACCATAAACTATGCCGACTAGAGATAGGGAAAT-GCCTACCTT-GGCTTCTC
CTGCACCTCATGAGAAATCAAAGTCTCTGGGTTCT-GGGGGG-A-GTATGGTCGCAAGGCTGAAACTTAAA-GGAATTGA
CGGAAGGGCACCACCAGGCGTGGAG-CCTGCGGCTTAA-TTTGACTCAACACGGGGAAACTCACCAGGTCC-AGAC-AT-
GGGAAGGA--------------TTGACAGATTGATAGCTCTTTC-TTGATTCTATGGG-TGGTGGTGCAT-GGCCGTTCT
TAGTTGGT-GGAGTGATCTGTCTGG-TTAATTTCGATAACGAACGAGACCTTAGCCTGCTAAATAGGA-TCGGGAACCTC
GGTTTCCGCATCACTTCTTAGAGGGACTTT-GC-GTGTCTAACG-C-AAGGAAGTTTGAGGCAAT-AACAGGTCTGTGAT
GCCCTTAGATGTTCTGGGCTGCACGCGCGCTACACTGATGCATGCAACGAGTTTTTAA-CCTTGGCCGGCAGGTCTAGGT
AATCTTTTGAGTATGCATCG------------------------------------------------------------
--------------------------------------------------------------------------------
--------------------------------------------------------------------------------
----------------------------------------
>KU174478_Eimeria_sp._ex_Microtus_arvalis
--------------------------------------------------------------------------------
--------------------------------------------------------------------------------
--------------------------------------------------------------------------------
--------------------------------------------------------------------------------
--------------------------------------------------------------------------------
--------------------------------------------------------------------------------
--------------------------------------------------------------------------------
-----------ACAATTGGAGGGCAAGTCT-GGTGCCAGCAG-CCGCGGTAATTCCAGCT-CCAATAGTGTATATTAGAG
TTGTTGCAGTTAAAAAGCTCGTAGTTGGATTTCTGTCGTGGTCATCCGGTTCCGCCTGTATGGGTGTGCGCCTGGTTTGC
CCTCGGCTTTCTTCCGTTAGCCT-TCGGCGCTTCACTGCGTC--TGT--TGGTGTTTCGGAACTTTTAC-TTTGAGAAAA
A-TAGAGTGTTTCAAGCAGGCTTGTCGCCCTGAATACTTCAGCAT-GGAATAATAAGATAGGACCTTGGTTCTA-TTTTG
TTGGTTTCTAGGACTAAGGTAATGATTAATAGGGACAGTTGGGG-GCATTCGTATTTAACTGTCAGAGGTGAAATTCTTA
GATTTGTTAAAGACGAACTACTGCGAAAGCATTTGCCAAGGATGTTTTCATTAATCAAGAACGACAGTA-GGGGG-TTTG
AAGACGATTAGATACCGTCGTAATCTCTACCATAAACTATGCCGACTAGAGATAGGGAAAT-GCCTACCTT-GGCTTCTC
CTGCACCTCATGAGAAATCAAAGTCTCTGGGTTCT-GGGGGG-A-GTATGGTCGCAAGGCTGAAACTTAAT-GGAATTGA
CGGAAGGGCACCACCAGGCGTGGAG-CCTGCGGCTTAA-TTTGACTCAACACGGGGAAACTCACCAGGTCC-AGAC-AT-
GGGAAGGA--------------TTGACAGATTGATAGCTCTTTC-TTGATTCTATGGG-TGGTGGTGCAT-GGCCGTTCT
TAGTTGGT-GGAGTGATCTGTCTGG-TTAATTTCGATAAC----------------------------------------
--------------------------------------------------------------------------------
--------------------------------------------------------------------------------
--------------------------------------------------------------------------------
--------------------------------------------------------------------------------
--------------------------------------------------------------------------------
----------------------------------------
>KU174473_Eimeria_sp._ex_Microtus_arvalis
--------------------------------------------------------------------------------
-----------------------------------------------------------------------TGG-TAATT
CTATGGCTAATACATGCGCACTCGCCTCCTTCTCT-GGAGGGGCTGTGTTTATTAGATACAAAACC-AACCCAC--TTT-
G-TGGAGTCTGGGTGATTCATAGTAACCGAACGGATCGCAGTTGGCTTCGGCCCGCGATATATCTTTCAAGTTTCTGACC
TATCAGCTTTCGACGGTAGGGTATTGGCCTACCGTGGCAGTGACGGGTAACGGGGAATTAGGGTTCGATTCCGGAGAGGG
AGCCTGAGAAACGGCTACCACATCTAAGGAAGGCAGCAGGCGCGCAAATTACCCAATGAAAACAGCTTCGAGG-------
------------TAGTGACGAGAAATAACAATACAGGGCATTTTTTGTTCTGTAATTGGAATGATGGGAATGTAAAACCC
TTTCA-GATTAACAATTGGAGGGCAAGTCT-GGTGCCAGCAG-CCGCGGTAATTCCAGCT-CCAATAGTGTATATTAGAG
TTGTTGCAGTTAAAAAGCTCGTAGTTGGATTTCTGTCGTGGTCATCCGGTTCCGCCTGTATGGGTGTGCGCCTGGTTTGC
CCTCGGCTTTCTTCCGTTAGCCT-TCGGCGCTTCACTGCGTC--TGT--TGGTGTTTCGGAACTTTTAC-TTTGAGAAAA
A-TAGAGTGTTTCAAGCAGGCTTGTCGCCCTGAATACTTCAGCAT-GGAATAATAAGATAGGACCTTGGTTCTA-TTTTG
TTGGTTTCTAGGACTAAGGTAATGATTAATAGGGACAGTTGGGG-GCATTCGTATTTAACTGTCAGAGGTGAAATTCTTA
GATTTGTTAAAGACGAACTACTGCGAAAGCATTTGCCAAGGATGTTTTCATTAATCAAGAACGACAGTA-GGGGG-TTTG
AAGACGATTAGATACCGTCGTAATCTCTACCATAAACTATGCCGACTAGAGATAGGGAAAT-GCCTACCTT-GGCTTCTC
CTGCACCTCATGAGAAATCAAAGTCTCTGGGTTCT-GGGGGG-A-GTATGGTCGCAAGGCTGAAACTTAAA-GGAATTGA
CGGAAGGGCACCACCAGGCGTGGAG-CCTGCGGCTTAA-TTTGACTCAACACGGGGAAACTCACCAGGTCC-AGAC-AT-
GGGAAGGA--------------TTGACAGATTGATAGCTCTTTC-TTGATTCTATGGG-TGGTGGTGCAT-GGCCGTTCT
TAGTTGGT-GGAGTGATCTGTCTGG-TTAATTTCGATAACGAACGAGACCTTAGCCTGCTAAATAGGA-TCGGGAACCTC
GGTTTCCGCATCACTTCTTAGAGGGACTTT-GC-GTGTCTAACG-C-AAGGAAGTTTGAGGCAAT-AACAGGTCTGTGAT
GCCCTTAGATGTTCTGGGCTGCACGCGCGCTACACTGATGCATGCAACGAGTTTTTAA-CCTTGGCCGGCAGGTCTAGGT
AATCTTTTGAGTATGCATCG------------------------------------------------------------
--------------------------------------------------------------------------------
--------------------------------------------------------------------------------
----------------------------------------
>KU174471_Eimeria_sp._ex_Microtus_levis
--------------------------------------------------------------------------------
-----------------------------------------------------------------------TGG-TAATT
CTATGGCTAATACATGCGCACTCGCCTCCTTCTCT-GGAGGGGCTGTGTTTATTAGATACAAAACC-AACCCAC--TTT-
G-TGGAGTCTGGGTGATTCATAGTAACCGAACGGATCGCAGTTGGCTTCGGCCCGCGATATATCTTTCAAGTTTCTGACC
TATCAGCTTTCGACGGTAGGGTATTGGCCTACCGTGGCAGTGACGGGTAACGGGGAATTAGGGTTCGATTCCGGAGAGGG
AGCCTGAGAAACGGCTACCACATCTAAGGAAGGCAGCAGGCGCGCAAATTACCCAATGAAAACAGCTTCGAGG-------
------------TAGTGACGAGAAATAACAATACAGGGCATTTTTTGTTCTGTAATTGGAATGATGGGAATGTAAAACCC
TTTCA-GATTAACAATTGGAGGGCAAGTCT-GGTGCCAGCAG-CCGCGGTAATTCCAGCT-CCAATAGTGTATATTAGAG
TTGTTGCAGTTAAAAAGCTCGTAGTTGGATTTCTGTCGTGGTCATCCGGTTCCGCCTGTATGGGTGTGCGCCTGGTTTGC
CCTCGGCTTTCTTCCGTTAGCCT-TCGGCGCTTCACTGCGTC--TGT--TGGTGTTTCGGAACTTTTAC-TTTGAGAAAA
A-TAGAGTGTTTCAAGCAGGCTTGTCGCCCTGAATACTTCAGCAT-GGAATAATAAGATAGGACCTTGGTTCTA-TTTTG
TTGGTTTCTAGGACTAAGGTAATGATTAATAGGGACAGTTGGGG-GCATTCGTATTTAACTGTCAGAGGTGAAATTCTTA
GATTTGTTAAAGACGAACTACTGCGAAAGCATTTGCCAAGGATGTTTTCATTAATCAAGAACGACAGTA-GGGGG-TTTG
AAGACGATTAGATACCGTCGTAATCTCTACCATAAACTATGCCGACTAGAGATAGGGAAAT-GCCTACCTT-GGCTTCTC
CTGCACCTCATGAGAAATCAAAGTCTCTGGGTTCTGGGGGGG-A-GTATGGTCGCAAGGCTGAAACTTAAA-GGAATTGA
CGGAAGGGCACCACCAGGCGTGGAG-CCTGCGGCTTAA-TTTGACTCAACACGGGGAAACTCACCAGGTCC-AGAC-AT-
GGGAAGGA--------------TTGACAGATTGATAGCTCTTTC-TTGATTCTATGGG-TGGTGGTGCAT-GGCCGTTCT
TAGTTGGT-GGAGTGATCTGTCTGG-TTAATTTCGATAACGAACGAGACCTTAGCCTGCTAAATAGGA-TCGGGAACCTC
GGTTTCCGCATCACTTCTTAGAGGGACTTT-GC-GTGTCTAACG-C-AAGGAAGTTTGAGGCAAT-AACAGGTCTGTGAT
GCCCTTAGATGTTCTGGGCTGCACGCGCGCTACACTGATGCATGCAACGAGTTTTTAA-CCTTGGCCGGCAGGTCTAGGT
AATCTTTTGAGTATGCATCGTGA---------------------------------------------------------
--------------------------------------------------------------------------------
--------------------------------------------------------------------------------
----------------------------------------
>KU174455_Eimeria_sp._ex_Microtus_subterraneus
--------------------------------------------------------------------------------
------------------------------------------------------------TGG-ATAACCATGG-TAATT
CTATGGCTAATACATGCGCACTCGCCTCCTTCTCT-GGAGGGGCTGTGTTTATTAGATACAAAACC-AACCCAC--TTT-
G-TGGAGTCTGGGTGATTCATAGTAACCGAACGGATCGCAGTTGGCTTCGGCCCGCGATATATCTTTCAAGTTTCTGACC
TATCAGCTTTCGACGGTAGGGTATTGGCCTACCGTGGCAGTGACGGGTAACGGGGAATTAGGGTTCGATTCCGGAGAGGG
AGCCTGAGAAACGGCTACCACATCTAAGGAAGGCAGCAGGCGCGCAAATTACCCAATGAAAACAGCTTCGAGG-------
------------TAGTGACGAGAAATAACAATACAGGGCATTTTTTGTTCTGTAATTGGAATGATGGGAATGTAAAACCC
TTTCA-GATTAACAATTGGAGGGCAAGTCT-GGTGCCAGCAG-CCGCGGTAATTCCAGCT-CCAATAGTGTATATTAGAG
TTGTTGCAGTTAAAAAGCTCGTAGTTGGATTTCTGTCGTGGTCATCCGGTTCCGCCTGTATGGGTGTGCGCCTGGTTTGC
CCTCGGCTTTCTTCCGTTAGCCT-TCGGCGCTTCACTGCGTC--TGT--TGGTGTTTCGGAACTTTTAC-TTTGAGAAAA
A-TAGAGTGTTTCAAGCAGGCTTGTCGCCCTGAATACTTCAGCAT-GGAATAATAAGATAGGACCTTGGTTCTA-TTTTG
TTGGTTTYTAGGAYTAAGGTAATGATTAATAGGGASAGTTGGGG-GCATTYGTATTTAACTGTCAGAGGTGAAATTCTTA
GATTTGTTAAAGACGAACTACTGCGAAAGCATTTGCCAAGGATGTTTTCATTAATCAAGAACGACAGTA-GGGGG-TTTG
AAGACGATTAGATACCGTCGTAATCTCTACCATAAACTATGCCGACTAGAGATAGGGAAAT-GCCTACCTT-GGCTTCTC
CTGCACCTCATGAGAAATCAAAGTCTCTGGGTTCT-GGGGGG-A-GTATGGTCGCAAGGCTGAAACTTAAA-GGAATTGA
CGGAAGGGCACCACCAGGCGTGGAG-CCTGCGGCTTAA-TTTGACTCAACACGGGGAAACTCACCAGGTCC-AGAC-AT-
GGGAAGGA--------------TTGACAGATTGATAGCTCTTTC-TTGATTCTATGGG-TGGTGGTGCAT-GGCCGTTCT
TAGTTGGT-GGAGTGATCTGTCTGG-TTAATTTCGATAACGAACGAGACCTTAGCCTGCTAAATAGGA-TCGGGAACCTC
GGTTTCCGCATCACTTCTTAGAGGGACTTT-GC-GTGTCTAACG-C-AAGGAAGTTTGAGGCAAT-AACAGGTCTGTGAT
GCCCTTAGATGTTCTGGGCTGCACGCGCGCTACACTGATGCATGCAACGAGTTTTTAA-CCTTGGCCGGCAGGTCTAGGT
AATCTTTTGAGTATGCATCGTGA---------------------------------------------------------
--------------------------------------------------------------------------------
--------------------------------------------------------------------------------
----------------------------------------
>KU174457_Eimeria_sp._ex_Clethrionomys_glareolus
--------------------------------------------------------------------------------
--------------------------------------------------------------------------------
---------------------------------CT-GGAGGGGCTGTGTTTATTAGATACAAAACC-AACCCAC--TTT-
G-TGGAGTCTGGGTGATTCATAGTAACCGAACGGATCGCAGTTGGCTTCGGCCCGCGATATATCTTTCAAGTTTCTGACC
TATCAGCTTTCGACGGTAGGGTATTGGCCTACCGTGGCAGTGACGGGTAACGGGGAATTAGGGTTCGATTCCGGAGAGGG
AGCCTGAGAAACGGCTACCACATCTAAGGAAGGCAGCAGGCGCGCAAATTACCCAATGAAAACAGCTTCGAGG-------
------------TAGTGACGAGAAATAACAATACAGGGCATTTTTTGTTCTGTAATTGGAATGATGGGAATGTAAAACCC
TTTCA-GATTAACAATTGGAGGGCAAGTCT-GGTGCCAGCAG-CCGCGGTAATTCCAGCT-CCAATAGTGTATATTAGAG
TTGTTGCAGTTAAAAAGCTCGTAGTTGGATTTCTGTCGTGGTCATCCGGTTCCGCCTGTATGGGTGTGCGCCTGGTTTGC
CCTCGGCTTTCTTCCGTTAGCCT-TCGGCGCTTCACTGCGTC--TGT--TGGTGTTTCGGAACTTTTAC-TTTGAGAAAA
A-TAGAGTGTTTCAAGCAGGCTTGTCGCCCTGAATACTTCAGCAT-GGAATAATAAGATAGGACCTTGGTTCTA-TTTTG
TTGGTTTCTAGGACTAAGGTAATGATTAATAGGGACAGTTGGGG-GCATTCGTATTTAACTGTCAGAGGTGAAATTCTTA
GATTTGTTAAAGACGAACTACTGCGAAAGCATTTGCCAAGGATGTTTTCATTAATCAAGAACGACAGTA-GGGGG-TTTG
AAGACGATTAGATACCGTCGTAATCTCTACCATAAACTATGCCGACTAGAGATAGGGAAAT-GCCTACCTT-GGCTTCTC
CTGCACCTCATGAGAAATCAAAGTCTCTGGGTTCT-GGGGGG-A-GTATGGTCGCAAGGCTGAAACTTAAA-GGAATTGA
CGGAAGGGCACCACCAGGCGTGGAG-CCTGCGGCTTAA-TTTGACTCAACACGGGGAAACTCACCAGGTCC-AGAC-AT-
GGGAAGGA--------------TTGACAGATTGATAGCTCTTTC-TTGATTCTATGGG-TGGTGGTGCAT-GGCCGTTCT
TAGTTGGT-GGAGTGATCTGTCTGG-TTAATTTCGATAACGAACGAGACCTTAGCCTGCTAAATAGGA-TCGGGAACCTC
GGTTTCCGCATCACTTCTTAGAGGGACTTT-GC-GTGTCTAACG-C-AAGGAAGTTTGAGGCAAT-AACAGGTCTGTGAT
GCCCTTAGATGTTCTGGGCTGCACGCGCGCTACACTGATGCATGCAACGAGTTTTTAA-CCTTGGCCGGCAGGTCTAGGT
AATCTTTTGAGTATGCATCGTGA---------------------------------------------------------
--------------------------------------------------------------------------------
--------------------------------------------------------------------------------
----------------------------------------
>KU174476_Eimeria_sp._ex_Clethrionomys_glareolus
--------------------------------------------------------------------------------
--------------------------------------------------------------------------------
--------------------------------------------------------------------------------
--------------------------------------------------------------------------------
------------------------------------------ACGGGTAACGGGGAATTAGGGTTCGATTCCGGAGAGGG
AGCCTGAGAAACGGCTACCACATCTAAGGAAGGCAGCAGGCGCGCAAATTACCCAATGAAAACAGCTTCGAGG-------
------------TAGTGACGAGAAATAACAATACAGGGCATTTTTTGTTCTGTAATTGGAATGATGGGAATGTAAAACCC
TTTCA-GATTAACAATTGGAGGGCAAGTCT-GGTGCCAGCAG-CCGCGGTAATTCCAGCT-CCAATAGTGTATATTAGAG
TTGTTGCAGTTAAAAAGCTCGTAGTTGGATTTCTGTCGTGGTCATCCGGTTCCGCCTGTATGGGTGTGCGCCTGGTTTGC
CCTCGGCTTTCTTCCGTTAGCCT-TCGGCGCTTCACTGCGTC--TGT--TGGTGTTTCGGAACTTTTAC-TTTGAGAAAA
A-TAGAGTGTTTCAAGCAGGCTTGTCGCCCTGAATACTTCAGCAT-GGAATAATAAGATAGGACCTTGGTTCTA-TTTTG
TTGGTTTCTAGGACTAAGGTAATGATTAATAGGGACAGTTGGGG-GCATTCGTATTTAACTGTCAGAGGTGAAATTCTTA
GATTTGTTAAAGACGAACTACTGCGAAAGCATTTGCCAAGGATGTTTTCATTAATCAAGAACGACAGTA-GGGGG-TTTG
AAGACGATTAGATACCGTCGTAATCTCTACCATAAACTATGCCGACTAGAGATAGGGAAAT-GCCTACCTT-GGCTTCTC
CTGCACCTCATGAGAAATCAAAGTCTCTGGGTTCT-GGGGGG-A-GTATGGTCGCAAGGCTGAAACTTAAA-GGAATTGA
CGGAAGGGCACCACCAGGCGTGGAG-CCTGCGGCTTAA-TTTGACTCAACACGGGGAAACTCACCAGGTCC-AGAC-AT-
GGGAAGGA--------------TTGACAGATTGATAGCTCTTTC-TTGATTCTATGGG-TGGTGGTGCAT-GGCCGTTCT
TAGTTGGT-GGAGTGATCTGTCTGG-TTAATTTCGATAACGAACGAGACCTTAGCCTGCTAAATAGGA-TCGGGAACCTC
GGTTTCCGCATCACTTCTTAGAGGGACTTT-GC-GTGTCTAACG-C-AAGGAAGTTTGAGGCAAT-AACAGGTCTGTGAT
GCCCTTAGATGTTCTGGGCTGCACGCGCGCTACACTGATGCATGCAACGAGTTTTTAA-CCTTGGCCGGCAGGTCTAGGT
AATCTTTTGAGTATGCATCG------------------------------------------------------------
--------------------------------------------------------------------------------
--------------------------------------------------------------------------------
----------------------------------------
>KU174466_Eimeria_sp._ex_Clethrionomys_glareolus
--------------------------------------------------------------------------------
--------------------------------------------------------------------------------
--------------------------------------AGGGGCTGTGTTTATTAGATACAAAACC-AACCCAC--TTT-
G-TGGAGTCTGGGTGATTCATAGTAACCGAACGGATCGCAGTTGGCTTCGGCCCGCGATATATCTTTCAAGTTTCTGACC
TATCAGCTTTCGACGGTAGGGTATTGGCCTACCGTGGCAGTGACGGGTAACGGGGAATTAGGGTTCGATTCCGGAGAGGG
AGCCTGAGAAACGGCTACCACATCTAAGGAAGGCAGCAGGCGCGCAAATTACCCAATGAAAACAGCTTCGAGG-------
------------TAGTGACGAGAAATAACAATACAGGGCATTTTTTGTTCTGTAATTGGAATGATGGGAATGTAAAACCC
TTTCA-GATTAACAATTGGAGGGCAAGTCT-GGTGCCAGCAG-CCGCGGTAATTCCAGCT-CCAATAGTGTATATTAGAG
TTGTTGCAGTTAAAAAGCTCGTAGTTGGATTTCTGTCGTGGTCATCCGGTTCCGCCTGTATGGGTGTGCGCCTGGTTTGC
CCTCGGCTTTCTTCCGTTAGCCT-TCGGCGCTTCACTGCGTC--TGT--TGGTGTTTCGGAACTTTTAC-TTTGAGAAAA
A-TAGAGTGTTTCAAGCAGGCTTGTCGCCCTGAATACTTCAGCAT-GGAATAATAAGATAGGACCTTGGTTCTA-TTTTG
TTGGTTTCTAGGACTAAGGTAATGATTAATAGGGACAGTTGGGG-GCATTCGTATTTAACTGTCAGAGGTGAAATTCTTA
GATTTGTTAAAGACGAACTACTGCGAAAGCATTTGCCAAGGATGTTTTCATTAATCAAGAACGACAGTA-GGGGG-TTTG
AAGACGATTAGATACCGTCGTAATCTCTACCATAAACTATGCCGACTAGAGATAGGGAAAT-GCCTACCTT-GGCTTCTC
CTGCACCTCATGAGAAATCAAAGTCTCTGGGTTCT-GGGGGG-A-GTATGGTCGCAAGGCTGAAACTTAAA-GGAATTGA
CGGAAGGGCACCACCAGGCGTGGAG-CCTGCGGCTTAA-TTTGACTCAACACGGGGAAACTCACCAGGTCC-AGAC-AT-
GGGAAGGA--------------TTGACAGATTGATAGCTCTTTC-TTGATTCTATGGG-TGGTGGTGCAT-GGCCGTTCT
TAGTTGGT-GGAGTGATCTGTCTGG-TTAATTTCGATAACGAACGAGACCTTAGCCTGCTAAATAGGA-TCGGGAACCTC
GGTTTCCGCATCACTTCTTAGAGGGACTTT-GC-GTGTCTAACG-C-AAGGAAGTTTGAGGCAAT-AACAGGTCTGTGAT
GCCCTTAGATGTTCTGGGCTGCACGCGCGCTACACTGATGCATGCAACGAGTTTTTAA-CCTTGGCCGGCAGGTCTAGGT
AATCTTTTGAGTATGCATCGTG----------------------------------------------------------
--------------------------------------------------------------------------------
--------------------------------------------------------------------------------
----------------------------------------
>KU174486_Eimeria_sp._ex_Clethrionomys_glareolus
--------------------------------------------------------------------------------
--------------------------------------------------------------------------------
--------------------------------------------------------------------------------
--------------------------------------------------------------------------------
--------------------------------------------------------------------------------
--------------------------------------------------------------------------------
--------------------------------------------------------------------------------
--------------------------------------------------------------------------------
--------------------------------------------------------------------------------
---------------------CT-TCGGCGCTTCACTGCGTC--TGT--TGGTGTTTCGGAACTTTTAC-TTTGAGAAAA
A-TAGAGTGTTTCAAGCAGGCTTGTCGCCCTGAATACTTCAGCAT-GGAATAATAAGATAGGACCTTGGTTCTA-TTTTG
TTGGTTTCTAGGACTAAGGTAATGATTAATAGGGACAGTTGGGG-GCATTCGTATTTAACTGTCAGAGGTGAAATTCTTA
GATTTGTTAAAGACGAACTACTGCGAAAGCATTTGCCAAGGATGTTTTCATTAATCAAGAACGACAGTA-GGGGG-TTTG
AAGACGATTAGATACCGTCGTAATCTCTACCATAAACTATGCCGACTAGAGATAGGGAAAT-GCCTACCTT-GGCTTCTC
CTGCACCTCATGAGAAATCAAAGTCTCTGGGTTCT-GGGGGG-A-GTATGGTCGCAAGGCTGAAACTTAAA-GGAATTGA
CGGAAGGGCACCACCAGGCGTGGAG-CCTGCGGCTTAA-TTTGACTCAACACGGGGAAACTCACCAGGTCC-AGAC-AT-
GGGAAGGA--------------TTGACAGATTGATAGCTCTTTC-TTGATTCTATGGG-TGGTGGTGCAT-GGCCGTTCT
TAGTTGGT-GGAGTGATCTGTCTGG-TTAATTTCGATAACGAACGAGACCTTAGCCTGCTAAATAGGA-TCGGGAACCTC
GGTTTCCGCATCACTTCTTAGAGGGACTTT-GC-GTGTCTAACG-C-AAGGAAGTTTGAGGCAAT-AACAGGTCTGTGAT
GCCCTTAGATGTTCTGGGCTGCACGCGCGCTACACTGATGCATGCAACGAGTTTTTAA-CCTTGGCCGGCAGGTCTAGGT
AATCTTTTGAGTA-------------------------------------------------------------------
--------------------------------------------------------------------------------
--------------------------------------------------------------------------------
----------------------------------------
>KU174453_Eimeria_sp._ex_Clethrionomys_glareolus
--------------------------------------------------------------------------------
--------------------------------------------------------------------------------
----------------------------------T-GGAGGGGCTGTGTTTATTAGATACAAAACC-AACCCAC--TTT-
G-TGGAGTCTGGGTGATTCATAGTAACCGAACGGATCGCAGTTGGCTTCGGCCCGCGATATATCTTTCAAGTTTCTGACC
TATCAGCTTTCGACGGTAGGGTATTGGCCTACCGTGGCAGTGACGGGTAACGGGGAATTAGGGTTCGATTCCGGAGAGGG
AGCCTGAGAAACGGCTACCACATCTAAGGAAGGCAGCAGGCGCGCAAATTACCCAATGAAAACAGCTTCGAGG-------
------------TAGTGACGAGAAATAACAATACAGGGCATTTTTTGTTCTGTAATTGGAATGATGGGAATGTAAAACCC
TTTCA-GATTAACAATTGGAGGGCAAGTCT-GGTGCCAGCAG-CCGCGGTAATTCCAGCT-CCAATAGTGTATATTAGAG
TTGTTGCAGTTAAAAAGCTCGTAGTTGGATTTCTGTCGTGGTCATCCGGTTCCGCCTGTATGGGTGTGCGCCTGGTTTGC
CCTCGGCTTTCTTCCGTTAGCCT-TCGGCGCTTCACTGCGTC--TGT--TGGTGTTTCGGAACTTTTAC-TTTGAGAAAA
A-TAGAGTGTTTCAAGCAGGCTTGTCGCCCTGAATACTTCAGCAT-GGAATAATAAGATAGGACCTTGGTTCTA-TTTTG
TTGGTTTCTAGGACTAAGGTAATGATTAATAGGGACAGTTGGGG-GCATTCGTATTTAACTGTCAGAGGTGAAATTCTTA
GATTTGTTAAAGACGAACTACTGCGAAAGCATTTGCCAAGGATGTTTTCATTAATCAAGAACGACAGTA-GGGGG-TTTG
AAGACGATTAGATACCGTCGTAATCTCTACCATAAACTATGCCGACTAGAGATAGGGAAAT-GCCTACCTT-GGCTTCTC
CTGCACCTCATGAGAAATCAAAGTCTCTGGGTTCT-GGGGGG-A-GTATGGTCGCAAGGCTGAAACTTAAA-GGAATTGA
CGGAAGGGCACCACCAGGCGTGGAG-CCTGCGGCTTAA-TTTGACTCAACACGGGGAAACTCACCAGGTCC-AGAC-AT-
GGGAAGGA--------------TTGACAGATTGATAGCTCTTTC-TTGATTCTATGGG-TGGTGGTGCAT-GGCCGTTCT
TAGTTGGT-GGAGTGATCTGTCTGG-TTAATTTCGATAACGAACGAGACCTTAGCCTGCTAAATAGGA-TCGGGAACCTC
GGTTTCCGCATCACTTCTTAGAGGGACTTT-GC-GTGTCTAACG-C-AAGGAAGTTTGAGGCAAT-AACAGGTCTGTGAT
GCCCTTAGATGTTCTGGGCTGCACGCGCGCTACACTGATGCATGCAACGAGTTTTTAA-CCTTGGCCGGCAGGTCTAGGT
AATCTTT-------------------------------------------------------------------------
--------------------------------------------------------------------------------
--------------------------------------------------------------------------------
----------------------------------------
>KU174458_Eimeria_sp._ex_Clethrionomys_glareolus
--------------------------------------------------------------------------------
-----------------------------------------------------------------------TGG-TAATT
CTATGGCTAATACATGCGCACTCGCCTCCTTCTCT-GGAGGGGCTGTGTTTATTAGATACAAAACC-AACCCAC--TTT-
G-TGGAGTCTGGGTGATTCATAGTAACCGAACGGATCGCAGTTGGCTTCGGCCCGCGATATATCTTTCAAGTTTCTGACC
TATCAGCTTTCGACGGTAGGGTATTGGCCTACCGTGGCAGTGACGGGTAACGGGGAATTAGGGTTCGATTCCGGAGAGGG
AGCCTGAGAAACGGCTACCACATCTAAGGAAGGCAGCAGGCGCGCAAATTACCCAATGAAAACAGCTTCGAGG-------
------------TAGTGACGAGAAATAACAATACAGGGCATTTTTTGTTCTGTAATTGGAATGATGGGAATGTAAAACCC
TTTCA-RATTAACAATTGGAGGGCAAGTCT-GGTGCCAGCAG-CCGCGGTAATTCCAGCT-CCAATAGTGTATATTAGAG
TTGTTGCAGTTAAAAAGCTCGTAGTTGGATTTCTGTCGTGGTCATCCGGTTCCGCCTGTATGGGTGTGCGCCTGGTTTGC
CCTCGGCTTTCTTCCGTTAGCCT-TCGGCGCTTCACTGCGTC--TGT--TGGTGTTTCGGAACTTTTAC-TTTGAGAAAA
A-TAGAGTGTTTCAAGCAGGCTTGTCGCCCTGAATACTTCAGCAT-GGAATAATAAGATAGGACCTTGGTTCTA-TTTTG
TTGGTTTCTAGGACTAAGGTAATGATTAATAGGGACAGTTGGGG-GCATTCGTATTTAACTGTCAGAGGTGAAATTCTTA
GATTTGTTAAAGACGAACTACTGCGAAAGCATTTGCCAAGGATGTTTTCATTAATCAAGAACGACAGTA-GGGGG-TTTG
AAGACGATTAGATACCGTCGTAATCTCTACCATAAACTATGCCGACTAGAGATAGGGAAAT-GCCTACCTT-GGCTTCTC
CTGCACCTCATGAGAAATCAAAGTCTCTGGGTTCT-GGGGGG-A-GTATGGTCGCAAGGCTGAAACTTAAA-GGAATTGA
CGGAAGGGCACCACCAGGCGTGGAG-CCTGCGGCTTAA-TTTGACTCAACACGGGGAAACTCACCAGGTCC-AGAC-AT-
GGGAAGGA--------------TTGACAGATTGATAGCTCTTTC-TTGATTCTATGGG-TGGTGGTGCAT-GGCCGTTCT
TAGTTGGT-GGAGTGATCTGTCTGG-TTAATTTCGATAACGAACGAGACCTTAGCCTGCTAAATAGGA-TCGGGAACCTC
GGTTTCCGCATCACTTCTTAGAGGGACTTT-GC-GTGTCTAACG-C-AAGGAAGTTTGAGGCAAT-AACAGGTCTGTGAT
GCCCTTARATGTTCTGGGCTGCACGCGCGCTACACTGATGCATGCAAC--------------------------------
--------------------------------------------------------------------------------
--------------------------------------------------------------------------------
--------------------------------------------------------------------------------
----------------------------------------
>KU174460_Eimeria_sp._ex_Clethrionomys_glareolus
--------------------------------------------------------------------------------
-----------------------------------------------------------------------TGG-TAATT
CTATGGCTAATACATGCGCACTCGCCTCCTTCTCT-GGAGGGGCTGTGTTTATTAGATACAAAACC-AACCCAC--TTT-
G-TGGAGTCTGGGTGATTCATAGTAACCGAACGGATCGCAGTTGGCTTCGGCCCGCGATATATCTTTCAAGTTTCTGACC
TATCAGCTTTCGACGGTAGGGTATTGGCCTACCGTGGCAGTGACGGGTAACGGGGAATTAGGGTTCGATTCCGGAGAGGG
AGCCTGAGAAACGGCTACCACATCTAAGGAAGGCAGCAGGCGCGCAAATTACCCAATGAAAACAGCTTCGAGG-------
------------TAGTGACGAGAAATAACAATACAGGGCATTTTTTGTTCTGTAATTGGAATGATGGGAATGTAAAACCC
TTTCA-GATTAACAATTGGAGGGCAAGTCT-GGTGCCAGCAG-CCGCGGTAATTCCAGCT-CCAATAGTGTATATTAGAG
TTGTTGCAGTTAAAAAGCTCGTAGTTGGATTTCTGTCGTGGTCATCCGGTTCCGCCTGTATGGGTGTGCGCCTGGTTTGC
CCTCGGCTTTCTTCCGTTAGCCT-TCGGCGCTTCACTGCGTC--TGT--TGGTGTTTCGGAACTTTTAC-TTTGAGAAAA
A-TAGAGTGTTTCAAGCAGGCTTGTCGCCCTGAATACTTCAGCAT-GGAATAATAAGATAGGACCTTGGTTCTA-TTTTG
TTGGTTTCTAGGACTAAGGTAATGATTAATAGGGACAGTTGGGG-GCATTCGTATTTAACTGTCAGAGGTGAAATTCTTA
GATTTGTTAAAGACGAACTACTGCGAAAGCATTTGCCAAGGATGTTTTCATTAATCAAGAACGACAGTA-GGGGG-TTTG
AAGACGATTAGATACCGTCGTAATCTCTACCATAAACTATGCCGACTAGAGATAGGGAAATGGCCTACCTT-GGCTTCTC
CTGCACCTCATGAGAAATCAAAGTCTCTGGGTTCTGGGGGGG-A-GTATGGTCGCAAGGCTGAAACTTAAA-GGAATTGA
CGGAAGGGCACCACCAGGCGTGGAG-CCTGCGGCTTAA-TTTGACTCAACACGGGGAAACTCACCAGGTCC-AGAC-AT-
GGGAAGGA--------------TTGACAGATTGATAGCTCTTTC-TTGATTCTATGGG-TGGTGGTGCAT-GGCCGTTCT
TAGTTGGT-GGAGTGATCTGTCTGG-TTAATTTCGATAACGAACGAGACCTTAGCCTGCTAAATAGGA-TCGGGAACCTC
GGTTTCCGCATCACTTCTTAGAGGGACTTT-GC-GTGTCTAACG-C-AAGGAAGTTTGAGGCAAT-AACAGGTCTGTGAT
GCCCTTAGATGTTCTGGGCTGCACGCGCGCTACACTGATGCATGCAACGAGTTTTTAA-CCTTGGCCGGCAGGTCTAGGT
AATCTTTTGAGTATGCATCG------------------------------------------------------------
--------------------------------------------------------------------------------
--------------------------------------------------------------------------------
----------------------------------------
>KU174452_Eimeria_sp._ex_Clethrionomys_glareolus
--------------------------------------------------------------------------------
-----------------------------------------------------------------------------ATT
CTATGGCTAATACATGCGCACTCGCCTCCTTCTCT-GGAGGGGCTGTGTTTATTAGATACAAAACC-AACCCAC--TTT-
G-TGGAGTCTGGGTGATTCATAGTAACCGAACGGATCGCAGTTGGCTTCGGCCCGCGATATATCTTTCAAGTTTCTGACC
TATCAGCTTTCGACGGTAGGGTATTGGCCTACCGTGGCAGTGACGGGTAACGGGGAATTAGGGTTCGATTCCGGAGAGGG
AGCCTGAGAAACGGCTACCACATCTAAGGAAGGCAGCAGGCGCGCAAATTACCCAATGAAAACAGCTTCGAGG-------
------------TAGTGACGAGAAATAACAATACAGGGCATTTTTTGTTCTGTAATTGGAATGATGGGAATGTAAAACCC
TTTCA-GATTAACAATTGGAGGGCAAGTCT-GGTGCCAGCAG-CCGCGGTAATTCCAGCT-CCAATAGTGTATATTAGAG
TTGTTGCAGTTAAAAAGCTCGTAGTTGGATTTCTGTCGTGGTCATCCGGTTCCGCCTGTATGGGTGTGCGCCTGGTTTGC
CCTCGGCTTTCTTCCGTTAGCCT-TCGGCGCTTCACTGCGTC--TGT--TGGTGTTTCGGAACTTTTAC-TTTGAGAAAA
AATAGAGTGTTTCAAGCAGGCTTGTCGCCCTGAATACTTCAGCAT-GGAATAATAAGATAGGACCTTGGTTCTA-TTTTG
TTGGTTTCTAGGACTAAGGTAATGATTAATAGGGACAGTTGGGG-GCATTCGTATTTAACTGTCAGAGGTGAAATTCTTA
GATTTGTTAAAGACGAACTACTGCGAAAGCATTTGCCAAGGATGTTTTCATTAATCAAGAACGACAGTA-GGGGG-TTTG
AAGACGATTAGATACCGTCGTAATCTCTACCATAAACTATGCCGACTAGAGATAGGGAAAT-GCCTACCTT-GGCTTCTC
CTGCACCTCATGAGAAATCAAAGTCTCTGGGTTCT-GGGGGG-A-GTATGGTCGCAAGGCTGAAACTTAAA-GGAATTGA
CGGAAGGGCACCACCAGGCGTGGAG-CCTGCGGCTTAA-TTTGACTCAACACGGGGAAACTCACCAGGTCC-AGAC-AT-
GGGAAGGA--------------TTGACAGATTGATAGCTCTTTC-TTGATTCTATGGG-TGGTGGTGCAT-GGCCGTTCT
TAGTTGGT-GGAGTGATCTGTCTGG-TTAATTTCGATAACGAACGAGACCTTAGCCTGCTAAATAGGA-TCGGGAACCTC
GGTTTCCGCATCACTTCTTAGAGGGACTTT-GC-GTGTCTAACG-C-AAGGAAGTTTGAGGCAAT-AACAGGTCTGTGAT
GCCCTTAGATGTTCTGGGCTGCACGCGCGCTACACTGATGCATGCAACGAGTTTTTAA-CCTTGGCCGGCAGGTCTAGGT
AATCTTTTGAGTATGCATCG------------------------------------------------------------
--------------------------------------------------------------------------------
--------------------------------------------------------------------------------
----------------------------------------
>KU174482_Eimeria_sp._ex_Clethrionomys_glareolus
--------------------------------------------------------------------------------
--------------------------------------------------------------------------------
--------------------------------------------------------------------------------
--------------------------------------------------------------------------------
--------------------------------------------------------------------------------
--------------------------------------------------------------------------------
--------------------------------------------------------------------------------
--------------------------------------------------------------------------------
--------------------------------------------------------------------------------
--------------------------------------------------------TCGGAACTTTTAC-TTTGAGAAAA
A-TAGAGTGTTTCAAGCAGGCTTGTCGCCCTGAATACTTCAGCAT-GGAATAATAAGATAGGACCTTGGTTCTA-TTTTG
TTGGTTTCTAGGACTAAGGTAATGATTAATAGGGACAGTTGGGG-GCATTCGTATTTAACTGTCAGAGGTGAAATTCTTA
GATTTGTTAAAGACGAACTACTGCGAAAGCATTTGCCAAGGATGTTTTCATTAATCAAGAACGACAGTA-GGGGG-TTTG
AAGACGATTAGATACCGTCGTAATCTCTACCATAAACTATGCCGACTAGAGATAGGGAAAT-GCCTACCTT-GGCTTCTC
CTGCACCTCATGAGAAATCAAAGTCTCTGGGTTCT-GGGGGG-A-GTATGGTCGCAAGGCTGAAACTTAAA-GGAATTGA
CGGAAGGGCACCACCAGGCGTGGAG-CCTGCGGCTTAA-TTTGACTCAACACGGGGAAACTCACCAGGTCC-AGAC-AT-
GGGAAGGA--------------TTGACAGATTGATAGCTCTTTC-TTGATTCTATGGG-TGGTGGTGCAT-GGCCGTTCT
TAGTTGGT-GGAGTGATCTGTCTGG-TTAATTTCGATAACGAACGAGACCTTAGCCTGCTAAATAGGA-TCGGGAACCTC
GGTTTCCGCATCACTTCTTAGAGGGACTTT-GC-GTGTCTAACG-C-AAGGAAGTTTGAGGCAAT-AACAGGTCTGTGAT
GCCCTTAGATGTTCTGGGCTGCACGCGCGCTACACTGATGCATGCAACGAGTTTTTAA-CCTTGGCCGGCAGGTCTAGGT
AATCTTTTGAGTATGCATCGTG----------------------------------------------------------
--------------------------------------------------------------------------------
--------------------------------------------------------------------------------
----------------------------------------
>AF246717_Eimeria_telekii
-------------------------------------------------------TGTCTAAGTATAAGCTTTTATACGG
TGAAACT-GCGAATGGCTCATTAAAACAGTTATAGTTTATT-TGATGG-TCACTTTTACATGG-ATAACCATGG-TAATT
CTATGGCTAATACATGCGCACTCGCCTCCTTCTCT-GGAGGGGCTGTGTTTATTAGATACAAAACC-AACCCAC--TTT-
G-TGGAGTCCTGGTGATTCATAGTAACCGAACGGATCGCAGTTGGCTTCGGCCCGCGATATATCTTTCAAGTTTCTGACC
TATCAGCTTTCGACGGTAGGGTATTGGCCTACCGTGGCAGTGACGGGTAACGGGGAATTAGGGTTCGATTCCGGAGAGGG
AGCCTGAGAAACGGCTACCACATCTAAGGAAGGCAGCAGGCGCGCAAATTACCCAC-GAAAACAGCTTCGAGG-------
------------TAGTGACGAGAAATAACAATACAGGGCATTTTTTGTTCTGTAATTGGAATGATGGGAATGTAAAACCC
TTTCA-GAGTAACAATTGGAGGGCAAGTCT-GGTGCCAGCAG-CCGCGGTAATTCCAGCT-CCAATAGTGTATATTAGAG
TTGTTGCAGTTAAAAAGCTCGTAGTTGGATTTCTGTCGTGGTCATCCGGTTCCGCCCGTATGGGTGTGCACCTGGTTTGC
CCTCGGCTTTCTTCCGTTTGCCTCTTGGCGCTTCATTGCGTC--TTT--TGGTTTTTCGGAACTTTTAC-TTTGAGAAAA
A-TAGAGTGTTTCAAGCAGGCTTGTCGCCCTGAATACTTCAGCAT-GGAATAATAAGATAGGACCTTGGTTCTA-TTTTG
TTGGTTTCTAGGACTAAGGTAATGATTAATAGGGACAGTTGGGG-GCATTCGTATTTAACTGTCAGAGGTGAAATTCTTA
GATTTGTTAAAGACGAACTACTGCGAAAGCATTTGCCAAGGATGTTTTCATTAATCAAGAACGACAGTA-GGGGG-TTTG
AAGACGATTAGATACCGTCGTAATCTCTACCATAAACTATGCCGACTAGAGATAGGGAAAT-GCCTACCTT-GGCTTCTC
CTGCACCTCATGAGAAATCAAAGTCTCTGGGTTCT-GGGGGG-A-GTATGGTCGCAAGGCTGAAACTTAAA-GGAATTGA
CGGAGGGGCACCACCAGGCGTGGAG-CCTGCGGCTTAA-TTTGACTCAACACGGGGAAACTCACCAGGTCC-AGAC-AT-
GGGAAGGA--------------TTGACAGATTGATAGCTCTTTC-TTGATTCTATGGG-TGGTGGTGCAT-GGCCGTTCT
TAGTTGGT-GGAGTGATCTGTCTGG-TTAATTTCGATAACGAACGAGACCTTAGCCTGCTAAATAGGA-TCGGGAACTTT
TGTTTCCGCATCACTTCTTAGAGGGACTTT-GC-GTGTCTAACG-C-AAGGAAGTTTGAGGCAAT-AACAGGTCTGTGAT
GCCCTTAGATGTTCTGGGCTGCACGCGCGCTACACTGATGCATGCAACGAGTTTTTAA-CCTTGGCCGGCAGGTCTAGGT
AATCTTTTGAGTATGCATCGTGATGGGGATAGATTATTGCAAT-TATTAATC-TTCAACGAGGAATGCCTAGTAGGCGCA
AGTCAGCAGCTTGCGCCGAT------------------------------------------------------------
--------------------------------------------------------------------------------
----------------------------------------
>KT184355_Eimeria_vermiformis
----------------------------------------------AGCCATGCATGTCTAAGTATAAGCTTTTATACGG
TGAAACT-GCGAATGGCTCATTAAAACAGTTATAGTTTATT-TGATGG-TCACCTTTACATGG-ATAACCATGG-TAATT
CTATGGCTAATACATGCGCACTCGCCTCCTTCTCT-GGAGGGGCTGTGTTTATTAGATACAAAACC-AACCCAC--TTT-
G-TGGAGTCTGGGTGATTCATAGTAACCGAACGGATCGCAGTTGGCTTCGGCCCGCGATATATCTTTCAAGTTTCTGACC
TATCAGCTTTCGACGGTAGGGTATTGGCCTACCGTGGCAGTGACGGGTAACGGGGAATTAGGGTTCGATTCCGGAGAGGG
AGCCTGAGAAACGGCTACCACATCTAAGGAAGGCAGCAGGCGCGCAAATTACCCAATGAAAACAGCTTCGAGG-------
------------TAGTGACGAGAAATAACAATACAGGGCATTTTTTGTTCTGTAATTGGAATGATGGGAATGTAAAACCC
TTTCA-GATTAACAATTGGAGGGCAAGTCT-GGTGCCAGCAG-CCGCGGTAATTCCAGCT-CCAATAGTGTATATTAGAG
TTGTTGCAGTTAAAAAGCTCGTAGTTGGATTTCTGTCGTGGTCATCCGGTTCCGCCCGTACGGGTGTGCGCCTGGTTTGC
CCTCGGCTTTCTTCCGTTAGCCT-TCGGCGCTTCATTGCGTC--TGT--TGGTGTTTCGGAACTTTTAC-TTTGAGAAAA
A-TAGAGTGTTTCAAGCAGGCTTGTCGCCCTGAATACTTCAGCAT-GGAATAATAAGATAGGACCTTGGTTCTA-TTTTG
TTGGTTTCTAGGACTAAGGTAATGATTAATAGGGACAGTTGGGG-GCATTCGTATTTAACTGTCAGAGGTGAAATTCTTA
GATTTGTTAAAGACGAACTACTGCGAAAGCATTTGCCAAGGATGTTTTCATTAATCAAGAACGACAGTA-GGGGG-TTTG
AAGACGATTAGATACCGTCGTAATCTCTACCATAAACTATGCCGACTAGAGATAGGGAAAT-GCCTACCTT-GGCTTCTC
CTGCACCTCATGAGAAATCAAAGTCTCTGGGTTCT-GGGGGG-A-GTATGGTCGCAAGGCTGAAACTTAAA-GGAATTGA
CGGAAGGGCACCACCAGGCGTGGAG-CCTGCGGCTTAA-T----------------------------------------
--------------------------------------------------------------------------------
--------------------------------------------------------------------------------
--------------------------------------------------------------------------------
--------------------------------------------------------------------------------
--------------------------------------------------------------------------------
--------------------------------------------------------------------------------
--------------------------------------------------------------------------------
----------------------------------------
>JQ993653_Eimeria_vilasi
--------------------------------------------------------------------------------
----------------------------------------------------------CATGG-ATAACCATGG-TAATT
CTATGGCTAATACATGCGCACTGGCCTCCTTCTCT-GGAGGGGCTGTGTTTATTAGATACAAAACC-AACCCAC--ATT-
G-TGGAGTCTGGGTGATTCATAGTAACCGAACGGATCGCAGTTGGCTTCGGCCCGCGATGGATCTTTCAAGTTTCTGACC
TATCAGCTTTCGACGGTAGGGTATTGGCCTACCGTGGCAGTGACGGGTAACGGGGAATTAGGGTTCGATTCCGGAGAGGG
AGCCTGAGAAACGGCTACCACATCTAAGGAAGGCAGCAGGCGCGCAAATTACCCAATGAAAACAGCTTCGAGG-------
------------TAGTGACGAGAAATAACAATACAGGGCATTTTATGCTCTGTAATTGGAATGATGGGAATGTAAAACCC
TTTCA-GAGTAACAATTGGAGGGCAAGTCT-GGTGCCAGCAG-CCGCGGTAATTCCAGCT-CCAATAGTGTATATTAGAG
TTGTTGCAGTTAAAAAGCTCGTAGTTGGATTTCTGTCGTGGTCAACCGGTTCCGCCCGTATGGGTGCGCACCTGGTTTGC
CCTCGGCTTTCTTCCGGTAGCCT-TCCGCGCTTCACTGCGTG--CGT--TGGTGTTCTGGAACTTTTAC-TTTGAGAAAA
A-TAGAGTGTTTCAAGCAGGCTTGTGGCCCTGAATACTTCAGCAT-GGAATAATAAGATAGGACCTTGGTTCTA-TTTTG
TTGGTTTCTAGGACCTAGGTAATGGTTAATAGGGACAGTTGGGG-GCATTCGTATTTAACTGTCAGAGGTGAAATTCTTA
GATTTGTTAAAGACGAACTACTGCGAAAGCATTTGCCAAGGATGTTTTCATTAATCAAGAACGACAGTA-GGGGG-TTTG
AAGACGATTAGATACCGTCGTAATCTCTACCATAAACTATGCCGACTAGAGATAGGGAAAT-GCCTACCTT-GGCTTCTC
CTGCACCTCATGAGAAATCAAAGTCTCTGGGTTCT-GGGGGG-A-GTATGGTCGCAAGGCTGAAACTTAAA-GGAATTGA
CGGAAGGGCACCACCAGGCGTGGAG-CCTGCGGCTTAA-TTTGACTCAACACGGGGAAACTCACCAGGTCC-AGAC-AT-
GGGAAGGA--------------TTGACAGATTGATAGCTCTTTC-TTGATTCTATGGG-TGGTGGTGCAT-GGCCGTTCT
TAGTTGGT-GGAGTGATCTGTCTGG-TTAATTTCGATAACGAACGAGACCTTAGCCTGCTAAATAGGA-TCGGGAACCTC
GGTTTCCGCATCACTTCTTAGAGGGACTTT-GC-GTGTCTAACG-C-AAGGAAGTTTGAGGCAAT-AACAGGTCTGTGAT
GCCCTTAGATGTTCTGGGCTGCACGCGCGCTACACTGATGCATCCAACGAGTTTTTAA-CCTTGGCCGGCAGGTCTAGGT
AATCTTTTGAGTATGCATCGTGATGGGGATAGATTATTGCAAT-TATTAATC-TTCAAC---------------------
--------------------------------------------------------------------------------
--------------------------------------------------------------------------------
----------------------------------------
>AF307880_Eimeria_albigulae
--------------------------------------------------------------------------------
TGAAACT-GCGAATGGCTCATTAAAACAGTTATAGTTTATTTTGATGG-TCTCTTTTACATGG-ATAACCATGG-TAATT
CTATGGCTAATACATGCGCAATCGCCTCCTTCTCT-GGAGGGGCTGTGTTTATTAGATACAAAACC-AACCCAC--TTT-
G-TGGAGTCCTGGTGATTCATAGTAACCGAACGGATCGCAGTTGGCTTCGGCCCGCGATGGATCTTTCAAGTTTCTGACC
TATCAGCTTTCGACGGTAGGGTATTGGCCTACCGTGGCAGTGACGGGTAACGGGGAATTAGGGTTCGATTCCGGAGAGGG
AGCCTGAGAAACGGCTACCACATCTAAAGAAAGCAGCAGGCGCGCAAATTACCCAATGAAAACAGTTTCGAGG-------
------------TAGTGACGAGAAATAACAATACAGGGCATTTTATGCTCTGTAATTGGAATGATGGGAATGTAAAACCC
TCTCA-GAGTAACAATTGGAGGGCAAGTCT-GGTGCCAGCAG-CCGCGGTAATTCCAGCT-CCAATAGTGTATATTAGAG
TTGTTGCAGTTAAAAAGCTCGTAGTTGGATTTCTGTCGTGGTCATCCGGTACCGCCCGTATGGGTGTGCACCTGGTTTGA
CCTCGGCTTTCTTCCGGTAGCCT-TCCGCGCTTCACTGCGTG---GT--TGGTGTTCCGGAACTTTTAC-TTTGAGAAAA
A-TAGAGTGTTTCAAGCAGGCTTGTCGCCCTGAATACTTCAGCAT-GGAATAATAAGATAGGACCTTGGTTCTA-TTTTG
TTGGTTTCTAGGACCAAGGTAATGATTAATAGGGACAGTTGGGG-GCATTCGTATTTAACTGTCAGAGGTGAAATTCTTA
GATTTGTTAAAGACGAACTACTGCGAAAGCATTTGCCAAGGATGTTTTCATTAATCAAGAACGACAGTA-GGGGG-TTTG
AAGACGATTAGATACCGTCGTAATCTCTACCATAAACTATGCCGACTAGAGATAGGGAAAC-GCCTACCTT-GGCTTCTC
CTGCACCTCATGAGAAATCAAAGTCTCTGGGTTCT-GGGGGG-A-GTATGGTCGCAAGGCTGAAACTTAAA-GGAATTGA
CGGAAGGGCACCACCAGGCGTGGAG-CCTGCGGCTTAA-TTTGACTCAACACGGGGAAACTCACCAGGTCC-AGAC-AT-
GGGAAGGA--------------TTGACAGATTGATAGCTCTTTC-TTGATTCTATGGG-TGGTGGTGCAT-GGCCGTTCT
TAGTTGGT-GGAGTGATCTGTCTGG-TTAATTTCGATAACGAACGAGACCTTAGCCTGCTAAATAGGA-TCGGGAACCTC
GGTTTCCGCATCACTTCTTAGAGGGACTTT-GC-GTGTCTAACG-C-AAGGAAGTTTGAGGCAAT-AACAGGTCTGTGAT
GCCCTTAGATGTTCTGGGCTGCACGCGCGCTACACTGATGCACTCAACGAGTTTTTGA-CCTTGGCCGGCAGGTCTAGGT
AATCTTTTGAGTATGCATCGTGATGGGGATAGATTATTGCAAT-TATTAATCTTTCAACGAGGAATGCCTAGTAGGCGCA
AGTCAGCAGCGTGCGCCGATTACGTCCATGCCCT----------------------------------------------
--------------------------------------------------------------------------------
----------------------------------------
>AF339489_Eimeria_chaetodipi
-----------------------------------------------------------TAAGTATAAACTTTTACACGG
TGAAACT-GCGAATGGCTCATTAAAACAGTTATAGTTTATT-TGATGG-TCTTTTTTACATGG-ATAACCATGG-TAATT
CTATGGCTAATACATGCGCAATCGCCTCCTTCTTT-GGAGGGGCTGTGTTTATTAGATACAAAACC-AACCCACATTGT-
G-TGGAGTCGTGGTGATTCATAGTAACCGAACGGATCGCAGTTGGCTTCGGCCCGCGATAGATCTTTCAAGTTTCTGACC
TATCAGCTTTCGACGGTAGGGTATTGGCCTACCGTGGCAGTGACGGGTAACGGGGAATTAGGGTTCGATTCCCGAGAGGG
AGCCTGAGAAACGGCTACCACATCTAAAGAAAGCAGCAGGCGCGCAAATTACCCAATGAAAACAGTTTCGAGG-------
------------TAGTGACGAGAAATAACAATACATGGCATTTTATGCTCTGTAATTGGAATGATGGGAATGTAAAACCC
TCTCA-GAGTAACAATTGGAGGGCAAGTCT-GGTGCCAGCAG-CCGCGGTAATTCCAGCT-CCAATAGTGTATATTAGAG
TTGTTGCAGTTAAAAAGCTCGTAGTTGGATTTCTGTCGTGGTCATCCGGTACCGCCCGTATGGGTGTGCACCTGGTTTGA
TCTCGGCTTTCTTCCGGTAGCCT-TCCGCTCTTCATTGCGCG---GT--TGGTGTTCCGGAACTTTTAC-TTTGAGAAAA
A-TAGAGTGTTTCAAGCAGGCTTGTCGCCCTGAATACTTCAGCAT-GGAATAATAAGATAGGACCTTGGTTCTA-TTTTG
TTGGTTTCTAGGACCAAGGTAATGATTAATAGGGACAGTTGGGG-GCATTTGTATTTAACTGTCAGAGGTGAAATTCTTA
GATTTGTTAAAGACGAACTACTGCGAAAGCATTTGCCAAGGATGTTTTCATTAATCAAGAACGACAGTA-GGGGG-TTTG
AAGACGATTAGATACCGTCGTAATCTCTACCATAAACTATGCCGACTAGAGATAGGGAAAC-GCCTACCTT-GGCTTCTC
CTGCACCTCATGAGAAATCAAAGTCTCTGGGTTCT-GGGGGG-A-GTATGGTCGCAAGGCTGAAACTTAAA-GGAATTGA
CGGAAGGGCACCACCAGGCGTGGAG-CCTGCGGCTTAA-TTTGACTCAACACGGGGAAACTCACCAGGTCC-AGAC-AT-
GGGAAGGA--------------TTGACAGATTGATAG-TCTTTC-TTGATTCTATGGG-TGGTGGTGCAT-GGCCGTTCT
TAGTTGGT-GGAGTGATCTGTCTGG-TTAATTTCGATAACGAACGAGACCTTAGCCTGCTAAATAGGA-TCGGGAACTTC
GGTTTCCGCATCACTTCTTAGAGGGACTTT-GC-GTGTCTAACG-C-AAGGAAGTTTGAGGCAAT-AACAGGTCTGTGAT
GCCCTTAGATGTTCTGGGCTGCACGCGCGCTACACTGATGCACTCAACGAGTTTTTGA-CCTTGGCCGGCAGGTCTAGGT
AATCTTTTGAGTATGCATCGTGATGGGGATAGATTATTGCAAT-TATTAATC-TTCAACGAGGAATGCCTAGTAGGCGCA
AGTCAGCAGCTTGCGCCGATTACGTCCTGCCC------------------------------------------------
--------------------------------------------------------------------------------
----------------------------------------
>AF307878_Eimeria_arizonensis
-----------------------------------------------------CATGTCTAAGTATAAGCTTTTATACGG
TGAAACT-GCGAATGGCTCATTAAAACAGTTATAGTTTATT-TGATGG-TCTCTTTTACATGG-ATAACCATGG-TAATT
CTATGGCTAATACATGCGCAATCGCCTCCTTCTCT-GGAGGGGCTGTGTTTATTAGATACAAAACC-AACCCAC--TTT-
G-TGGAGTCCTGGTGATTCATAGTAACCGAACGGATCGCAGTTGGCTTCGGCCCGCGATGGATCTTTCAAGTTTCTGACC
TATCAGCTTTCGACGGTAGGGTATTGGCCTACCGTGGCAGTGACGGGTAACGGGGAATTAGGGTTCGATTCCGGAGAGGG
AGCCTGAGAAACGGCTACCACATCTAAGGAAAGCAGCAAGCGCGCAAATTACCCAATGAAAACAGTTTCGAGG-------
------------TAGTGACGAGAAATAACAATACAGGGCATTTTATGCTCTGTAATTGGAATGATGGGAATGTAAAACCC
TCTCA-GAGTAACAATTGGAGGGCAAGTCT-GGTGCCAGCAGCCCGCGGTAATTCCAGCT-CCAATAGTGTATATTAGAG
TTGTTGCAGTTAAAAAGCTCGTAGTTGGATTTCTGTCGTGGTCATCCGGTACCGCCCGTATGGGTGTGCACCTGGTTTGA
CCTCGGCTTTCTTCCGGTAGCCT-TCCGCGCTTCATTGCGTG---GT--TGGTGTTCCGGAACTTTTAC-TTTGAGAAAA
A-TAGAGTGTTTCAAGCAGGCTTGTCGCCCTGAATACTTCAGCAT-GGAATAATAAGATAGGACCTTGGTTCTA-TTTTG
TTGGTTTCTAGGACCAAGGTAATGATTAATAGGGACAGTTGGGG-GCATTCGTATTTAACTGTCAGAGGTGAAATTCTTA
GATTTGTTAAAGACGAACTACTGCGAAAGCATTTGCCAAGGATGTTTTCATTAATCAAGAACGACAGTA-GGGGG-TTTG
AAGACGATTAGATACCGTCGTAATCTCTACCATAAACTATGCCGACTAGAGATAGGGAAAC-GCCTACCTT-GGCTTCTC
CTGCACCTCATGAGAAATCAAAGTCTCTGGGTTCT-GGGGGG-A-GTATGGTCGCAAGGCTGAAACTTAAA-GGAATTGA
CGGAAGGGCACCACCAGGCGTGGAG-CCTGCGGCTTAA-TTTGACTCAACACGGGGAAACTCACCAGGTCC-AGAC-AT-
-GGAAGGA--------------TTGACAGATTGATAGCTCTTTC-TTGATTCTATGGG-TGGTGGTGCAT-GGCCGTTCT
TAGTTGGT-GGAGTGATCTGTCTGG-TTAATTTCGATAACGAACGAGACCTTAGCCTGCTAAATAGGA-TCGGGAACCTC
GGTTTCCGCATCACTTCTTAGAGGGACTTT-GC-GTGTCTAACG-C-AAGGAAGTTTGAGGCAAT-AACAGGTCTGTGAT
GCCCTTAGATGTTCTGGGCTGCACGCGCGCTACACTGATGCACTCAACGAGTTTTTGA-CCTTGGCCGGCAGGTCTAGGT
AATCTTTTGAGTATGCATCGTGATGGGGATAGATTATTGCAAT-TATTAATC-TTCAACGAGGAATGCCTAGTAGGCGCA
AGTCAGCAGCTTGCGCCGATTA----------------------------------------------------------
--------------------------------------------------------------------------------
----------------------------------------
>AF307876_Eimeria_antrozoi
-----------------------------------------------------CATGTCTAAGTATAAGC-TTTATACGG
TGAAACT-GCGAATGGCTCATTAAAACAGTTATAGTTTATT-TGATGG-TCTCTTTTACATGG-ATAACCATGG-TAATT
CTATGGCTAATACATGCGCAATCGCCTCCTTCTTT-GGAGGGGCTGTGTTTATTAGATACAAAACC-AACCCAC--TTT-
G-TGGAGTCCTGGTGATTCATAGTAACCGAACGGATCGCAGTTGGCTTCGGCCCGCGATGGATCTTTCAAGTTTCTGACC
TATCAGCTTTCGACGGTAGGGTATTGGCCTACCGTGGCAGTGACGGGTAACGGGGAATTAGGGTTCGATTCCGGAGAGGG
AGCCTGAGAAACGGCTACCACATCTAAGGAAGGCAGCAGGCGCGCAAATTACCCAATGAAA-CAGTTTCGAGG-------
------------TAGTGACGAGAAATAACAATACAGGGCATTTTATGCTCTGTAATTGGAATGATGGGAATGTAAAACCC
TCTCA-GAGTAACAATTGGAGGGCAAGTCT-GGTGCCAGCAGCCCGCGGTAATTCCAGCT-CCAATAGTGTATATTAGAG
TTGTTGCAGTTAAAAAGCTCGTAGTTGGATTTCTGTCGTGGTCATCCGGTACCGCCCGTATGGGTGTGCACCTGGTTTGA
CCTCGGCTTTCTTCCGGTAGCCT-TCCGCGCTTCACTGCGTG---GT--TGGTGTTCCGGAACTTTTAC-TTTGAGAAAA
A-TAGAGTGTTTCAAGCAGGCTTGTCGCCCTGAATACTTCAGCAT-GGAATAATAAGATAGGACCTTGGTTCTA-TTTTG
TTGGTTTCTAGGACCAAGGTAATGATTAATAGGGACAGTTGGGG-GCATTCGTATTTAACTGTCAGAGGTGAAATTCTTA
GATTTGTTAAAGACGAACTACTGCGAAAGCATTTGCCAAGGATGTTTTCATTAATCAAGAACGACAGTA-GGGGG-TTTG
AAGACGATTAGATACCGTCGTAATCTCTACCATAAACTATGCCGACTAGAGATAGGGAAAT-GCCTACCTT-GGCTTCTC
CTGCACCTCATGAGAAATCAAAGTCTCTGGGTTCT-GGGGGG-A-GTATGGTCGCAAGGCTGAAACTTAAA-GGAATTGA
CGGAAGGGCACCACCAGGCGTGGAG-CCTGCGGCTTAA-TTTGACTCAACACGGGGAAACTCACCAGGTCC-AGAC-AT-
GGGAAGGA--------------TTGACAGATTGATAGCTCTTTC-TTGATTCTATGGG-TGGTGGTGCAT-GGCCGTTCT
TAGTTGGT-GGAGTGATCTGTCTGG-TTAATTTCGATAACGAACGAGACCTTAGCCTGCTAAATAGGA-TCGGGAACCTC
GGTTCCCGCATCACTTCTTAGAGGGACTTT-GC-GTGTCTAACG-C-AAGGAAGTTTGAGGCAAT-AACAGGTCTGTGAT
GCCCTTAGATGTTCTGGGCTGCACGCGCGCTACACTGATGCACTCAACGAGTTTTTGA-CCTTGGCCGGCAGGTCTAGGT
AATCTTTTGAGTATGCATCGTGATGGGGATAGATTATTGCAAT-TATTAATC-TTCAACGAGGAATGCCTAGTAGGCGCA
AGTCAGCAGCTTGCGCGAT-------------------------------------------------------------
--------------------------------------------------------------------------------
----------------------------------------
>AF324214_Eimeria_chobotari
------------------------------------------------------ATGTCTAAGTATAAGCTTTTATACGG
T-TAACT-GCGAATGGCTCATTAAAACAGTTATAGTTTATT-TGATGG-TCTCTTTTACATGG-ATAACCATGG-TAATT
CTATGGCTAATACATGCGCAATCGCCTCCTTCTCTGGGAGGGGCTGTGTTTATTAGATACAAAACC-AACCCAC--TTT-
G-TGGAGTCCTGGTTATTCATAGTAACCGAACGGATCGCAATTGGCTTCGGCCCGCGATGGATCTTTCAAGTTTCTGACC
TATCAGCTTTCGACGGTAGGGTATTGGCCTACCGTGGCAGTGACGGGTAACCGGGAATTAGGGTTCGATTCCGGAGAGGG
AGCCTGAGAAACGGCTACCACATCTAAGGAAGGCAGCAGGCGCGCAAATTACCCAATGAAAACAGTTTCGAGG-------
------------TAGTGACGAGAAATAACAATACAGGGCATTTTATGCTCTGTAATTGGAATGATGGGAATGTAAAACCC
TCTCA-GAGTAACAATTGGAGGGCAAGTCT-GGTGCCAGCAG-CCGCGGTAATTCCAGCT-CCAATAGTGTATATTAGAG
TTGTTGCAGTTAAAAAGCTCGTAGTTGGATTTCTGCCGTGGTCGTCCGGTGCCGCTCGTATGGGTGCGCACCT--GACGA
GCACGGCTTTCTTCCGGTAGCCA-ACCGCGCTTCACTGCGCG---GT--TGGTGTTCCGGAACTTTTAC-TTTGAGAAAA
A-TAGAGTGTTTCAAGCAGGCTTGTCGCCCTGAATACTTCAGCAT-GGAATAATAAGATAGGACCTTGGTTCTA-TTTTG
TTGGTTTCTAGGACCAAGGTAATGATTAATAGGGACAGTTGGGG-GCATTCGTATTTAACTGTCAGAGGTGAAATTCTTA
GATTTGTTAAAGACGAACTACTGCGAAAGCATTTGCCAAGGATGTTTTCATTAATCAAGAACGACAGTA-GGGGG-TTTG
AAGACGATTAGATACCGTCGTAATCTCTACCATAAACTATGCCGACTAGAGATAGGGAAAT-GCCTACCTT-GGCTTCTC
CTGCACCTCATGAGAAATCAAAGTCTCTGGGTTCT-GGGGGG-A-GTATGGTCGCAAGGCTGAAACTTAAA-GGAATTGA
CGGAAGGGCACCACCAGGCGTGGAG-CCTGCGGCTTAA-TTTGACTCAACACGGGGAAACTCACCAGGTCC-AGAC-AT-
GGGAAGGA--------------TTGACAGATTGATAGCTCTTTC-TTGATTCTATGGG-TGGTGGTGCAT-GGCCGTTCT
TAGTTGGT-GGAGTGATCTGTCTGG-TTAATTTCGATAACGAACGAGACCTTAGCCTGCTAAATAGGA-TCGGGAACTTC
GGTTTCCGCATCACTTCTTAGAGGGACTTT-GC-GTGTCTAACG-C-AAGGAAGTTTGAGGCAAT-AACAGGTCTGTGAT
GCCCTTAGATGTTCTGGGCTGCACGCGCGCTACACTGATGCACTCAACGAGTTTTTGA-CCTTGGCCGGCAGGTCTAGGT
AATCTTTTGAGTATGCATCGTGATGGGGATAGATTATTGCAAT-TATT-ATC-TTCAACGAGGAATGCCTAGTAGGCGCA
AGTCAGCAGCTTGCGCCGA-------------------------------------------------------------
--------------------------------------------------------------------------------
----------------------------------------
>AF339490_Eimeria_dipodomysis
---------------------------------------------------------------------------TACTG
TGAAACT-GCGAATGGCTCATTAAAACAGTTATAGTTTATT-TGATGAGTCTCTTTTACATGG-ATAACCATGG-TAATT
CTATGGCTAATACATGCGCAATCGCCTCCTTCTCT-GGAGGGGCTGTGTTTATTAGATACAAAACC-AACCCAC--TTT-
G-TGGAGTCCTGGTGATTCATAGTAACCGAACGGATCGCAGTTGGCTTCGGCCCGCAATGGATCTTTCAAGTTTCTGACC
TATCATCTTTCGACGGTAGGGTATTGGCCTACCGTGGCACTGACGGGTAACGGGGAATTAGGGTTCGATTCCCGAAAGGG
AGCCTGAGAAACGGCTACCACATCTAAAGAAGGCAGCACGCGCGCAAATTACCCAATGAAAACAGTTTCGAGG-------
------------TAGTGACAAGAAATAACAATACACGGCATTTTATGCTCTGTAATTGGAATGATGGGAATGTAAAACCC
TCTCA-GAGTAACAATTGGAGGGCAAGTCT-GGTGCCAGCAG-CCGCGGTAATTCCAGCT-CCAATAGTGTATATTAGAG
TTGTTGCAGTTAAAAAGCTCGTATTTGGATTTCAGCCGTGGTCATCCGGTGCCGCTCGTATGGGTGCGCACCGGACAAG-
-CACGGCTTTCTTCCGGTAGCCC-ACCGCGCTTCACTGCGCG---GT--TGGTGTTCCTGAACTTTTAC-TTTGAG-AAA
A-TAGAGTGTTTCAAGCAGGCTTGTCGCCCTGAATACTTCAGCAT-GGAATAATAAGATAGGACCTTGGTTCTA-TTTTG
TTGGTTTCTAGGACCAAGGTAATGATTAATAGGGACAGTTGGGG-GCATTCGTATTTAACTGTCAGAGGTGAAATTCTTA
GATTTGTTAAAGACGAACTACTGCGAAAGCATTTGCCAAGGATGTTTTCATTAATCAAGAACGACAGTA-GGGGG-TTTG
AAGACGATTAGATACCGTCGTAATCTCTACCATAAACTATGCCGACTAGAGATAGGGAAAT-GCCTACCTT-GGCTTCTC
CTGCACCTCATGAGAAATCAAAGTCTCTGGGTTCT-GGGGGG-A-GTATGGTCGCAAGGCTGAAACTTAAA-GGAATTGA
CGGAAGGGCACCACCAGGCGTGGAG-CCTGCGGCTTAA-TTTGACTCAACACGGGGAAACTCACCAGGTCCCAGACTAT-
GGGAAGGA--------------TTGACAGATTGATAGCTCTTTC-TTGATTCTATGGG-TGGTGGTGCAT-GGCCGTTCT
CAGTTGGT-GGAGTGATCTGTCTGG-TTAATTTCGATAACGAACGAGACCTTAGCCTGCTAAATAGGA-TCGGGAACTTC
GGTTTCCGCATCA-TTCTTAGAGGGACTTT-GC-GTGTCTAACG-C-AAGGAAGTTTGAGGCAAT-AACAGGTCTGTGAT
GCCCTTAGATGTTGTGGGCTGCACGCGCGCTACACTGATGCACTCAACGAGTTTTCGA-CCTTGCCCGGCAGGTCTAGGT
AATCTTTTGAGAATGCATCGTGATGGGGATAGAGTATTGCAAT-TATTTATC-TTCAACGAGGAATGCCTAGTAGGCGCA
AGTCATCAGGTGCG------------------------------------------------------------------
--------------------------------------------------------------------------------
----------------------------------------
>AF339491_Eimeria_leucopi
--------------------------------------------------------------------------------
---------------------------ATTTATAGTTTATT-TGATGG-TCTCTTTTACATGG-ATAACCATGG-TAATT
CTATGGCTAATACATGCGCAATCGCCTCCTTCTCT-GGAGGGGCTGTGTTTATTAGATACAAAACC-AACCCAC--TTT-
G-TGGAGTCCTGGTGATTCATAGTAACCGAACGGATCGCAGTTGGCTTCGGCCCGCGATGGATCTTTCAAGTTTCTGACC
TATCAGCTTTCGACGGTAGGGTATTGGCCTACCGTGGCAGTGACGGGTAACGGGGAATTACGGTTCGATTCCGGAAAGGG
AGCCTGAGAAACGGCTACCACATCTAAGGAAGGCAGCAGGCGCGCAAATTACCCAATGAAAACAGTTTCGAGGTACTGAC
CAGAAATAACAATAGTGACGAGAAATAACAATACAGGGCATTTTATGCTCTGTAATTGGAATGATGGGAATGTAAAACCC
TCTCA-GAGTAACAATTGGAGGGCAAGTCT-GGTGCCAGCAG-CCGCGGTAATTCCAGCT-CCAATAGTGTATATTAGAG
TTGTTGCAGTTAAAAAGCTCGTAGTTGGATTTCTGTCGTGGTCATCCGGTACCGCCCGTATGGGTGTGCACCTGGTTTGA
CCTCGGCTTTCTTCCGGTAGCCT-TCCGCGCTTCACTGCGTG---GT--TGGTGTTCCGGAACTTTTAC-TTTGAGAAAA
A-TAGAGTGTTTCAAGCAGGCTTGTCGCCCTGAATACTTCAGCAT-GGAATAATAAGATAGGACCTTGGTTCTA-TTTTG
TTGGTTTCTAGGACCAAGGTAATGATTAATAGGGACAGTTGGGG-GCATTCGTATTTAACTGTCAGAGGTGAAATTCTTA
GATTTGTTAAAGACGAACTACTGCGAAAGCATTTGCCAAGGATGTTTTCATTAATCAAGAACGACAGTA-GGGGG-TTTG
AAGACGATTAGATACCGTCGTAATCTCTACCATAAACTATGCCGACTAGAGATAGGGAAAC-GCCTACCTT-GGCTTCTC
CTGCACCTCATGAGAAATCAAAGTCTCTGGGTTCT-GGGGGG-A-GTATGGTCGCAAGGCTGAAACTTAAA-GGAATTGA
CGGAAGGGCACCACCAGGCGTGGAG-CCTGCGGCTTAA-TTTGACTCAACACGGGGAAACTCACCAGGTCC-AGAC-AT-
GGGAAGGA--------------TTGACAGATTGATAGCTCTTTC-TTGATTCTATGGG-TGGTGGTGCAT-GGCCGTTCT
TAGTTGGT-GGAGTGATCTGTCTGG-TTAATTTCGATAACGAACGAGACCTTAGCCTGCTAAATAGGA-TCGGGAACCTC
GGTTTCCGCATCACTTCTTAGAGGGACTTT-GC-GTGTCTAACG-C-AAGGAAGTTTGAGGCAAT-AACAGGTCTGTGAT
GCCCTTAGATGTTCTGGGCTGCACGCGCGCTACACTGATGCACTCAACGAGTTTTTGA-CCTTGGCCGGCAGGTCTAGGT
AATCTTTTGAGTATGCATCGTGATGGGGATAGATTATTGCAAT-TATTAATC-TTCAACGAGGAATGCCTAGTAGGCGCA
AGTCAGCAGCTGGCGCCGATT-----------------------------------------------------------
--------------------------------------------------------------------------------
----------------------------------------
>AF307879_Eimeria_onychomysis
--------------------------------------------------------------------------ATACGG
TGAAACT-GCGAATGGCTCATTAAAACAGTTATAGTTTATT-TGATGG-TCTCTTTTACATGG-ATAACCATGG-TAATT
CTATGGCTAATACATGCGCAATCGCCTCCTTCTCT-GGAGGGGCTGTGTTTATTAGATACAAAACC-AACCCAC--TTT-
G-TGGAGTCCTGGTGATTCATAGTAACCGAACGGATCGCAGTTGGCTTCGGCCCGCGATGGATCTTTCAAGTTTCTGACC
TATCAGCTTTCGACGGTAGGGTATTGGCCTACCGTGGCAGTGACGGGTAACGGGGAATTAGGGTTCGATTCCGGAGAGGG
AGCCTGAGAAACGGCTACCACATCTAAGGAAGGCAGCAGGCGCGCAAATTACCCAATGAAAACAGTTTCGAGG-------
------------TAGTGACGAGAAATAACAATACAGGGCATTTTATGCTCTGTAATTGGAATGATGGGAATGTAAAACCC
TCTCA-GAGTAACAATTGGAGGGCAAGTCT-GGTGCCAGCAG-CCGCGGTAATTCCAGCT-CCAATAGTGTATATTAGAG
TTGTTGCAGTTAAAAAGCTCGTAGTTGGATTTCTGTCGTGGTCATCCGGTACCGCCCGTATGGGTGTGCACCTGGTTTGA
CCCCGGCTTTCTTCCGGTAGCCT-TCCCCGCTTCACTGCGTG---GT--TGGTGTTCCGGAACTTTTAC-TTTGAGAAAA
A-TAGAGTGTTTCAAGCAGGCTTGTCGCCCTGAATACTTCAGCAT-GGAATAATAAGATAGGACCTTGGTTCTA-TTTTG
TTGGTTTCTAGGACCAAGGTAATGATTAATAGGGACAGTTGGGG-GCATTCGTATTTAACTGTCAGAGGTGAAATTCTTA
GATTTGTTAAAGACGAACTACTGCGAAAGCATTTGCCAAGGATGTTTTCATTAATCAAGAACGACAGTA-GGGGG-TTTG
AAGACGATTAGATACCGTCGTAATCTCTACCATAAACTATGCCGACTAGAGATAGGGAAAC-GCCTACCTT-GGCTTCTC
CTGCACCTCATGAGAAATCAAAGTCTCTGGGTTCT-GGGGGG-A-GTATGGTCGCAAGGCTGAAACTTAAA-GGAATTGA
CGGAAGGGCACCACCAGGCGTGGAG-CCTGCGGCTTAA-TTTGACTCAACACGGGGAAACTCACCAGGTCC-AGAC-AT-
GGGAAGGA--------------TTGACAGATTGATAGCTCTCTC-TGGATTCTATGGG-TGGTGGGGCAT-GGCCGTTCT
TAGTGGGT-GGAGTGATCTGTCTGG-TCAATTTCGATAACGAACGAGACCTTAGCCTGCTAAATAGGA-TCGGGAACTTC
GGTTTCCGCATCACTTCTTAGAGGGACTTT-GC-GTGTCTAACG-C-AAGGAAGTTTGAGGCAAT-AACAGGTCTGTGAT
GCCCTTAGATGTTCTGGGCTGCACGCGCGCTACACTGATGCACTCAACGAGTTTTTGA-CCTTGGCCGGCAGGTCTAGGT
AATCTTTTGAGTATGCATCGTGATGGGGATAGATTATTGCAAT-TATTAATC-TTCAACGAGGAATGCCTAGTAGGCGCA
AGTCAGCT------------------------------------------------------------------------
--------------------------------------------------------------------------------
----------------------------------------
>AF339492_Eimeria_peromysci
-----------------------------------------------------ATGTTCTAAGTATAAACTTTTATACGG
TGAAACT-GCGAATGGCTCATTAAAACAGTTATAGTTTATT-TGATGG-TCTCTCTTACATGG-ATAACCATGG-TAATT
CTATGGCTAATACATGCGCAATCGCCTCCTTCTCT-GGAGGGGCTGTGTTTATTAGATACAAAACC-AACCCAC--TTT-
G-TGGAGTCCTGGTGATTCATAGTAACCGAACGGATCGCAGTTGGCTTCGGCCCGCGATGGATCTTTCAAGTTTCTGACC
TATCAGCTTTCGACGGTAGGGTATTGGCCTACCGTGGCAGTGACGGGTAACGGGGAATTAGGGTTCGATTCCGGAGAAGG
AGCCTGAGAAACGGCTACCACATCTAAAG-AAGCAGCAGGCGCGCAAATTACCCAATGAAAACAGTTTCGAGG-------
------------TAGTGACGAGAAATAACAATACAGGGCATTTTATGCTCTGTAATTGGAATGATGGGAATGTAAAACCC
TCTCA-GAGTAACAATTGGAGGGCAAGTCT-GGTGCCAGCAG-CCGCGGTAATTCCAGCT-CCAATAGTGTATATTAGAG
TTGTTGCAGTTAAAAAGCTCGTAGTTGGATTTCTGTCGTGGTCATCCGGTACCGCCCGTATGGGTGTGCACCTGGTTTGA
CCTCGGCTTTCTTCCGGTAGCCT-TCCGCGCTTCACTGCGTG---GT--TGGTGTTCCGGAACTTTTAC-TTTGAGAAAA
A-TATAGTGTTTCAAGCAGGCTTGTCGCCCTGAATACTTCAGCATGGGAATAATAAGATAGGACCTTGGTTCTA-TTTTG
TTGGTTTCTAGGACCAAGGTAATGATTAATAGGGACAGTTGGGG-GCATTCGTATTTAACTGTCAGAGGTGAAATTCTTA
GATTTGTTAAAGACGAACTAGTGCGAAAGCATTTGCCAAGGATGTTTTCATTAATCAAGAACGACAGTA-GGGGG-TTTG
AAGACGATTAGATACCGTCGTAATCTCTACCATAAACTATGCCGACTAGAGATAGGGAAAC-GCCTACCTT-GGCTTCTC
CTGCACCTCATGAGAAATCAAAGTCTCTGGGTTCT-GGGGGG-A-GTATGGTCGCAAGGCTGAAACTTAAA-GGAATTGA
CGGAAGGGCACCACCAGGCGTGGAG-CCTGCGGCTTAA-TTCGACTCAACACGGGGAAACTCACCAGGTCC-AGAC-AT-
GGGAAGGA--------------TTGACAGATTGATAGCTCTTTCCTTGATTCTATGGG-TGGTGGTGCAT-GGCCGTTCC
TAGTTGGT-GGAGTGATCTGTCTGG-TTAATTTCGATAACGAACGAGACCTTAGCCTGCTAAATAGGA-TCGGGAACTTC
GGTTTCCGCATCACTTCTTAGAGGGACTTT-GC-GTGTCTAACG-C-AAGGAAGTTTGAGGCAAT-AACAGGTCTGTGAT
GCCCTTAGATGTTCTGGGCTGCACGCGCGCTACACTGATGCACTCAACGAGTTTTTGA-CCTTGGCCGGCAGGTCTAGGT
AATCTTTTGAGTATGCATCGTGATGGGGATAGATTATTGCAAT-TATTAATC-TTCAACGAGGAA-GCCTAGTAGGCGCA
A-TCAGCAGCTTGCGCCGATACGTCCCTGCCC------------------------------------------------
--------------------------------------------------------------------------------
----------------------------------------
>AF307877_Eimeria_rioarribaensis
-----------------------------------------------------------TAAGTATAAGCTTTTATACGG
TGAAACT-GCGAATGGCTCATTAAAACAGTTATAGTTTATT-TGATGG-TCTCTTTTACATGG-ATAACCATGG-TAATT
CTATGGCTAATACATGCGCAATCGCCTCCTTCTCT-GGAGGGGCTGTGTTTATTAGATACAAAACC-AACCCAC--TTT-
G-TGGAGTCCTGGTGATTCATAGTAACCGAACGGATCGCAGTTGGCTTCGGCCCGCGATGGATCTTTCAAGTTTCTGACC
TATCAGCTTTCGACGGTAGGGTATTGGCCTACCGTGGCAGTGACGGGTAACGGGGAATTAGGGTTCGATTCCGGAGAGGG
AGCCTGAGAAACGGCTACCACATCTAAGGAAGGCAGCAGGCGCGCAAATTACCCAATGAAAACAGTTTCGAGG-------
------------TAGTGACGAGAAATAACAATACAGGGCATTTTATGCTCTGTAATTGGAATGATGGGAATGTAAAACCC
TCTCA-GAGTAACAATTGGAGGGCAAGTCT-GGTGCCAGCAG-CCGCGGTAATTCCAGCT-CCAATAGTGTATATTAGAG
TTGTTGCAGTTAAAAAGCTCGTAGTTGGATTTCTGTCGTGGTCATCCGGTACCGCCCGTATGGGTGTGCACCTGGTTTGA
CCTCGGCTTTCTTCCGGTAGCCT-TCCGCGCTTCATTGCGTG---GT--TGGTGTTCCGGAACTTTTAC-TTTGAGAAAA
A-TAGAGTGTTTCAAGCAGGCTTGTCGCCCTGAATACTTCAGCAT-GGAATAATAAGATAGGACCTTGGTTCTA-TTTTG
TTGGTTTCTAGGACCAAGGTAATGATTAATAGGGACAGTTGGGG-GCATTCGTATTTAACTGTCAGAGGTGAAATTCTTA
GATTTGTTAAAGACGAACTACTGCGAAAGCATTTGCCAAGGATGTTTTCATTAATCAAGAACGACAGTA-GGGGG-TTTG
AAGACGATTAGATACCGTCGTAATCTCTACCATAAACTATGCCGACTAGAGATAGGGAAAT-GCCTACCTT-GGCTTCTC
CTGCACCTCATGAGAAATCAAAGTCTCTGGGTTCT-GGGGGG-A-GTATGGTCGCAAGGCTGAAACTTAAA-GGAATTGA
CGGAAGGGCACCACCAGGCGTGGAG-CCTGCGGCTTAA-TTTGACTCAACACGGGGAAACTCACCAGGTCC-AGAC-AT-
GGGAAGGA--------------TTGACAGATTGATAGCTCTTTC-TTGATTCTATGGG-TGGTGGTGCAT-GGCCGTTCT
TAGTTGGT-GGAGTGATCTGTCTGG-TTAATTTCGATAACGAACGAGACCTTAGCCTGCTAAATAGGA-TCGGGAACTTC
GGTTTCCGCATCACTTCTTAGAGGGACTTT-GC-GTGTCTAACG-C-AAGGAAGTTTGAGGCAAT-AACAGGTCTGTGAT
GCCCTTAGATGTTCTGGGCTGCACGCGCGCTACACTGATGCACTCAACGAGTTTTTGACCCTTGGCCGGCAGGTCTAGGT
AATCTTTTGAGTATGCATCGTGATGGGGATAGATTATTGCAAT-TATTAATC-TTCAACGAGCAATGCCTAGTAGGCGCA
AGTCAGCAGCTGC-------------------------------------------------------------------
--------------------------------------------------------------------------------
----------------------------------------
>AF311642_Eimeria_reedi
-------------------------------------------------------------------------------G
TGAAACT-GCGAATGGCTCATTAAAACAGTTATAGTTTATTCTGATGG-TCTCTTATACATGG-ATAACCATGG-TAATT
CTATGGCTAATACATGCGCAATCGCCTCCTTCTCT-GGAGGGGCTGTGTTTATTAGATACAAAACC-AACCCAC--TTT-
G-TGGAGTCCTGGTGATTCATAGTAACCGAACGGATCGCAGTTGGCTTCGGCCCGCGATGGATCTTTCAAGTTTCTGACC
TATCAGCTTTCGACGGTAGGGTATTGGCCTACCGTGGCAGTGACGGGTAACGGGGAATTAGGGTTCGATTCCGGAGAGGG
AGCCTGAGAAACGGCTACCACATCTAAGGAAGGCAGCAGGCGCGCAAATTACCCAATGAAAACAGTTTCGAGG-------
------------TAGTGACTAGAAATAACAATACAGGGCATTTTATGCTCTGTAATTGGAATGATGGGAATGTAAAACCC
TCTCA-GAGTAACAATTGGAGGGCAAGTCT-GGTGCCAGCAG-CCGCGGTAATTCCAGCT-CCAATAGTGTATATTAGAG
TTGTTGCAGTTAAAAAGCTCGTAGTTGGATTTCTGTCGTGGTCATCCGGTTCCGCCCGTATGGGTGTGCACCTGGTTTGA
CCTCGGCTTTCTTCCGGTAGCCT-TCCGCGCTTCACTGCGTG---GT--TGGTGTTCCGGAACTTTTAC-TTTGAGAAAA
A-TAGAGTGTTTCAAGCAGGCTTGTCGCCCTGAATACTTCAGCAT-GGAATAATAAGATAGGACCTTGGTTCTA-TTTTG
TTGGTTTCTAGGACCAAGGTAATGATTAATAGGGACAGTTGGGG-GCATTCGTATTTAACTGTCAGAGGTGAAATTCTTA
GATTTGTTAAAGACGAACTACTGCGAAAGCATTTGCCAAGGATGTTTTCATTAATCAAGAACGACAGTA-GGGGG-TTTG
AAGACGATTAGATACCGTCGTAATCTCTACCATAAACTATGCCGACTAGAGATAGGGAAAC-GCCTACCTT-GGCTTCTC
CTGCACCTCATGAGAAATCAAAGTCTCTGGGTTCT-GGGGGG-A-GTATGGTCGCAAGGCTGAAACTTAAA-GGAATTGA
CGGAAGGGCACCACCAGGCGTGGAG-CCTGCGGCTTAA-TTTGACTCAACACGGGGAAACTCACCAGGTCC-AGAC-AT-
GGGAAGGA--------------TTGACAGATTGATAGCTCTTTC-TTGATTCTATGGG-TGGTGGTGCAT-GGCCGTTCT
TAGTTGGT-GGAGTGATCTGTCTGG-TTAATTTCGATAACGAACGAGACCTTAGCCTGCTAAATAGGA-TCGGGAACTTC
GGTTTCCGCATCACTTCTTAGAGGGACTTT-GC-GTGTCTAACG-C-AAGGAAGTTTGAGGCAAT-AACAGGTCTGTGAT
GCCCTTAGATGTTCTGGGCTGCACGCGCGCTACACTGATGCACTCAACGAGTTTTTGA-CCTTGGCCGGCAGGTCTAGGT
AATCTTCTGAGTATGCATCGTGATGGGGATAGATTATTGCAAT-TATTAATC-TTCAACGAGGAATGCCTAGTAGGCGCA
AGTCAGCAGCTTGCGCCGATTACGTCCA----------------------------------------------------
--------------------------------------------------------------------------------
----------------------------------------
>KU192965_Eimeria_alorani
--------------------------------------------------------------------------------
--------------------------------------------------------------------------------
--------------------------------------------------------------------------------
----------------------------------------------------------------------GTTTCTGACC
TATCAGCTTTCGACGGTAGGGTATTGGCCTACCGTGGCAGTGACGGGTAACGGGGAATTAGGGTTCGATTCCGGAGAGGG
AGCCTGAGAAACGGCTACCACATCTAAGGAAGGCAGCAGGCGCGCAAATTACCCAATGAAAACAGCTTCGAGG-------
------------TAGTGACGAGAAATAACAATACAGGGCATTTTTTGTTCTGTAATTGGAATGATGGGAATGTAAAACCC
TTTCA-GATTAACAATTGGAGGGCAAGTCT-GGTGCCAGCAG-CCGCGGTAATTCCAGCT-CCAATAGTGTATATTAGAG
TTGTTGCAGTTAAAAAGCTCGTAGTTGGATTTCTGTCGTGGTCATCCGGTTCCGCCCGTATGGGTGTGCGCCTGGTTTGC
CCTCGGCTTTCTTCCGTTAGCCT-TCGGCGCTTCATTGCGTC--TGT--TGGTGTTTCGGAACTTTTAC-TTTGAGAAAA
A-TAGAGTGTTTCAAGCAGGCTTGTCGCCCTGAATACTTCAGCAT-GGAATAATAAGATAGGACCTTGGTTCTA-TTTTG
TTGGTTTCTGGGACTAAGGTAATGATTAATAGGGACAGTTGGGG-GCATTCGTATTTAACTGTCAGAGGTGAAATTCTTA
GATTTGTTAAAGACGAACTACTGCGAAAGCATTTGCCAAGGATGTTTTCATTAATCAAGAACGACAGTA-GGGGG-TTTG
AAGACGATTAGATACCGTCGTAATCTCTACCATAAACTATGCCGACTAGAGATAGGGAAAT-GCCTACCTT-GGCTTCTC
CTGCACCTCATGAGAAATCAAAGTCTCTGGGTTCT-GGGGGG-A-GTATGGTCGCAAGGCTGAAACTTAAA-GGAATTGA
CGGAAGGGCACCACCAGGCGTGGAG-CCTGCGGCTTAA-TTTGACTCAACACGGGGAAACTCACCAGGTCC-AGAC-AT-
GGGAAGGA--------------TTGACAGATTGATAGCTCTTTC-TTGATTCTATGGG-TGGTGGTGCAT-GGCCGTTCT
TAGTTGGT-GGAGTGATCTGTCTGG-TTAATTTCGATAACGAACGAGACCTTAGCCTGCTAAATAGGA-TCGGGAACCTC
GGTTTCCGCATCACTTCTTAGAGGGACTTT-GC-GTGTCTAACG-C-AAGGAAGTTTGA---------------------
--------------------------------------------------------------------------------
--------------------------------------------------------------------------------
--------------------------------------------------------------------------------
--------------------------------------------------------------------------------
----------------------------------------
>KU192958_Eimeria_alorani
--------------------------------------------------------------------------------
--------------------------------------------------------------------------------
---------------------------------------------------------TACAAAACC-AACCCAC--TTT-
G-TGGAGTCTGGGTGATTCATAGTAACCGAACGGATCGCAGTTGGCTTCGGCCCGCGATATATCTTTCAAGTTTCTGACC
TATCAGCTTTCGACGGTAGGGTATTGGCCTACCGTGGCAGTGACGGGTAACGGGGAATTAGGGTTCGATTCCGGAGAGGG
AGCCTGAGAAACGGCTACCACATCTAAGGAAGGCAGCAGGCGCGCAAATTACCCAATGAAAACAGCTTCGAGG-------
------------TAGTGACGAGAAATAACAATACAGGGCATTTTTTGTTCTGTAATTGGAATGATGGGAATGTAAAACCC
TTTCA-GATTAACAATTGGAGGGCAAGTCT-GGTGCCAGCAG-CCGCGGTAATTCCAGCT-CCAATAGTGTATATTAGAG
TTGTTGCAGTTAAAAAGCTCGTAGTTGGATTTCTGTCGTGGTCATCCGGTTCCGCCCGTATGGGTGTGCGCCTGGTTTGC
CCTCGGCTTTCTTCCGTTAGCCT-TCGGCGCTTCATTGCGTC--TGT--TGGTGTTTCGGAACTTTTAC-TTTGAGAAAA
A-TAGAGTGTTTCAAGCAGGCTTGTCGCCCTGAATACTTCAGCAT-GGAATAATAAGATAGGACCTTGGTTCTA-TTTTG
TTGGTTTCTGGGACTAAGGTAATGATTAATAGGGACAGTTGGGG-GCATTCGTATTTAACTGTCAGAGGTGAAATTCTTA
GATTTGTTAAAGACGAACTACTGCGAAAGCATTTGCCAAGGATGTTTTCATTAATCAAGAACGACAGTA-GGGGG-TTTG
AAGACGATTAGATACCGTCGTAATCTCTACCATAAACTATGCCGACTAGAGATAGGGAAAT-GCCTACCTT-GGCTTCTC
CTGCACCTCATGAGAAATCAAAGTCTCTGGGTTCT-GGGGGGGA-GTATGGTCGCAAGGCTGAAACTTAAA-GGAATTGA
CGGAAGGGCACCACCAGGCGTGGAG-CCTGCGGCTTAA-TTTGACTCAACACGGGGAAACTCACCAGGTCC-AGAC-AT-
GGGAAGGA--------------TTGACAGATTGATAGCTCTTTC-TTGATTCTATGGG-TGGTGGTGCAT-GGCCGTTCT
TAGTTGGT-GGAGTGATCTGTCTGG-TTAATTTCGATAACGAACGAGACCTTAGCCTGCTAAATAGGA-TCGGGAACCTC
GGTTTCCGCATCACTTCTTAGAGGGACTTT-GC-GTGTCTAACG-C-AAGGAAGTTTGAGGCAAT-AACAGGTCTGTGAT
GCCCTTAGATGTTCTGGGCTGCACGCGCGCTACACTGATGCATGCAACGAGTTTT-------------------------
--------------------------------------------------------------------------------
--------------------------------------------------------------------------------
--------------------------------------------------------------------------------
----------------------------------------
>KU192936_Eimeria_apionodes
--------------------------------------------------------------------------------
-----------------------------------------------------------------------TGG-TAATT
CTATGGCTAATACATGCGCACTCGCCTCCTTCTCT-GGAGGGGCTGTGTTTATTAGATACAAAACC-AACCCAC--TTT-
G-TGGAGTCTGGGTGATTCATAGTAACCGAACGGATCGCAGTTGGCTTCGGCCCGCGATATATCTTTCAAGTTTCTGACC
TATCAGCTTTCGACGGTAGGGTATTGGCCTACCGTGGCAGTGACGGGTAACGGGGAATTAGGGTTCGATTCCGGAGAGGG
AGCCTGAGAAACGGCTACCACATCTAAGGAAGGCAGCAGGCGCGCAAATTACCCAATGAAAACAGCTTCGAGG-------
------------TAGTGACGAGAAATAACAATACAGGGCATTTTTTGTTCTGTAATTGGAATGATGGGAATGTAAAACCC
TTTCA-GATTAACAATTGGAGGGCAAGTCT-GGTGCCAGCAG-CCGCGGTAATTCCAGCT-CCAATAGTGTATATTAGAG
TTGTTGCAGTTAAAAAGCTCGTAGTTGGATTTCTGTCGTGGTCATCCGGTTCCGCCCGTACGGGTGTGCGCCTGGTTTGC
CCTCGGCTTTCTTCCGTTAGCCT-TCGGCGCTTCATTGCGTC--TGT--TGGTGTTTCGGAACTTTTAC-TTTGAGAAAA
A-TAGAGTGTTTCAAGCAGGCTTGTCGCCCTGAATACTTCAGCAT-GGAATAATAAGATAGGACCTTGGTTCTA-TTTTG
TTGGTTTCTAGGACTAAGGTAATGATTAATAGGGACAGTTGGGG-GCATTCGTATTTAACTGTCAGAGGTGAAATTCTTA
GATTTGTTAAAGACGAACTACTGCGAAAGCATTTGCCAAGGATGTTTTCATTAATCAAGAACGACAGTA-GGGGG-TTTG
AAGACGATTAGATACCGTCGTAATCTCTACCATAAACTATGCCGACTAGAGATAGGGAAAT-GCCTACCTT-GGCTTCTC
CTGCACCTCATGAGAAATCAAAGTCTCTGGGTTCTGGGGGG--A-GTATGGTCGCAAGGCTGAAACTTAAA-GGAATTGA
CGGAAGGGCACCACCAGGCGTGGAG-CCTGCGGCTTAA-TTTGACTCAACACGGGGAAACTCACCAGGTCC-AGAC-AT-
GGGAAGGA--------------TTGACAGATTGATAGCTCTTTC-TTGATTCTATGGG-TGGTGGTGCAT-GGCCGTTCT
TAGTTGGT-GGAGTGATCTGTCTGG-TTAATTTCGATAACGAACGAGACCTTAGCCTGCTAAATAGGA-TCGGGAACCTC
GGTTTCCGCATCACTTCTTAGAGGGACTTT-GC-GTGTCTAACG-C-AAGGAAGTTTGAGGCAAT-AACAGGTCTGTGAT
GCCCTTAGATGTTCTGGGCTGCACGCGCGCTACACTGATGCATGCAACGAGTTTTTAA-CCTTGGCCGGCAGGTCTAGGT
AATCTTTTGAGTATGCATCGTGA---------------------------------------------------------
--------------------------------------------------------------------------------
--------------------------------------------------------------------------------
----------------------------------------
>KU192961_Eimeria_alorani
--------------------------------------------------------------------------------
--------------------------------------------------------------------------------
------------------CACTCGCCTCCTTCTCT-GGAGGGGCTGTGTTTATTAGGTACAAAACC-AACCCAC--TTT-
G-TGGAGTCTGGGTGATTCATAGTAACCGAACGGATCGCAGTTGGCTTCGGCCCGCGATATATCTTTCAAGTTTCTGACC
TATCAGCTTTCGACGGTAGGGTATTGGCCTACCGTGGCAGTGACGGGTAACGGGGAATTAGGGTTCGATTCCGGAGAGGG
AGCCTGAGAAACGGCTACCACATCTAAGGAAGGCAGCAGGCGCGCAAATTACCCAATGAAAACAGCTTCGAGG-------
------------TAGTGACGAGAAATAACAATACAGGGCATTTTTTGTTCTGTAATTGGAATGATGGGAATGTAAAACCC
TTTCA-GATTAACAATTGGAGGGCAAGTCT-GGTGCCAGCAG-CCGCGGTAATTCCAGCT-CCAATAGTGTATATTAGAG
TTGTTGCAGTTAAAAAGCTCGTAGTTGGATTTCTGTCGTGGTCATCCGGTTCCGCCCGTATGGGTGTGCGCCTGGTTTGC
CCTCGGCTTTCTTCCGTTAGCCT-TCGGCGCTTCATTGCGTC--TGT--TGGTGTTTCGGAACTTTTAC-TTTGAGAAAA
A-TAGAGTGTTTCAAGCAGGCTTGTCGCCCTGAATACTTCAGCAT-GGAATAATAAGATAGGACCTTGGTTCTA-TTTTG
TTGGTTTCTGGGACTAAGGTAATGATTAATAGGGACAGTTGGGG-GCATTCGTATTTAACTGTCAGAGGTGAAATTCTTA
GATTTGTTAAAGACGAACTACTGCGAAAGCATTTGCCAAGGATGTTTTCATTAATCAAGAACGACAGTA-GGGGG-TTTG
AAGACGATTAGATACCGTCGTAATCTCTACCATAAACTATGCCGACTAGAGATAGGGAAAT-GCCTACCTT-GGCTTCTC
CTGCACCTCATGAGAAATCAAAGTCTCTGGGTTCT-GGGGGG-A-GTATGGTCGCAAGGCTGAAACTTAAA-GGAATTGA
CGGAAGGGCACCACCAGGCGTGGAG-CCTGCGGCTTAA-TTTGACTCAACACGGGGAAACTCACCAGGTCC-AGAC-AT-
GGGAAGGA--------------TTGACAGATTGATAGCTCTTTC-TTGATTCTATGGG-TGGTGGTGCAT-GGCCGTTCT
TAGTTGGT-GGAGTGATCTGTCTGG-TTAATTTCGATAACGAACGAGACCTTAGCCTGCTAAATAGGA-TCGGGAACCTC
GGTTTCCGCATCACTTCTTAGAGGGACTTT-GC-GTGTCTAACG-C-AAGGAAGTTTGAGGCAAT-AACAGGTCTGTGAT
GCCCTTAGATGTTCTGGGCTGCACGCGCGCTACACTGATGCATGCAACGAGTTTTTAA-CCTTGGCCGGCAGGTCTAGGT
AATCTTTTGAGTATGCATCGTGATGGGGATAGATTAT-------------------------------------------
--------------------------------------------------------------------------------
--------------------------------------------------------------------------------
----------------------------------------
>KU192956_Eimeria_apionodes
--------------------------------------------------------------------------------
--------------------------------------------------------------------------------
--------------------------------------------------------------------------------
--------------------------------------------------------------------------------
--------------------------------------------------------------------------------
----------------ACCACATCTAAGGAAGGCAGCAGGCGCGCAAATTACCCAATGAAAACAGCTTCGAGG-------
------------TAGTGACGAGAAATAACAATACAGGGCATTTTTTGTTCTGTAATTGGAATGATGGGAATGTAAAACCC
TTTCA-GATTAACAATTGGAGGGCAAGTCT-GGTGCCAGCAG-CCGCGGTAATTCCAGCT-CCAATAGTGTATATTAGAG
TTGTTGCAGTTAAAAAGCTCGTAGTTGGATTTCTGTCGTGGTCATCCGGTTCCGCCTGTATGGGTGTGCGCCTGGTTTGC
CCTCGGCTTTCTTCCGTTAGCCT-TCGGCGCTTCACTGCGTC--TGT--TGGTGTTTCGGAACTTTTAC-TTTGAGAAAA
A-TAGAGTGTTTCAAGCAGGCTTGTCGCCCTGAATACTTCAGCAT-GGAATAATAAGATAGGACCTTGGTTCTA-TTTTG
TTGGTTTCTAGGACTAAGGTAATGATTAATAGGGACAGTTGGGG-GCATTCGTATTTAACTGTCAGAGGTGAAATTCTTA
GATTTGTTAAAGACGAACTACTGCGAAAGCATTTGCCAAGGATGTTTTCATTAATCAAGAACGACAGTA-GGGGG-TTTG
AAGACGATTAGATACCGTCGTAATCTCTACCATAAACTATGCCGACTAGAGATAGGGAAAT-GCCTACCTT-GGCTTCTC
CTGCACCTCATGAGAAATCAAAGTCTCTGGGTTCT-GGGGGG-AAGTATGGTCGCAAGGCTGAAACTTAAA-GGAATTGA
CGGAAGGGCACCACCAGGCGTGG---------------------------------------------------------
--------------------------------------------------------------------------------
--------------------------------------------------------------------------------
--------------------------------------------------------------------------------
--------------------------------------------------------------------------------
--------------------------------------------------------------------------------
--------------------------------------------------------------------------------
--------------------------------------------------------------------------------
----------------------------------------
>KU192931_Eimeria_apionodes
--------------------------------------------------------------------------------
---------------------------------------------------------------------CATGG-TAATT
CTATGGCTAATACATGCGCACTCGCCTCCTTCTCT-GGAGGGGCTGTGTTTATTAGATACAAAACC-AACCCAC--TTT-
G-TGGAGTCTGGGTGATTCATAGTAACCGAACGGATCGCAGTTGGCTTCGGCCCGCGATATATCTTTCAAGTTTCTGACC
TATCAGCTTTCGACGGTAGGGTATTGGCCTACCGTGGCAGTGACGGGTAACGGGGAATTAGGGTTCGATTCCGGAGAGGG
AGCCTGAGAAACGGCTACCACATCTAAGGAAGGCAGCAGGCGCGCAAATTACCCAATGAAAACAGCTTCGAGG-------
------------TAGTGACGAGAAATAACAATMCAGGGCATTTTTTGTTCTGTAATTGGAATGATGGGAATGTAAAACCC
TTTCA-GATTAACAATTGGAGGGCAAGTCT-GGTGCCAGCAG-CCGCGGTAATTCCAGCT-CCAATAGTGTATATTAGAG
TTGTTGCAGTTAAAAAGCTCGTAGTTGGATTTCTGTCGTGGTCATCCGGTTCCGCCCGTACGGGTGTGCGCCTGGTTTGC
CCTCGGCTTTCTTCCGTTAGCCT-TCGGCGCTTCATTGCGTC--TGT--TGGTGTTTCGGAACTTTTAC-TTTGAGAAAA
A-TAGAGTGTTTCAAGCAGGCTTGTCGCCCTGAATACTTCAGCAT-GGAATAATAAGATAGGACCTTGGTTCTA-TTTTG
TTGGTTTCTAGGACTAAGGTAATGATTAATAGGGACAGTTGGGG-GCATTCGTATTTAACTGTCAGAGGTGAAATTCTTA
GATTTGTTAAAGACGAACTACTGCGAAAGCATTTGCCAAGGATGTTTTCATTAATCAAGAACGACAGTA-GGGGG-TTTG
AAGACGATTAGATACCGTCGTAATCTCTACCATAAACTATGCCGACTAGAGATAGGGAAAT-GCCTACCTT-GGCTTCTC
CTGCACCTCATGAGAAATCAAAGTCTCTGGGTTCTGGGGGGG-A-GTATGGTCGCAAGGCTGAAACTTAAA-GGAATTGA
CGGAAGGGCACCACCAGGCGTGGAG-CCTGCGGCTTAA-TTTGACTCAACACGGGGAAACTCACCAGGTCC-AGAC-AT-
GGGAAGGA--------------TTGACAGATTGATAGCTCTTTC-TTGATTCTATGGG-TGGTGGTGCAT-GGCCGTTCT
TAGTTGGT-GGAGTGATCTGTCTGG-TTAATTTCGATAACGAACGAGACCTTAGCCTGCTAAATAGGA-TCGGGAACCTC
GGTTTCCGCATCACTTCTTAGAGGGACTTT-GC-GTGTCTAACG-C-AAGGAAGTTTGAGGCAAT-AACAGGTCTGTGAT
GCCCTTAGATGTTCTGGGCTGCACGCGCGCTACACTGATGCATGCAACGAGTTTTTAA-CCTTGGCCGGCAGGTCTAGGT
AATCTTTTGAGTATGCATCGTGAT--------------------------------------------------------
--------------------------------------------------------------------------------
--------------------------------------------------------------------------------
----------------------------------------
>KU192938_Eimeria_apionodes
--------------------------------------------------------------------------------
--------------------------------------------------------------------------------
--------------------------------------------------------------------------------
--------------------------------------------------------------------------------
--------------------------------------------------------------------------------
--------------------------------------------------------------------------------
--------------------------------------------------------------------------------
---------TAACAATTGGAGGGCAAGTCT-GGTGCCAGCAG-CCGCGGTAATTCCAGCT-CCAATAGTGTATATTAGAG
TTGTTGCAGTTAAAAAGCTCGTAGTTGGATTTCTGTCGTGGTCATCCGGCTCCGCCCGTATGGGTGTGCGCCTGGTTTGC
CCTCGGCTTTCTTCCGGTAGCCT-TCCGCGCTTCACTGCGTG--TGT--TGGTGTTCCGGAACTTTTAC-TTTGAGAAAA
A-TAGAGTGTTTCAAGCAGGCTTGTCGCCCTGAATACTTCAGCAT-GGAATAATAAGATAGGACCTTGGTTCTA-TTTTG
TTGGTTTCTAGGACCAAGGTAATGGTTAATAGGGACAGTTGGGG-GCATTCGTATTTAACTGTCAGAGGTGAAATTCTTA
GATTTGTTAAAGACGAACTACTGCGAAAGCATTTGCCAAGGATGTTTTCATTAATCAAGAACGACAGTA-GGGGG-TTTG
AAGACGATTAGATACCGTCGTAATCTCTACCATAAACTATGCCGACTAGAGA----------------------------
--------------------------------------------------------------------------------
--------------------------------------------------------------------------------
--------------------------------------------------------------------------------
--------------------------------------------------------------------------------
--------------------------------------------------------------------------------
--------------------------------------------------------------------------------
--------------------------------------------------------------------------------
--------------------------------------------------------------------------------
--------------------------------------------------------------------------------
----------------------------------------
>KU192916_Eimeria_apionodes
--------------------------------------------------------------------------------
--------------------------------------------------------------------------------
-------------------ACTCGCCTCCTTCTCT-GGAGGGGCTGTGTTTATTAGATACAAAACC-AACCCAC--TTT-
G-TGGAGTCTGGGTGATTCATAGTAACCGAACGGATCGCAGTTGGCTTCGGCCCGCGATATATCTTTCAAGTTTCTGACC
TATCAGCTTTCGACGGTAGGGTATTGGCCTACCGTGGCAGTGACGGGTAACGGGGAATTAGGGTTCGATTCCGGAGAGGG
AGCCTGAGAAACGGCTACCACATCTAAGGAAGGCAGCAGGCGCGCAAATTACCCAATGAAAACAGCTTCGAGG-------
------------TAGTGACGAGAAATAACAATACAGGGCATTTTTTGTTCTGTAATTGGAATGATGGGAATGTAAAACCC
TTTCA-GATTAACAATTGGAGGGCAAGTCT-GGTGCCAGCAG-CCGCGGTAATTCCAGCT-CCAATAGTGTATATTAGAG
TTGTTGCAGTTAAAAAGCTCGTAGTTGGATTTCTGTCGTGGTCATCCGGTTCCGCCCGTACGGGTGTGCGCCTGGTTTGC
CCTCGGCTTTCTTCCGTTAGCCT-TCGGCGCTTCATTGCGTC--TGT--TGGTGTTTCGGAACTTTTAC-TTTGAGAAAA
A-TAGAGTGTTTCAAGCAGGCTTGTCGCCCTGAATACTTCAGCAT-GGAATAATAAGATAGGACCTTGGTTCTA-TTTTG
TTGGTTTCTAGGACTAAGGTAATGATTAATAGGGACAGTTGGGG-GCATTCGTATTTAACTGTCAGAGGTGAAATTCTTA
GATTTGTTAAAGACGAACTACTGCGAAAGCATTTGCCAAGGATGTTTTCATTAATCAAGAACGACAGTAGGGGGG-TTTG
AAGACGATTAGATACCGTCGTAATCTCTACCATAAACTATGCCGACTAGAGATAGGGAAAT-GCCTACCTT-GGCTTCTC
CTGCACCTCATGAGAAATCAAAGTCTCTGGGTTCT-GGGGGG-A-GTATGGTCGCAAGGCTGAAACTTAAA-GGAATTGA
CGGAAGGGCACCACCAGGCGTGGAG-CCTGCGGCTTAA-TTTGACTCAACACGGGGAAACTCACCAGGTCC-AGAC-AT-
GGGAAGGA--------------TTGACAGATTGATAGCTCTTTC-TTGATTCTATGGG-TGGTGGTGCAT-GGCCGTTCT
TAGTTGGT-GGAGTGATCTGTCTGG-TTAATTTCGATAACGAACGAGACCTTAGCCTGCTAAATAGGA-TCGGGAACCTC
GGTTTCCGCATCACTTCTTAGAGGGACTTT-GC-GTGTCTAACG-C-AAGGAAGTTTGAGGCAAT-AACAGGTCTGTGAT
GCCCTTAGATGTTCTGGGCTGCACGCGCGCTACACTGATGCATGCAACGAGTTTTTAA-CCTTGGCCGGCAGGTCTAGGT
AA------------------------------------------------------------------------------
--------------------------------------------------------------------------------
--------------------------------------------------------------------------------
----------------------------------------
>KT184339.1_Eimeria_falciformis
AACCTGGTTGATCCTGCCAGTAGTCATATGCTTGTCTCAAAGATTAAGCCATGCATGTCTAAGTATAAGCTTTTATACGG
TGAAACT-GCGAATGGCTCATTAAAACAGTTATAGTTTATT-TGATGG-TCACTTTTACATGG-ATAACCATGG-TAATT
CTATGGCTAATACATGCGCACTCGCCTCCTTCTCT-GGAGGGGCTGTGTTTATTAGATACAAAACC-AACCCAC--TTT-
G-TGGAGTCTGGGTGATTCATAGTAACCGAACGGATCGCAGTTGGCTTCGGCCCGCGATATATCTTTCAAGTTTCTGACC
TATCAGCTTTCGACGGTAGGGTATTGGCCTACCGTGGCAGTGACGGGTAACGGGGAATTAGGGTTCGATTCCGGAGAGGG
AGCCTGAGAAACGGCTACCACATCTAAGGAAGGCAGCAGGCGCGCAAATTACCCAATGAAAACAGCTTCGAGG-------
------------TAGTGACGAGAAATAACAATACAGGGCATTTTTTGTTCTGTAATTGGAATGATGGGAATGTAAAACCC
TTTCA-GATTAACAATTGGAGGGCAAGTCT-GGTGCCAGCAG-CCGCGGTAATTCCAGCT-CCAATAGTGTATATTAGAG
TTGTTGCAGTTAAAAAGCTCGTAGTTGGATTTCTGCCGTGGTCATCCGGTTCCGCCTGTATGGGTGTGCGCCTGGTTTGC
CCTCGGCTTTCTTCCGTTAGCCT-TCGGCGCTTCACTGCGTC--TGT--TGGTGTTTCGGAACTTTTAC-TTTGAGAAAA
A-TAGAGTGTTTCAAGCAGGCTTGTCGCCCTGAATACTTCAGCAT-GGAATAATAAGATAGGACCTTGGTTCTA-TTTTG
TTGGTTTCTAGGACTAAGGTAATGATTAATAGGGACAGTTGGGG-GCATTCGTATTTAACTGTCAGAGGTGAAATTCTTA
GATTTGTTAAAGACGAACTACTGCGAAAGCATTTGCCAAGGATGTTTTCATTAATCAAGAACGACAGTA-GGGGG-TTTG
AAGACGATTAGATACCGTCGTAATCTCTACCATAAACTATGCCGACTAGAGATAGGGAAAT-GCCTACCTT-GGCTTCTC
CTGCACCTCATGAGAAATCAAAGTCTCTGGGTTCT-GGGGGG-A-GTATGGTCGCAAGGCTGAAACTTAAA-GGAATTGA
CGGAAGGGCACCACCAGGCGTGGAG-CCTGCGGCTTAA-TTTGACTCAACACGGGGAAACTCACCAGGTCC-AGAC-AT-
GGGAAGGA--------------TTGACAGATTGATAGCTCTTTC-TTGATTCTATGGG-TGGTGGTGCAT-GGCCGTTCT
TAGTTGGT-GGAGTGATCTGTCTGG-TTAATTTCGATAACGAACGAGACCTTAGCCTGCTAAATAGGA-TCGGGAACCTC
GGTTTCCGCATCACTTCTTAGAGGGACTTT-GC-GTGTCTAACG-C-AAGGAAGTTTGAGGCAAT-AACAGGTCTGTGAT
GCCCTTAGATGTTCTGGGCTGCACGCGCGCTACACTGATGCATGCAACGAGTTTTTAA-CCTTGGCCGGCAGGTCTAGGT
AATCTTTTGAGTATGCATCGTGATGGGGATAGATTATTGCAAT-TATTAATC-TTCAACGAGGAATGCCTAGTAGGCGCA
AGTCAGCAGCTTGCGCCGATTACGTCCCTGCCCTTTGTACACACCGCCCGTCGCTGCAACCGATCGGAGGGTCCTGTGAA
TTCATCGGATTGACCATCTTCGCTTGCGTTGTTGGTCGAGAAGTTGCGTAAATAGAGCCCTCTAAAGGATGCAAAAGTCG
TAACACGGTTTCCGTAGGTGAACCTGCAGAAGGATC----
>MH751925.1_Eimeria_ferrisi
--------------------------------------------------------------------------------
--------------------------------------------------------------------------------
------------CATGCGCACTCGCCTCCTTCTCT-GGAGGGGCTGTGTTTATTAGATACAAAACC-AACCCAC--TTT-
G-TGGAGTCCTGGTGATTCATAGTAACCGAACGGATCGCAGTTGGCTTCGGCCCGCGATATATCTTTCAAGTTTCTGACC
TATCAGCTTTCGACGGTAGGGTATTGGCCTACCGTGGCAGTGACGGGTAACGGGGAATTAGGGTTCGATTCCGGAGAGGG
AGCCTGAGAAACGGCTACCACATCTAAGGAAGGCAGCAGGCGCGCAAATTACCCAATGAAAACAGCTTCGAGG-------
------------TAGTGACGAGAAATAACAATACAGGGCATTTTTTGTTCTGTAATTGGAATGATGGGAATGTAAAACCC
TTTCA-GAGTAACAATTGGAGGGCAAGTCT-GGTGCCAGCAG-CCGCGGTAATTCCAGCT-CCAATAGTGTATATTAGAG
TTGTTGCAGTTAAAAAGCTCGTAGTTGGATTTCTGTCGTGGTCATCCGGTTCCGCCCGTATGGGTGTGCACCTGGTTTGC
CCTCGGCTTTCTTCCGTTTGCCTCTTGGCGCTTCATTGCGTC--TTT--TGGTTTTTCGGAACTTTTAC-TTTGAGAAAA
A-TAGAGTGTTTCAAGCAGGCTTGTCGCCCTGAATACTTCAGCAT-GGAATAATAAGATAGGACCTTGGTTCTA-TTTTG
TTGGTTTCTAGGACTAAGGTAATGATTAATAGGGACAGTTGGGG-GCATTCGTATTTAACTGTCAGAGGTGAAATTCTTA
GATTTGTTAAAGACGAACTACTGCGAAAGCATTTGCCAAGGATGTTTTCATTAATCAAGAACGACAGTA-GGGGG-TTTG
AAGACGATTAGATACCGTCGTAATCTCTACCATAAACTATGCCGACTAGAGATAGGGAAAT-GCCTACCTT-GGCTTCTC
CTGCACCTCATGAGAAATCAAAGTCTCTGGGTTCT-GGGGGG-A-GTATGGTCGCAAGGCTGAAACTTAAA-GGAATTGA
CGGAAGGGCACCACCAGGCGTGGAG-CCTGCGGCTTAA-TTTGACTCAACACGGGGAAACTCACCAGGTCC-AGAC-AT-
GGGAAGGA--------------TTGACAGATTGATAGCTCTTTC-TTGATTCTATGGG-TGGTGGTGCAT-GGCCGTTCT
TAGTTGGT-GGAGTGATCTGTCTGG-TTAATTTCGATAACGAACGAGACCTTAGCCTGCTAAATAGGA-TCGGGAACTTT
TGTTTCCGCATCACTTCTTAGAGGGACTTT-GC-GTGTCTAACG-C-AAGGAAGTTTGAGGCAAT-AACAGGTCTGTGAT
GCCCTTAGATGTTCTGGGCTGCACGCGCGCTACACTGATGCAT-------------------------------------
--------------------------------------------------------------------------------
--------------------------------------------------------------------------------
--------------------------------------------------------------------------------
----------------------------------------
>MH751926.1_Eimeria_vermiformis
--------------------------------------------------------------------------------
--------------------------------------------------------------------------------
--------------------------------------------------------------------------------
----------------------------------------------------------------------------GACC
TATCAGCTTTCGACGGTAGGGTATTGGCCTACCGTGGCAGTGACGGGTAACGGGGAATTAGGGTTCGATTCCGGAGAGGG
AGCCTGAGAAACGGCTACCACATCTAAGGAAGGCAGCAGGCGCGCAAATTACCCAATGAAAACAGCTTCGAGG-------
------------TAGTGACGAGAAATAACAATACAGGGCATTTTTTGTTCTGTAATTGGAATGATGGGAATGTAAAACCC
TTTCA-GATTAACAATTGGAGGGCAAGTCT-GGTGCCAGCAG-CCGCGGTAATTCCAGCT-CCAATAGTGTATATTAGAG
TTGTTGCAGTTAAAAAGCTCGTAGTTGGATTTCTGTCGTGGTCATCCGGTTCCGCCCGTACGGGTGTGCGCCTGGTTTGC
CCTCGGCTTTCTTCCGTTAGCCT-TCGGCGCTTCATTGCGTC--TGT--TGGTGTTTCGGAACTTTTAC-TTTGAGAAAA
A-TAGAGTGTTTCAAGCAGGCTTGTCGCCCTGAATACTTCAGCAT-GGAATAATAAGATAGGACCTTGGTTCTA-TTTTG
TTGGTTTCTAGGACTAAGGTAATGATTAATAGGGACAGTTGGGG-GCATTCGTATTTAACTGTCAGAGGTGAAATTCTTA
GATTTGTTAAAGACGAACTACTGCGAAAGCATTTGCCAAGGATGTTTTCATTAATCAAGAACGACAGTA-GGGGG-TTTG
AAGACGATTAGATACCGTCGTAATCTCTACCATAAACTATGCCGACTAGAGATAGGGAAAT-GCCTACCTT-GGCTTCTC
CTGCACCTCATGAGAAATCAAAGTCTCTGGGTTCT-GGGGGG-A-GTATGGTCGCAAGGCTGAAACTTAAA-GGAATTGA
CGGAAGGGCACCACCAGGCGTGGAG-CCTGCGGCTTAA-TTTGACTCAACACGGGGAAACTCACCAGGTCC-AGAC-AT-
GGGAAGGA--------------TTGACAGATTGATAGCTCTTTC-TTGATTCTATGGG-TGGTGGTGCAT-GGCCGTTCT
TAGTTGGT-GGAGTGATCTGTCTGG-TTAATTTCGATAACGAACGAGACCTTAGCCTGCTAAATAGGA-TCGGGAACCTC
GGTTTCCG------------------------------------------------------------------------
--------------------------------------------------------------------------------
--------------------------------------------------------------------------------
--------------------------------------------------------------------------------
--------------------------------------------------------------------------------
----------------------------------------
>MH751927.1_Eimeria_ferrisi
--------------------------------------------------------------------------------
--------------------------------------------------------------------------------
--------------------------------------------------------------------------------
--------------------------------------------------------------------------------
---------------------------------------------------------TTAGGGTTCGATTCCGGAGAGGG
AGCCTGAGAAACGGCTACCACATCTAAGGAAGGCAGCAGGCGCGCAAATTACCCAATGAAAACAGCTTCGAGG-------
------------TAGTGACGAGAAATAACAATACAGGGCATTTTTTGTTCTGTAATTGGAATGATGGGAATGTAAAACCC
TTTCA-GAGTAACAATTGGAGGGCAAGTCT-GGTGCCAGCAG-CCGCGGTAATTCCAGCT-CCAATAGTGTATATTAGAG
TTGTTGCAGTTAAAAAGCTCGTAGTTGGATTTCTGTCGTGGTCATCCGGTTCCGCCCGTATGGGTGTGCACCTGGTTTGC
CCTCGGCTTTCTTCCGTTTGCCTCTTGGCGCTTCACTGCGTC--TTT--TGGTTTTTCGGAACTTTTAC-TTTGAGAAAA
A-TAGAGTGTTTCAAGCAGGCTTGTCGCCCTGAATACTTCAGCAT-GGAATAATAAGATAGGACCTTGGTTCTA-TTTTG
TTGGTTTCTAGGACTAAGGTAATGATTAATAGGGACAGTTGGGG-GCATTCGTATTTAACTGTCAGAGGTGAAATTCTTA
GATTTGTTAAAGACGAACTACTGCGAAAGCATTTGCCAAGGATGTTTTCATTAATCAAGAACGACAGTA-GGGGG-TTTG
AAGACGATTAGATACCGTCGTAATCTCTACCATAAACTATGCCGACTAGAGATAGGGAAAT-GCCTACCTT-GGCTTCTC
CTGCACCTCATGAGAAATCAAAGTCTCTGGGTTCT-GGGGGG-A-GTATGGTCGCAAGGCTGAAACTTAAA-GGAATTGA
CGGAAGGGCACCACCAGGCGTGGAG-CCTGCGGCTTAA-TTTGACTCAACACGGGGAAACTCACCAGGTCC-AGAC-AT-
GGGAAGGA--------------TTGACAGATTGATAGCTCTTTC-TTGATTCTATGGG-TGGTGGTGCAT-GGCCGTTCT
TAGTTGGT-GGAGTGATCTGTCTGG-TT----------------------------------------------------
--------------------------------------------------------------------------------
--------------------------------------------------------------------------------
--------------------------------------------------------------------------------
--------------------------------------------------------------------------------
--------------------------------------------------------------------------------
----------------------------------------
>MH751928.1_Eimeria_ferrisi
--------------------------------------------------------------------------------
--------------------------------------------------------------------------------
--------------------------------------------------------------------------------
----------------------------------------------------------------------------GACC
TATCAGCTTTCGACGGTAGGGTATTGGCCTACCGTGGCAGTGACGGGTAACGGGGAATTAGGGTTCGATTCCGGAGAGGG
AGCCTGAGAAACGGCTACCACATCTAAGGAAGGCAGCAGGCGCGCAAATTACCCAATGAAAACAGCTTCGAGG-------
------------TAGTGACGAGAAATAACAATACAGGGCATTTTTTGTTCTGTAATTGGAATGATGGGAATGTAAAACCC
TTTCA-GAGTAACAATTGGAGGGCAAGTCT-GGTGCCAGCAG-CCGCGGTAATTCCAGCT-CCAATAGTGTATATTAGAG
TTGTTGCAGTTAAAAAGCTCGTAGTTGGATTTCTGTCGTGGTCATCCGGTTCCGCCCGTATGGGTGTGCACCTGGTTTGC
CCTCGGCTTTCTTCCGTTTGCCTCTTGGCGCTTCACTGCGTC--TTT--TGGTTTTTCGGAACTTTTAC-TTTGAGAAAA
A-TAGAGTGTTTCAAGCAGGCTTGTCGCCCTGAATACTTCAGCAT-GGAATAATAAGATAGGACCTTGGTTCTA-TTTTG
TTGGTTTCTAGGACTAAGGTAATGATTAATAGGGACAGTTGGGG-GCATTCGTATTTAACTGTCAGAGGTGAAATTCTTA
GATTTGTTAAAGACGAACTACTGCGAAAGCATTTGCCAAGGATGTTTTCATTAATCAAGAACGACAGTA-GGGGG-TTTG
AAGACGATTAGATACCGTCGTAATCTCTACCATAAACTATGCCGACTAGAGATAGGGAAAT-GCCTACCTT-GGCTTCTC
CTGCACCTCATGAGAAATCAAAGTCTCTGGGTTCT-GGGGGG-A-GTATGGTCGCAAGGCTGAAACTTAAA-GGAATTGA
CGGAAGGGCACCACCAGGCGTGGAG-CCTGCGGCTTAA-TTTGACTCAACACGGGGAAACTCACCAGGTCC-AGAC-AT-
GGGAAGGA--------------TTGACAGATTGATAGCTCTTTC-TTGATTCTATGGG-TGGTGGTGCAT-GGCCGTTCT
TAGTTGGT-GGAGTGATCTGTCTGG-TTAATTTCGATAACGAACGAGACCTTAGCCTGCTAAATAGGA-TCGGGAACTTT
TGTTTCC-------------------------------------------------------------------------
--------------------------------------------------------------------------------
--------------------------------------------------------------------------------
--------------------------------------------------------------------------------
--------------------------------------------------------------------------------
----------------------------------------
>MH751929.1_Eimeria_ferrisi
--------------------------------------------------------------------------------
--------------------------------------------------------------------------------
--------------------------------------------------------------------------------
---------------------------------------------------------------------------TGACC
TATCAGCTTTCGACGGTAGGGTATTGGCCTACCGTGGCAGTGACGGGTAACGGGGAATTAGGGTTCGATTCCGGAGAGGG
AGCCTGAGAAACGGCTACCACATCTAAGGAAGGCAGCAGGCGCGCAAATTACCCAATGAAAACAGCTTCGAGG-------
------------TAGTGACGAGAAATAACAATACAGGGCATTTTTTGTTCTGTAATTGGAATGATGGGAATGTAAAACCC
TTTCA-GAGTAACAATTGGAGGGCAAGTCT-GGTGCCAGCAG-CCGCGGTAATTCCAGCT-CCAATAGTGTATATTAGAG
TTGTTGCAGTTAAAAAGCTCGTAGTTGGATTTCTGTCGTGGTCATCCGGTTCCGCCCGTATGGGTGTGCACCTGGTTTGC
CCTCGGCTTTCTTCCGTTTGCCTCTTGGCGCTTCATTGCGTC--TTT--TGGTTTTTCGGAACTTTTAC-TTTGAGAAAA
A-TAGAGTGTTTCAAGCAGGCTTGTCGCCCTGAATACTTCAGCAT-GGAATAATAAGATAGGACCTTGGTTCTA-TTTTG
TTGGTTTCTAGGACTAAGGTAATGATTAATAGGGACAGTTGGGG-GCATTCGTATTTAACTGTCAGAGGTGAAATTCTTA
GATTTGTTAAAGACGAACTACTGCGAAAGCATTTGCCAAGGATGTTTTCATTAATCAAGAACGACAGTA-GGGGG-TTTG
AAGACGATTAGATACCGTCGTAATCTCTACCATAAACTATGCCGACTAGAGATAGGGAAAT-GCCTACCTT-GGCTTCTC
CTGCACCTCATGAGAAATCAAAGTCTCTGGGTTCT-GGGGGG-A-GTATGGTCGCAAGGCTGAAACTTAAA-GGAATTGA
CGGAAGGGCACCACCAGGCGTGGAG-CCTGCGGCTTAA-TTTGACTCAACACGGGGAAACTCACCAGGTCC-AGAC-AT-
GGGAAGGA--------------TTGACAGATTGATAGCTCTTTC-TTGATTCTATGGG-TGGTGGTGCAT-GGCCGTTCT
TAGTTGGT-GGAGTGATCTGTCTGG-TTAATTTCGATAACGAACGAGACCTTAGCCTGCTAAATAGGA-TCGGGAACTTT
TGTTTCC-------------------------------------------------------------------------
--------------------------------------------------------------------------------
--------------------------------------------------------------------------------
--------------------------------------------------------------------------------
--------------------------------------------------------------------------------
----------------------------------------
>MH751930.1_Eimeria_ferrisi
--------------------------------------------------------------------------------
--------------------------------------------------------------------------------
--------------------------------------------------------------------------------
---------------------------------------------------------------------------TGACC
TATCAGCTTTCGACGGTAGGGTATTGGCCTACCGTGGCAGTGACGGGTAACGGGGAATTAGGGTTCGATTCCGGAGAGGG
AGCCTGAGAAACGGCTACCACATCTAAGGAAGGCAGCAGGCGCGCAAATTACCCAATGAAAACAGCTTCGAGG-------
------------TAGTGACGAGAAATAACAATACAGGGCATTTTTTGTTCTGTAATTGGAATGATGGGAATGTAAAACCC
TTTCA-GAGTAACAATTGGAGGGCAAGTCT-GGTGCCAGCAG-CCGCGGTAATTCCAGCT-CCAATAGTGTATATTAGAG
TTGTTGCAGTTAAAAAGCTCGTAGTTGGATTTCTGTCGTGGTCATCCGGTTCCGCCCGTATGGGTGTGCACCTGGTTTGC
CCTCGGCTTTCTTCCGTTTGCCTCTTGGCGCTTCATTGCGTC--TTT--TGGTTTTTCGGAACTTTTAC-TTTGAGAAAA
A-TAGAGTGTTTCAAGCAGGCTTGTCGCCCTGAATACTTCAGCAT-GGAATAATAAGATAGGACCTTGGTTCTA-TTTTG
TTGGTTTCTAGGACTAAGGTAATGATTAATAGGGACAGTTGGGG-GCATTCGTATTTAACTGTCAGAGGTGAAATTCTTA
GATTTGTTAAAGACGAACTACTGCGAAAGCATTTGCCAAGGATGTTTTCATTAATCAAGAACGACAGTA-GGGGG-TTTG
AAGACGATTAGATACCGTCGTAATCTCTACCATAAACTATGCCGACTAGAGATAGGGAAAT-GCCTACCTT-GGCTTCTC
CTGCACCTCATGAGAAATCAAAGTCTCTGGGTTCT-GGGGGG-A-GTATGGTCGCAAGGCTGAAACTTAAA-GGAATTGA
CGGAAGGGCACCACCAGGCGTGGAG-CCTGCGGCTTAA-TTTGACTCAACACGGGGAAACTCACCAGGTCC-AGAC-AT-
GGGAAGGA--------------TTGACAGATTGATAGCTCTTTC-TTGATTCTATGGG-TGGTGGTGCAT-GGCCGTTCT
TAGTTGGT-GGAGTGATCTGTCTGG-TTAATTTCGATAACGAACGAGACCTTAGCCTGCTAAATAGGA-TCGGGAACTTT
TGTTTCC-------------------------------------------------------------------------
--------------------------------------------------------------------------------
--------------------------------------------------------------------------------
--------------------------------------------------------------------------------
--------------------------------------------------------------------------------
----------------------------------------
>MH751931.1_Eimeria_ferrisi
--------------------------------------------------------------------------------
--------------------------------------------------------------------------------
--------------------------------------------------------------------------------
---------------------------------------------------------------------------TGACC
TATCAGCTTTCGACGGTAGGGTATTGGCCTACCGTGGCAGTGACGGGTAACGGGGAATTAGGGTTCGATTCCGGAGAGGG
AGCCTGAGAAACGGCTACCACATCTAAGGAAGGCAGCAGGCGCGCAAATTACCCAATGAAAACAGCTTCGAGG-------
------------TAGTGACGAGAAATAACAATACAGGGCATTTTTTGTTCTGTAATTGGAATGATGGGAATGTAAAACCC
TTTCA-GAGTAACAATTGGAGGGCAAGTCT-GGTGCCAGCAG-CCGCGGTAATTCCAGCT-CCAATAGTGTATATTAGAG
TTGTTGCAGTTAAAAAGCTCGTAGTTGGATTTCTGTCGTGGTCATCCGGTTCCGCCCGTATGGGTGTGCACCTGGTTTGC
CCTCGGCTTTCTTCCGTTTGCCTCTTGGCGCTTCATTGCGTC--TTT--TGGTTTTTCGGAACTTTTAC-TTTGAGAAAA
A-TAGAGTGTTTCAAGCAGGCTTGTCGCCCTGAATACTTCAGCAT-GGAATAATAAGATAGGACCTTGGTTCTA-TTTTG
TTGGTTTCTAGGACTAAGGTAATGATTAATAGGGACAGTTGGGG-GCATTCGTATTTAACTGTCAGAGGTGAAATTCTTA
GATTTGTTAAAGACGAACTACTGCGAAAGCATTTGCCAAGGATGTTTTCATTAATCAAGAACGACAGTA-GGGGG-TTTG
AAGACGATTAGATACCGTCGTAATCTCTACCATAAACTATGCCGACTAGAGATAGGGAAAT-GCCTACCTT-GGCTTCTC
CTGCACCTCATGAGAAATCAAAGTCTCTGGGTTCT-GGGGGG-A-GTATGGTCGCAAGGCTGAAACTTAAA-GGAATTGA
CGGAAGGGCACCACCAGGCGTGGAG-CCTGCGGCTTAA-TTTGACTCAACACGGGGAAACTCACCAGGTCC-AGAC-AT-
GGGAAGGA--------------TTGACAGATTGATAGCTCTTTC-TTGATTCTATGGG-TGGTGGTGCAT-GGCCGTTCT
TAGTTGGT-GGAGTGATCTGTCTGG-TTAATTTCGATAACGAACGAGACCTTAGCCTGCTAAATAGGA-TCGGGAACTTT
TGTTTCC-------------------------------------------------------------------------
--------------------------------------------------------------------------------
--------------------------------------------------------------------------------
--------------------------------------------------------------------------------
--------------------------------------------------------------------------------
----------------------------------------
>MH751932.1_Eimeria_ferrisi
--------------------------------------------------------------------------------
--------------------------------------------------------------------------------
--------------------------------------------------------------------------------
--------------------------------------------------------------------------------
TATCAGCTTTCGACGGTAGGGTATTGGCCTACCGTGGCAGTGACGGGTAACGGGGAATTAGGGTTCGATTCCGGAGAGGG
AGCCTGAGAAACGGCTACCACATCTAAGGAAGGCAGCAGGCGCGCAAATTACCCAATGAAAACAGCTTCGAGG-------
------------TAGTGACGAGAAATAACAATACAGGGCATTTTTTGTTCTGTAATTGGAATGATGGGAATGTAAAACCC
TTTCA-GAGTAACAATTGGAGGGCAAGTCT-GGTGCCAGCAG-CCGCGGTAATTCCAGCT-CCAATAGTGTATATTAGAG
TTGTTGCAGTTAAAAAGCTCGTAGTTGGATTTCTGTCGTGGTCATCCGGTTCCGCCCGTATGGGTGTGCACCTGGTTTGC
CCTCGGCTTTCTTCCGTTTGCCTCTTGGCGCTTCACTGCGTC--TTT--TGGTTTTTCGGAACTTTTAC-TTTGAGAAAA
A-TAGAGTGTTTCAAGCAGGCTTGTCGCCCTGAATACTTCAGCAT-GGAATAATAAGATAGGACCTTGGTTCTA-TTTTG
TTGGTTTCTAGGACTAAGGTAATGATTAATAGGGACAGTTGGGG-GCATTCGTATTTAACTGTCAGAGGTGAAATTCTTA
GATTTGTTAAAGACGAACTACTGCGAAAGCATTTGCCAAGGATGTTTTCATTAATCAAGAACGACAGTA-GGGGG-TTTG
AAGACGATTAGATACCGTCGTAATCTCTACCATAAACTATGCCGACTAGAGATAGGGAAAT-GCCTACCTT-GGCTTCTC
CTGCACCTCATGAGAAATCAAAGTCTCTGGGTTCT-GGGGGG-A-GTATGGTCGCAAGGCTGAAACTTAAA-GGAATTGA
CGGAAGGGCACCACCAGGCGTGGAG-CCTGCGGCTTAA-TTTGACTCAACACGGGGAAACTCACCAGGTCC-AGAC-AT-
GGGAAGGA--------------TTGACAGATTGATAGCTCTTTC-TTGATTCTATGGG-TGGTGGTGCAT-GGCCGTTCT
TAGTTGGT-GGAGTGATCTGTCTGG-TTAATTTCGATAACGAACGAGACCTTAGCCTGCTAAATAGGA-TCGGGAAC---
--------------------------------------------------------------------------------
--------------------------------------------------------------------------------
--------------------------------------------------------------------------------
--------------------------------------------------------------------------------
--------------------------------------------------------------------------------
----------------------------------------
>MH751933.1_Eimeria_ferrisi
--------------------------------------------------------------------------------
--------------------------------------------------------------------------------
--------------------------------------------------------------------------------
-----------------------------------------------------------------------------ACC
TATCAGCTTTCGACGGTAGGGTATTGGCCTACCGTGGCAGTGACGGGTAACGGGGAATTAGGGTTCGATTCCGGAGAGGG
AGCCTGAGAAACGGCTACCACATCTAAGGAAGGCAGCAGGCGCGCAAATTACCCAATGAAAACAGCTTCGAGG-------
------------TAGTGACGAGAAATAACAATACAGGGCATTTTTTGTTCTGTAATTGGAATGATGGGAATGTAAAACCC
TTTCA-GAGTAACAATTGGAGGGCAAGTCT-GGTGCCAGCAG-CCGCGGTAATTCCAGCT-CCAATAGTGTATATTAGAG
TTGTTGCAGTTAAAAAGCTCGTAGTTGGATTTCTGTCGTGGTCATCCGGTTCCGCCCGTATGGGTGTGCACCTGGTTTGC
CCTCGGCTTTCTTCCGTTTGCCTCTTGGCGCTTCACTGCGTC--TTT--TGGTTTTTCGGAACTTTTAC-TTTGAGAAAA
A-TAGAGTGTTTCAAGCAGGCTTGTCGCCCTGAATACTTCAGCAT-GGAATAATAAGATAGGACCTTGGTTCTA-TTTTG
TTGGTTTCTAGGACTAAGGTAATGATTGATAGGGACAGTTGGGG-GCATTCGTATTTAACTGTCAGAGGTGAAATTCTTA
GATTTGTTAAAGACGAACTACTGCGAAAGCATTTGCCAAGGATGTTTTCATTAATCAAGAACGACAGTA-GGGGG-TTTG
AAGACGATTAGATACCGTCGTAATCTCTACCATAAACTATGCCGACTAGAGATAGGGAAAT-GCCTACCTT-GGCTTCTC
CTGCACCTCATGAGAAATCAAAGTCTCTGGGTTCT-GGGGGG-A-GTATGGTCGCAAGGCTGAAACTTAAA-GGAATTGA
CGGAAGGGCACCACCAGGCGTGGAG-CCTGCGGCTTAA-TTTGACTCAACACGGGGAAACTCACCAGGTCC-AGAC-AT-
GGGAAGGA--------------TTGACAGATTGATAGCTCTTTC-TTGATTCTATGGG-TGGTGGTGCAT-GGCCGTTCT
TAGTTGGT-GGAGTGATCTGTCTGG-TTAATTTCGATAACGAACGAGACCTTAGCCTGCTAAATAGGA-TCGGGAACTTT
TGTTTCCG------------------------------------------------------------------------
--------------------------------------------------------------------------------
--------------------------------------------------------------------------------
--------------------------------------------------------------------------------
--------------------------------------------------------------------------------
----------------------------------------
>MH751934.1_Eimeria_falciformis
--------------------------------------------------------------------------------
--------------------------------------------------------------------------------
--------------------------------------------------------------------------------
--------------------------------------------------------------------------------
----------CGACGGT-GGGTATTGGCCTACCGTGGCAGTGACGGGTAACGGGGAATTAGGGTTCGATTCCGGAGAGGG
AGCCTGAGAAACGGCTACCACATCTAAGGAAGGCAGCAGGCGCGCAAA-TACCCAATGAAAACAGCTTCGAGG-------
------------TAGTGACGAGAAATAACAATACAGGGCATTTTTTGTTCTGTAATTGGAATGATGGGAATGTAAAACCC
TTTCA-GATTAACAATTGGAGGGCAAGTCT-GGTGCCAGCAG-CCGCGGTAATTCCAGCT-CCAATAGTGTATATTAGAG
TTGTTGCAGTTAAAAAGCTCGTAGTTGGATTTCTGCCGTGGTCATCCGGTTCCGCCTGTATGGGTGTGCGCCTGGTTTGC
CCTCGGCTTTCTTCCGTTAGCCT-TCGGCGCTTCACTGCGTC--TGT--TGGTGTTTCGGAACTTTTAC-TTTGAGAAAA
A-TAGAGTGTTTCAAGCAGGCTTGTCGCCCTGAATACTTCAGCAT-GGAATAATAAGATAGGACCTTGGTTCTA-TTTTG
TTGGTTTCTAGGACTAAGGTAATGATTAATAGGGACAGTTGGGG-GCATTCGTATTTAACTGTCAGAGGTGAAATTCTTA
GATTTGTTAAAGACGAACTACTGCGAAAGCATTTGCCAAGGATGTTTTCATTAATCAAGAACGACAGTA-GGGGG-TTTG
AAGACGATTAGATACCGTCGTAATCTCTACCATAAACTATGCCGACTAGAGATAGGGAAAT-GCCTACCTT-GGCTTCTC
CTGCACCTCATGAGAAATCAAAGTCTCTGGGTTCT-GGGGGG-A-GTATGGTCGCAAGGCTGAAACTTAAA-GGAATTGA
CGGAAGGGCACCACCAGGCGTGGAG-CCTGCGGCTTAA-TTTGACTCAACACGGGGAAACTCACCAGGTCC-AGAC-AT-
GGGAAGGA--------------TTGACAGATTGATAGCTCTTTC-TTGATTCTATGGG-TGGTGGTGCAT-GGCCGTTCT
TAGTTGGT-GGAGTGATCTGTCTGG-TTAATTTCGATAACGAACGAGACCTTAGCCTGCTAAATAGGA-TCGGGAACCTC
GGTTTCC-------------------------------------------------------------------------
--------------------------------------------------------------------------------
--------------------------------------------------------------------------------
--------------------------------------------------------------------------------
--------------------------------------------------------------------------------
----------------------------------------
>MH751935.1_Eimeria_ferrisi
--------------------------------------------------------------------------------
--------------------------------------------------------------------------------
--------------------------------------------------------------------------------
----------------------------------------------------------------------------GACC
TATCAGCTTTCGACGGTAGGGTATTGGCCTACCGTGGCAGTGACGGGTAACGGGGAATTAGGGTTCGATTCCGGAGAGGG
AGCCTGAGAAACGGCTACCACATCTAAGGAAGGCAGCAGGCGCGCAAATTACCCAATGAAAACAGCTTCGAGG-------
------------TAGTGACGAGAAATAACAATACAGGGCATTTTTTGTTCTGTAATTGGAATGATGGGAATGTAAAACCC
TTTCA-GAGTAACAATTGGAGGGCAAGTCT-GGTGCCAGCAG-CCGCGGTAATTCCAGCT-CCAATAGTGTATATTAGAG
TTGTTGCAGTTAAAAAGCTCGTAGTTGGATTTCTGTCGTGGTCATCCGGTTCCGCCCGTATGGGTGTGCACCTGGTTTGC
CCTCGGCTTTCTTCCGTTTGCCTCTTGGCGCTTCATTGCGTC--TTT--TGGTTTTTCGGAACTTTTAC-TTTGAGAAAA
A-TAGAGTGTTTCAAGCAGGCTTGTCGCCCTGAATACTTCAGCAT-GGAATAATAAGATAGGACCTTGGTTCTA-TTTTG
TTGGTTTCTAGGACTAAGGTAATGATTAATAGGGACAGTTGGGG-GCATTCGTATTTAACTGTCAGAGGTGAAATTCTTA
GATTTGTTAAAGACGAACTACTGCGAAAGCATTTGCCAAGGATGTTTTCATTAATCAAGAACGACAGTA-GGGGG-TTTG
AAGACGATTAGATACCGTCGTAATCTCTACCATAAACTATGCCGACTAGAGATAGGGAAAT-GCCTACCTT-GGCTTCTC
CTGCACCTCATGAGAAATCAAAGTCTCTGGGTTCT-GGGGGG-A-GTATGGTCGCAAGGCTGAAACTTAAA-GGAATTGA
CGGAAGGGCACCACCAGGCGTGGAG-CCTGCGGCTTAA-TTTGACTCAACACGGGGAAACTCACCAGGTCC-AGAC-AT-
GGGAAGGA--------------TTGACAGATTGATAGCTCTTTC-TTGATTCTATGGG-TGGTGGTGCAT-GGCCGTTCT
TAGTTGGT-GGAGTGATCTGTCTGG-TTAATTTCGATAACGAACGAGACCTTAGCCTGCTAAATAGGA-TCGGGAACTTT
TGTTTCCG------------------------------------------------------------------------
--------------------------------------------------------------------------------
--------------------------------------------------------------------------------
--------------------------------------------------------------------------------
--------------------------------------------------------------------------------
----------------------------------------
>MH751936.1_Eimeria_ferrisi
--------------------------------------------------------------------------------
--------------------------------------------------------------------------------
--------------------------------------------------------------------------------
-----------------------------------------------------------------------------ACC
TATCAGCTTTCGACGGT-GGGTATTGGCCTACCGTGGCAGTGACGGGTAACGGGGAATTAGGGTTCGATTCCGGAGAGGG
AGCCTGAGAAACGGCTACCACATCTAAGGAAGGCAGCAGGCGCGCAAATTACCCAATGAAAACAGCTTCGAGG-------
------------TAGTGACGAGAAATAACAATACAGGGCATTTTTTGTTCTGTAATTGGAATGATGGGAATGTAAAACCC
TTTCA-GAGTAACAATTGGAGGGCAAGTCT-GGTGCCAGCAG-CCGCGGTAATTCCAGCT-CCAATAGTGTATATGAGAG
TTGTTGCAGTTAAAAAGCTCGTAGTTGGATTTCTGTCGTGGTCATCCGGTTCCGCCCGTATGGGTGTGCACCTGGTTTGC
CCTCGGCTTTCTTCCGTTTGCCTCTTGGCGCTTCACTGCGTC--TTT--TGGTTTTTCGGAACTTTTAC-TTTGAGAAAA
A-TAGAGTGTTTCAAGCAGGCTTGTCGCCCTGAATACTTCAGCAT-GGAATAATAAGATAGGACCTTGGTTCTA-TTTTG
TTGGTTTCTAGGACTAAGGTAATGATTAATAGGGACAGTTGGGG-GCATTCGTATTTAACTGTCAGAGGTGAAATTCTTA
GATTTGTTAAAGACGAACTACTGCGAAAGCATTTGCCAAGGATGTTTTCATTAATCAAGAACGACAGTA-GGGGG-TTTG
AAGACGATTAGATACCGTCGTAATCTCTACCATAAACTATGCCGACTAGAGATAGGGAAAT-GCCTACCTT-GGCTTCTC
CTGCACCTCATGAGAAATCAAAGTCTCTGGGTTCT-GGGGGG-A-GTATGGTCGCAAGGCTGAAACTTAAA-GGAATTGA
CGGAAGGGCACCACCAGGCGTGGAG-CCTGCGGCTTAA-TTTGACTCAACACGGGGAAACTCACCAGGTCC-AGAC-AT-
GGGAAGGA--------------TTGACAGATTGATAGCTCTTTC-TTGATTCTATGGG-TGGTGGTGCAT-GGCCGTTCT
TAGTTGGT-GGAGTGATCTGTCTGG-TTAATTTCGATAACGAACGAGACCTTAGCCTGCTAAATAGGA-TCGGGAACTTT
TGTTTCC-------------------------------------------------------------------------
--------------------------------------------------------------------------------
--------------------------------------------------------------------------------
--------------------------------------------------------------------------------
--------------------------------------------------------------------------------
----------------------------------------
>MH751937.1_Eimeria_falciformis
--------------------------------------------------------------------------------
--------------------------------------------------------------------------------
--------------------------------------------------------------------------------
----------------------------------------------------------------------------GACC
TATCAGCTTTCGACGGTAGGGTATTGGCCTACCGTGGCAGTGACGGGTAACGGGGAATTAGGGTTCGATTCCGGAGAGGG
AGCCTGAGAAACGGCTACCACATCTAAGGAAGGCAGCAGGCGCGCAAATTACCCAATGAAAACAGCTTCGAGG-------
------------TAGTGACGAGAAATAACAATACAGGGCATTTTTTGTTCTGTAATTGGAATGATGGGAATGTAAAACCC
TTTCA-GATTAACAATTGGAGGGCAAGTCT-GGTGCCAGCAG-CCGCGGTAATTCCAGCT-CCAATAGTGTATATTAGAG
TTGTTGCAGTTAAAAAGCTCGTAGTTGGATTTCTGYCGTGGTCATCCGGTTCCGCCTGTATGGGTGTGCGCCTGGTTTGC
CCTCGGCTTTCTTCCGTTAGCCT-TCGGCGCTTCACTGCGTC--TGT--TGGTGTTTCGGAACTTTTAC-TTTGAGAAAA
A-TAGAGTGTTTCAAGCAGGCTTGTCGCCCTGAATACTTCAGCAT-GGAATAATAAGATAGGACCTTGGTTCTA-TTTTG
TTGGTTTCTAGGACTAAGGTAATGATTAATAGGGACAGTTGGGG-GCATTCGTATTTAACTGTCAGAGGTGAAATTCTTA
GATTTGTTAAAGACGAACTACTGCGAAAGCATTTGCCAAGGATGTTTTCATTAATCAAGAACGACAGTA-GGGGG-TTTG
AAGACGATTAGATACCGTCGTAATCTCTACCATAAACTATGCCGACTAGAGATAGGGAAAT-GCCTACCTTNGGCTTCTC
CTGCACCTCATGAGAAATCAAAGTCTCTGGGTTCT-GGGGGG-A-GTATGGTCGCAAGGCTGAAACTTAAA-GGAATTGA
CGGAAGGGCACCACCAGGCGTGGAG-CCTGCGGCTTAA-TTTGACTCAACACGGGGAAACTCACCAGGTCC-AGAC-AT-
GGGAAGGA--------------TTGACAGATTGATAGCTCTTTC-TTGATTCTATGGG-TGGTGGTGCAT-GGCCGTTCT
TAGTTGGT-GGAGTGATCTGTCTGG-TTAATTTCGATAACGAACGAGACCTTAGCCTGCTAAATAGGA-TCGGGAACCTC
GGTTTCC-------------------------------------------------------------------------
--------------------------------------------------------------------------------
--------------------------------------------------------------------------------
--------------------------------------------------------------------------------
--------------------------------------------------------------------------------
----------------------------------------
>MH751938.1_Eimeria_ferrisi
--------------------------------------------------------------------------------
------------------------------------------------------------------------GG-TAATT
CTATGGCTAATACATGCGCACTCGCCTCCTTCTCT-GGAGGGGCTGTGTTTATTAGATACAAAACC-AACCCAC--TTT-
G-TGGAGTCCTGGTGATTCATAGTAACCGAACGGATCGCAGTTGGCTTCGGCCCGCGATATATCTTTCAAGTTTCTGACC
TATCAGCTTTCGACGGTAGGGTATTGGCCTACCGTGGCAGTGACGGGTAACGGGGAATTAGGGTTCGATTCCGGAGAGGG
AGCCTGAGAAACGGCTACCACATCTAAGGAAGGCAGCAGGCGCGCAAATTACCCAATGAAAACAGCTTCGAGG-------
------------TAGTGACGAGAAATAACAATACAGGGCATTTTTTGTTCTGTAATTGGAATGATGGGAATGTAAAACCC
TTTCA-GAGTAACAATTGGAGGGCAAGTCT-GGTGCCAGCAG-CCGCGGTAATTCCAGCT-CCAATAGTGTATATTAGAG
TTGTTGCAGTTAAAAAGCTCGTAGTTGGATTTCTGTCGTGGTCATCCGGTTCCGCCCGTATGGGTGTGCACCTGGTTTGC
CCTCGGCTTTCTTCCGTTTGCCTCTTGGCGCTTCATTGCGTC--KKT--TGGKTTTTCGGAACTTTTAC-TTTGAGAAAA
A-TAGAGTGTTTCAAGCAGGCTTGTCGCCCTGAATACTTCAGCAT-GGAATAATAAGATAGGACCTTGGTTCTA-TTTTG
TTGGTTTCTAGGACTAAGGTAATGATTAATAGGGACAGTTGGGG-GCATTCGTATTTAACTGTCAGAGGTGAAATTCTTA
GATTTGTTAAAGACGAACTACTGCGAAAGCATTTGCCAAGGATGTTTTCATTAATCAAGAACGACAGTA-GGGGG-TTTG
AAGACGATTAGATACCGTCGTAATCTCTACCATAAACTATGCCGACTAGAGATAGGGAAAT-GCCTACCTT-GGCTTCTC
CTGCACCTCATGAGAAATCAAAGTCTCTGGGTTCT-GGGGGG-A-GTATGGTCGCAAGGCTGAAACTTAAA-GGAATTGA
CGGAAGGGCACCACCAGGCGTGGAG-CCTGCGGCTTAA-TTTGACTCAACACGGGGAAACTCACCAGGTCC-AGAC-AT-
GGGAAGGA--------------TTGACAGATTGATAGCTCTTTC-TTGATTCTATGGG-TGGTGGTGCAT-GGCCGTTCT
TAGTTGGT-GGAGTGATCTGTCTGG-TTAATTTCGATAACGAACGAGACCTTAGCCTGCTAAATAGGA-TCGGGAACTTT
TGTTTCCGCATCACTTCTTAGAGGGACTTT-GC-GTGTCTAACG-C-AAGGAAGTTTGAGGCAAT-AACAGGTCTGTGAT
GCCCTTAGATGTTCTGGGCTGCACGCGCGCTACACTGATGCATGCAACGA------------------------------
--------------------------------------------------------------------------------
--------------------------------------------------------------------------------
--------------------------------------------------------------------------------
----------------------------------------
>MH751939.1_Eimeria_ferrisi
--------------------------------------------------------------------------------
--------------------------------------------------------------------------------
--------------------------------------------------------------------------------
-----------------------------------------------------------------------------ACC
TATCAGCTTTCGACGGT-GGGTATTGGCCTACCGTGGCAGTGACGGG-AACGGGGAA-TAGGGTTCGATTCCGGAGAGGG
AGCCTGAGAAACGGCTACCACATCTA-GGAAGGCAGCAGGCGCGCAAAT-ACCCAATGAAAACAGCTTCGAGG-------
------------TAGTGACGAGAAATAACAATACAGGGCATTTTTTGTTCTGTAATTGGAATGATGGGAATGTAAAACCC
TTTCA-GAGTAACAATTGGAGGGCAAGTCT-GGTGCCAGCAG-CCGCGGTAATTCCAGCT-CCAATAGTGTATATTAGAG
TTGTTGCAGTTAAAAAGCTCGTAGTTGGATTTCTGTCGTGGTCATCCGGTTCCGCCCGTATGGGTGTGCACCTGGTTTGC
CCTCGGCTTTCTTCCGTTTGCCTCTTGGCGCTTCATTGCGTC--TTT--TGGTTTTTCGGAACTTTTAC-TTTGAGAAAA
A-TAGAGTGTTTCAAGCAGGCTTGTCGCCCTGAATACTTCAGCAT-GGAATAATAAGATAGGACCTTGGTTCTA-TTTTG
TTGGTTTCTAGGACTAAGGTAATGATTAATAGGGACAGTTGGGG-GCATTCGTATTTAACTGTCAGAGGTGAAATTCTTA
GATTTGTTAAAGACGAACTACTGCGAAAGCATTTGCCAAGGATGTTTTCATTAATCAAGAACGACAGTA-GGGGG-TTTG
AAGACGATTAGATACCGTCGTAATCTCTACCATAAACTATGCCGACTAGAGATAGGGAAAT-GCCTACCTT-GGCTTCTC
CTGCACCTCATGAGAAATCAAAGTCTCTGGGTTCT-GGGGGG-A-GTATGGTCGCAAGGCTGAAACTTAAA-GGAATTGA
CGGAAGGGCACCACCAGGCGTGGAG-CCTGCGGCTTAA-TTTGACTCAACACGGGGAAACTCACCAGGTCC-AGAC-AT-
GGGAAGGA--------------TTGACAGATTGATAGCTCTTTC-TTGATTCTATGGG-TGGTGGTGCAT-GGCCGTTCT
TAGTTGGT-GGAGTGATCTGTCTGG-TTAATTTCGATAACGAACGAGACCTTAGCCTGCTAA-TAGGA-TCGGGAACTTT
TGTTTCC-------------------------------------------------------------------------
--------------------------------------------------------------------------------
--------------------------------------------------------------------------------
--------------------------------------------------------------------------------
--------------------------------------------------------------------------------
----------------------------------------
>MH751940.1_Eimeria_vermiformis
--------------------------------------------------------------------------------
--------------------------------------------------------------------------------
--------------------------------------------------------------------------------
---------------------------------------------------------------------------TGACC
TATCAGCTTTCGACGGT-GGGTATTGGCCTACCGTGGCAGTGACGGG-AACGGGGAATTAGGGTTCGATTCCGGAGAGGG
AGCCTGAGAAACGGCTACCACATCTA-GGAAGGCAGCAGGCGCGCAAATTACCCAATGAAAACAGCTTCGAGG-------
------------TAGTGACGAG-AATAACAATACAGGGCATTTTTTGTTCTGTAATTGGAATGATGGGAATGTAAAACCC
TTTCA-GATTAACAATTGGAGGGCAAGTCT-GGTGCCAGCAG-CCGCGGTAATTCCAGCT-CCAATAGTGTATATTAGAG
TTGTTGCAGTTAAAAAGCTCGTAGTTGGATTTCTGTCGTGGTCATCCGGTTCCGCCCGTACGGGTGTGCGCCTGGTTTGC
CCTCGGCTTTCTTCCGTTAGCCT-TCGGCGCTTCATTGCGTC--TGT--TGGTGTTTCGGAACTTTTAC-TTTGAGAAAA
A-TAGAGTGTTTCAAGCAGGCTTGTCGCCCTGAATACTTCAGCAT-GGAATAATAAGATAGGACCTTGGTTCTA-TTTTG
TTGGTTTCTAGGACTAAGGTAATGATTAATAGGGACAGTTGGGG-GCATTCGTATTTAACTGTCAGAGGTGAAATTCTTA
GATTTGTTAAAGACGAACTACTGCGAAAGCATTTGCCAAGGATGTTTTCATTAATCAAGAACGACAGTA-GGGGG-TTTG
AAGACGATTAGATACCGTCGTAATCTCTACCATAAACTATGCCGACTAGAGATAGGGAAAT-GCCTACCTT-GGCTTCTC
CTGCACCTCATGAGAAATCAAAGTCTCTGGGTTCT-GGGGGG-A-GTATGGTCGCAAGGCTGAAACTTAAA-GGAATTGA
CGGAAGGGCACCACCAGGCGTGGAG-CCTGCGGCTTAA-TTTGACTCAACACGGGGAAACTCACCAGGTCC-AGAC-AT-
GGGAAGGA--------------TTGACAGATTGATAGCTCTTTC-TTGATTCTATGGG-TGGTGGTGCAT-GGCCGTTCT
TAGTTGGT-GGAGTGATCTGTCTGG-TTAATTTCGATAACGAACGAGACCTTAGCCTGCTAAATAGGA-TCGGGAACCTC
GGTTTCCGCTTCACTTCTTAGAGGGACTTT-GC-GTGTCTAACG-C-AAGGAAGTTTGAGGCAAT-AACAGGTCTGTGAT
GCCCTTAGATGTTCT-----------------------------------------------------------------
--------------------------------------------------------------------------------
--------------------------------------------------------------------------------
--------------------------------------------------------------------------------
----------------------------------------
>MH751941.1_Eimeria_falciformis
--------------------------------------------------------------------------------
--------------------------------------------------------------------------------
--------------------------------------------------------------------------------
---------------------------------------------------------------------------TGACC
TATCAGCTTTCGACGGTAGGGTATTGGCCTACCGTGGCAGTGACGGGTAACGGGGAATTAGGGTTCGATTCCGGAGAGGG
AGCCTGAGAAACGGCTACCACATCTAAGGAAGGCAGCAGGCGCGCAAATTACCCAATGAAAACAGCTTCGAGG-------
------------TAGTGACGAGAAATAACAATACAGGGCATTTTTTGTTCTGTAATTGGAATGATGGGAATGTAAAACCC
TTTCA-GATTAACAATTGGAGGGCAAGTCT-GGTGCCAGCAG-CCGCGGTAATTCCAGCT-CCAATAGTGTATATTAGAG
TTGTTGCAGTTAAAAAGCTCGTAGTTGGATTTCTGYCGTGGTCATCCGGTTCCGCCTGTATGGGTGTGCGCCTGGTTTGC
CCTCGGCTTTCTTCCGTTAGCCT-TCGGCGCTTCACTGCGTC--TGT--TGGTGTTTCGGAACTTTTAC-TTTGAGAAAA
A-TAGAGTGTTTCAAGCAGGCTTGTCGCCCTGAATACTTCAGCAT-GGAATAATAAGATAGGACCTTGGTTCTA-TTTTG
TTGGTTTCTAGGACTAAGGTAATGATTAATAGGGACAGTTGGGG-GCATTCGTATTTAACTGTCAGAGGTGAAATTCTTA
GATTTGTTAAAGACGAACTACTGCGAAAGCATTTGCCAAGGATGTTTTCATTAATCAAGAACGACAGTA-GGGGG-TTTG
AAGACGATTAGATACCGTCGTAATCTCTACCATAAACTATGCCGACTAGAGATAGGGAAAT-GCCTACCTT-GGCTTCTC
CTGCACCTCATGAGAAATCAAAGTCTCTGGGTTCT-GGGGGG-A-GTATGGTCGCAAGGCTGAAACTTAAA-GGAATTGA
CGGAAGGGCACCACCAGGCGTGGAG-CCTGCGGCTTAA-TTTGACTCAACACGGGGAAACTCACCAGGTCC-AGAC-AT-
GGGAAGGA--------------TTGACAGATTGATAGCTCTTTC-TTGATTCTATGGG-TGGTGGTGCAT-GGCCGTTCT
TAGTTGGT-GGAGTGATCTGTCTGG-TTAATTTCGATAACGAACGAGACCTTAGCCTGCTAAATAGGA-TCGGGAACCTC
GGTTTCC-------------------------------------------------------------------------
--------------------------------------------------------------------------------
--------------------------------------------------------------------------------
--------------------------------------------------------------------------------
--------------------------------------------------------------------------------
----------------------------------------
>MH751942.1_Eimeria_falciformis
--------------------------------------------------------------------------------
--------------------------------------------------------------------------------
----------TACATGCGCACTCGCCTCCTTCTCT-GGAGGGGCTGTGTTTATTAGATACAAAACC-AACCCAC--TTT-
G-TGGAGTCTGGGTGATTCATAGTAACCGAACGGATCGCAGTTGGCTTCGGCCCGCGATATATCTTTCAAGTTTCTGACC
TATCAGCTTTCGACGGTAGGGTATTGGCCTACCGTGGCAGTGACGGGTAACGGGGAATTAGGGTTCGATTCCGGAGAGGG
AGCCTGAGAAACGGCTACCACATCTAAGGAAGGCAGCAGGCGCGCAAATTACCCAATGAAAACAGCTTCGAGG-------
------------TAGTGACGAGAAATAACAATACAGGGCATTTTTTGTTCTGTAATTGGAATGATGGGAATGTAAAACCC
TTTCA-GATTAACAATTGGAGGGCAAGTCT-GGTGCCAGCAG-CCGCGGTAATTCCAGCT-CCAATAGTGTATATTAGAG
TTGTTGCAGTTAAAAAGCTCGTAGTTGGATTTCTGYCGTGGTCATCCGGTTCCGCCTGTATGGGTGTGCGCCTGGTTTGC
CCTCGGCTTTCTTCCGTTAGCCT-TCGGCGCTTCACTGCGTC--TGT--TGGTGTTTCGGAACTTTTAC-TTTGAGAAAA
A-TAGAGTGTTTCAAGCAGGCTTGTCGCCCTGAATACTTCAGCAT-GGAATAATAAGATAGGACCTTGGTTCTA-TTTTG
TTGGTTTCTAGGACTAAGGTAATGATTAATAGGGACAGTTGGGG-GCATTCGTATTTAACTGTCAGAGGTGAAATTCTTA
GATTTGTTAAAGACGAACTACTGCGAAAGCATTTGCCAAGGATGTTTTCATTAATCAAGAACGACAGTA-GGGGG-TTTG
AAGACGATTAGATACCGTCGTAATCTCTACCATAAACTATGCCGACTAGAGATAGGGAAAT-GCCTACCTT-GGCTTCTC
CTGCACCTCATGAGAAATCAAAGTCTCTGGGTTCT-GGGGGG-A-GTATGGTCGCAAGGCTGAAACTTAAA-GGAATTGA
CGGAAGGGCACCACCAGGCGTGGAG-CCTGCGGCTTAA-TTTGACTCAACACGGGGAAACTCACCAGGTCC-AGAC-AT-
GGGAAGGA--------------TTGACAGATTGATAGCTCTTTC-TTGATTCTATGGG-TGGTGGTGCAT-GGCCGTTCT
TAGTTGGT-GGAGTGATCTGTCTGG-TTAATTTCGATAACGAACGAGACCTTAGCCTGCTAAATAGGA-TCGGGAACCTC
GGTTTCCGCATCACTTCTTAGAGGGACTTT-GC-GTGTCTAACG-C-AAGGAAGTTTGAGGCAAT-AACAGGTCTGTGAT
GCCCTTAGATGTTCTGGGCTGCACGCGCGCTACACTGATGCATGCAACGAGTTTTTAA-CCTTGGCCGGCAGG-------
--------------------------------------------------------------------------------
--------------------------------------------------------------------------------
--------------------------------------------------------------------------------
----------------------------------------
>MH751943.1_Eimeria_falciformis
--------------------------------------------------------------------------------
--------------------------------------------------------------------------------
--------------------------------------------------------------------------------
-----------------------------------------------------------------------------ACC
TATCAGCTTTCGACGGTAGGGTATTGGCCTACCGTGGCAGTGACGGGTAACGGGGAATTAGGGTTCGATTCCGGAGAGGG
AGCCTGAGAAACGGCTACCACATCTAAGGAAGGCAGCAGGCGCGCAAATTACCCAATGAAAACAGCTTCGAGG-------
------------TAGTGACGAGAAATAACAATACAGGGCATTTTTTGTTCTGTAATTGGAATGATGGGAATGTAAAACCC
TTTCA-GATTAACAATTGGAGGGCAAGTCT-GGTGCCAGCAG-CCGCGGTAATTCCAGCT-CCMATAGTGTATATTAGAG
TTGTTGCAGTTAAAAAGCTCGTAGTTGGATTTCCGCCGTGGTCATCCGGTTCCGCCTGTATGGGTGTGCGCCTGGTTTGC
CCTCGGCTTTCTTCCGTTAGCCT-TCGGCGCTTCACTGCGTC--TGT--TGGTGTTTCGGAACTTTTAC-TTTGAGAAAA
A-TAGAGTGTTTCAAGCAGGCTTGTCGCCCTGAATACTTCAGCAT-GGAATAATAAGATAGGACCTTGGTTCTA-TTTTG
TTGGTTTCTAGGACTAAGGTAATGATTAATAGGGACAGTTGGGG-GCATTCGTATTTAACTGTCAGAGGTGAAATTCTTA
GATTTGTTAAAGACGAACTACTGCGAAAGCATTTGCCAAGGATGTTTTCATTAATCAAGAACGACAGTA-GGGGG-TTTG
AAGACGATTAGATACCGTCGTAATCTCTACCATAAACTATGCCGACTAGAGATAGGGAAAT-GCCTACCTT-GGCTTCTC
CTGCACCTCATGAGAAATCAAAGTCTCTGGGTTCT-GGGGGG-A-GTATGGTCGCAAGGCTGAAACTTAAA-GGAATTGA
CGGAAGGGCACCACCAGGCGTGGAG-CCTGCGGCTTAA-TTTGACTCAACACGGGGAAACTCACCAGGTCC-AGAC-AT-
GGGAAGGA--------------TTGACAGATTGATAGCTCTTTC-TTGATTCTATGGG-TGGTGGTGCAT-GGCCGTTCT
TAGTTGGT-GGAGTGATCTGTCTGG-TTAATTTCGATAACGAACGAGACCTTAGCCTGCTAAATAGGA-TCGGGAACCTC
GGTTTCC-------------------------------------------------------------------------
--------------------------------------------------------------------------------
--------------------------------------------------------------------------------
--------------------------------------------------------------------------------
--------------------------------------------------------------------------------
----------------------------------------
>MH751944.1_Eimeria_ferrisi
--------------------------------------------------------------------------------
--------------------------------------------------------------------------------
--------------------------------------------------------------------------------
---------------------------------------------------------------------------TGACC
TATCAGCTTTCGACGGTAGGGTATTGGCCTACCGTGGCAGTGACGGGTAACGGGGAATTAGGGTTCGATTCCGGAGAGGG
AGCCTGAGAAACGGCTACCACATCTAAGGAAGGCAGCAGGCGCGCAAATTACCCAATGAAAACAGCTTCGAGG-------
------------TAGTGACGAGAAATAACAATACAGGGCATTTTTTGTTCTGTAATTGGAATGATGGGAATGTAAAACCC
TTTCA-GAGTAACAATTGGAGGGCAAGTCT-GGTGCCAGCAG-CCGCGGTAATTCCAGCT-CCAATAGTGTATATTAGAG
TTGTTGCAGTTAAAAAGCTCGTAGTTGGATTTCTGTCGTGGTCATCCGGTTCCGCCCGTATGGGTGTGCACCTGGTTTGC
CCTCGGCTTTCTTCCGTTTGCCTCTTGGCGCTTCACTGCGTC--TTT--TGGTTTTTCGGAACTTTTAC-TTTGAGAAAA
A-TAGAGTGTTTCAAGCAGGCTTGTCGCCCTGAATACTTCAGCAT-GGAATAATAAGATAGGACCTTGGTTCTA-TTTTG
TTGGTTTCTAGGACTAAGGTAATGATTAATAGGGACAGTTGGGG-GCATTCGTATTTAACTGTCAGAGGTGAAATTCTTA
GATTTGTTAAAGACGAACTACTGCGAAAGCATTTGCCAAGGATGTTTTCATTAATCAAGAACGACAGTA-GGGGG-TTTG
AAGACGATTAGATACCGTCGTAATCTCTACCATAAACTATGCCGACTAGAGATAGGGAAAT-GCCTACCTT-GGCTTCTC
CTGCACCTCATGAGAAATCAAAGTCTCTGGGTTCT-GGGGGG-A-GTATGGTCGCAAGGCTGAAACTTAAA-GGAATTGA
CGGAAGGGCACCACCAGGCGTGGAG-CCTGCGGCTTAA-TTTGACTCAACACGGGGAAACTCACCAGGTCC-AGAC-AT-
GGGAAGGA--------------TTGACAGATTGATAGCTCTTTC-TTGATTCTATGGG-TGGTGGTGCAT-GGCCGTTCT
TAGTTGGT-GGAGTGATCTGTCTGG-TTAATTTCGATAACGAACGAGACCTTAGCCTGCTAAATAGGA-TCGGGAACTTT
TGTTTCCG------------------------------------------------------------------------
--------------------------------------------------------------------------------
--------------------------------------------------------------------------------
--------------------------------------------------------------------------------
--------------------------------------------------------------------------------
----------------------------------------
>MH751945.1_Eimeria_ferrisi
--------------------------------------------------------------------------------
--------------------------------------------------------------------------------
-----------------------------------------GGCTGTGTTTATTAGATACAAAACC-AACCCAC--TTT-
G-TGGAGTCCTGGTGATTCATAGTAACCGAACGGATCGCAGTTGGCTTCGGCCCGCGATATATCTTTCAAGTTTCTGACC
TATCAGCTTTCGACGGTAGGGTATTGGCCTACCGTGGCAGTGACGGGTAACGGGGAATTAGGGTTCGATTCCGGAGAGGG
AGCCTGAGAAACGGCTACCACATCTAAGGAAGGCAGCAGGCGCGCAAATTACCCAATGAAAACAGCTTCGAGG-------
------------TAGTGACGAGAAATAACAATACAGGGCATTTTTTGTTCTGTAATTGGAATGATGGGAATGTAAAACCC
TTTCA-GAGTAACAATTGGAGGGCAAGTCT-GGTGCCAGCAG-CCGCGGTAATTCCAGCT-CCAATAGTGTATATTAGAG
TTGTTGCAGTTAAAAAGCTCGTAGTTGGATTTCTGTCGTGGTCATCCGGTTCCGCCCGTATGGGTGTGCACCTGGTTTGC
CCTCGGCTTTCTTCCGTTTGCCTCTTGGCGCTTCATTGCGTC--TTT--TGGTTTTTCGGAACTTTTAC-TTTGAGAAAA
A-TAGAGTGTTTCAAGCAGGCTTGTCGCCCTGAATACTTCAGCAT-GGAATAATAAGATAGGACCTTGGTTCTA-TTTTG
TTGGTTTCTAGGACTAAGGTAATGATTAATAGGGACAGTTGGGG-GCATTCGTATTTAACTGTCAGAGGTGAAATTCTTA
GATTTGTTAAAGACGAACTACTGCGAAAGCATTTGCCAAGGATGTTTTCATTAATCAAGAACGACAGTA-GGGGG-TTTG
AAGACGATTAGATACCGTCGTAATCTCTACCATAAACTATGCCGACTAGAGATAGGGAAAT-GCCTACCTT-GGCTTCTC
CTGCACCTCATGAGAAATCAAAGTCTCTGGGTTCT-GGGGGG-A-GTATGGTCGCAAGGCTGAAACTTAAA-GGAATTGA
CGGAAGGGCACCACCAGGCGTGGAG-CCTGCGGCTTAA-TTTGACTCAACACGGGGAAACTCACCAGGTCC-AGAC-AT-
GGGAAGGA--------------TTGACAGATTGATAGCTCTTTC-TTGATTCTATGGG-TGGTGGTGCAT-GGCCGTTCT
TAGTTGGT-GGAGTGATCTGTCTGG-TTAATTTCGATAACGAACGAGACCTTAGCCTGCTAAATAGGA-TCGGGAACTTT
TGTTTCCGCATCACTTCTTAGAGGGACTTT-GC-GTGTCTAACG-C-AAGGAAGTTTGAGGCAAT-AACAGGTCTGTGAT
GCCCTTAGATGTTCTGGGCTGCACGCGCGCTACACTGATGCATGCAACGAG-----------------------------
--------------------------------------------------------------------------------
--------------------------------------------------------------------------------
--------------------------------------------------------------------------------
----------------------------------------
>MH751946.1_Eimeria_ferrisi
--------------------------------------------------------------------------------
--------------------------------------------------------------------------------
--------------------------------------------------------------------------------
------------------------------------------------CGGCCCGCGATATATCTTTCAAGTTTCTGACC
TATCAGCTTTCGACGGTAGGGTATTGGCCTACCGTGGCAGTGACGGGTAACGGGGAATTAGGGTTCGATTCCGGAGAGGG
AGCCTGAGAAACGGCTACCACATCTAAGGAAGGCAGCAGGCGCGCAAATTACCCAATGAAAACAGCTTCGAGG-------
------------TAGTGACGAGAAATAACAATACAGGGCATTTTTTGTTCTGTAATTGGAATGATGGGAATGTAAAACCC
TTTCA-GAGTAACAATTGGAGGGCAAGTCT-GGTGCCAGCAG-CCGCGGTAATTCCAGCT-CCAATAGTGTATATTAGAG
TTGTTGCAGTTAAAAAGCTCGTAGTTGGATTTCTGTCGTGGTCATCCGGTTCCGCCCGTATGGGTGTGCACCTGGTTTGC
CCTCGGCTTTCTTCCGTTTGCCTCTTGGCGCTTCATTGCGTC--TGT--TGGTGTTTCGGAACTTTTAC-TTTGAGAAAA
A-TAGAGTGTTTCAAGCAGGCTTGTCGCCCTGAATACTTCAGCAT-GGAATAATAAGATAGGACCTTGGTTCTA-TTTKG
TTGGTTTCTAGGACTAAGGTAATGATTAATAGGGACAGTTGGGG-GCATTCGTATTTAACTGTCAGAGGTGAAATTCTTA
GATTTGTTAAAGACGAACTACTGCGAAAGCATTTGCCAAGGATGTTTTCATTAATCAAGAACGACAGTA-GGGGG-TTTG
AAGACGATTAGATACCGTCGTAATCTCTACCATAAACTATGCCGACTAGAGATAGGGAAAT-GCCTACCTT-GGCTTCTC
CTGCACCTCATGAGAAATCAAAGTCTCTGGGTTCT-GGGGGG-A-GTATGGTCGCAAGGCTGAAACTTAAA-GGAATTGA
CGGAAGGGCACCACCAGGCGTGGAG-CCTGCGGCTTAA-TTTGACTCAACACGGGGAAACTCACCAGGTCC-AGAC-AT-
GGGAAGGA--------------TTGACAGATTGATAGCTCTTTC-TTGATTCTATGGG-TGGTGGTGCAT-GGCCGTTCT
TAGTTGGT-GGAGTGATCTGTCTGG-TTAATTTCGATAACGAACGAGACCTTAGCCTGCTAAATAGGA-TCGGGAA----
--------------------------------------------------------------------------------
--------------------------------------------------------------------------------
--------------------------------------------------------------------------------
--------------------------------------------------------------------------------
--------------------------------------------------------------------------------
----------------------------------------
>MH751947.1_Eimeria_ferrisi
--------------------------------------------------------------------------------
------------------------------------------------------------------------GG-TAATT
CTATGGCTAATACATGCGCACTCGCCTCCTTCTCT-GGAGGGGCTGTGTTTATTAGATACAAAACC-AACCCAC--TTT-
G-TGGAGTCCTGGTGATTCATAGTAACCGAACGGATCGCAGTTGGCTTCGGCCCGCGATATATCTTTCAAGTTTCTGACC
TATCAGCTTTCGACGGTAGGGTATTGGCCTACCGTGGCAGTGACGGGTAACGGGGAATTAGGGTTCGATTCCGGAGAGGG
AGCCTGAGAAACGGCTACCACATCTAAGGAAGGCAGCAGGCGCGCAAATTACCCAATGAAAACAGCTTCGAGG-------
------------TAGTGACGAGAAATAACAATACAGGGCATTTTTTGTTCTGTAATTGGAATGATGGGAATGTAAAACCC
TTTCA-GAGTAACAATTGGAGGGCAAGTCT-GGTGCCAGCAG-CCGCGGTAATTCCAGCT-CCAATAGTGTATATTAGAG
TTGTTGCAGTTAAAAAGCTCGTAGTTGGATTTCTGTCGTGGTCATCCGGTTCCGCCCGTATGGGTGTGCACCTGGTTTGC
CCTCGGCTTTCTTCCGTTTGCCTCTTGGCGCTTCACTGCGTC--KTT--TGGTTTTTCGGAACTTTTAC-TTTGAGAAAA
A-TAGAGTGTTTCAAGCAGGCTTGTCGCCCTGAATACTTCAGCAT-GGAATAATAAGATAGGACCTTGGTTCTA-TTTTG
TTGGTTTCTAGGACTAAGGTAATGATTAATAGGGACAGTTGGGG-GCATTCGTATTTAACTGTCAGAGGTGAAATTCTTA
GATTTGTTAAAGACGAACTACTGCGAAAGCATTTGCCAAGGATGTTTTCATTAATCAAGAACGACAGTA-GGGGG-TTTG
AAGACGATTAGATACCGTCGTAATCTCTACCATAAACTATGCCGACTAGAGATAGGGAAAT-GCCTACCTT-GGCTTCTC
CTGCACCTCATGAGAAATCAAAGTCTCTGGGTTCT-GGGGGG-A-GTATGGTCGCAAGGCTGAAACTTAAA-GGAATTGA
CGGAAGGGCACCACCAGGCGTGGAG-CCTGCGGCTTAA-TTTGACTCAACACGGGGAAACTCACCAGGTCC-AGAC-AT-
GGGAAGGA--------------TTGACAGATTGATAGCTCTTTC-TTGATTCTATGGG-TGGTGGTGCAT-GGCCGTTCT
TAGTTGGT-GGAGTGATCTGTCTGG-TTAATTTCGATAACGAACGAGACCTTAGCCTGCTAAATAGGA-TCGGGAACTTC
TGTTTCCGCATCACTTCTTAGAGGGACTTT-GC-GTGTCTAACG-C-AAGGAAGTTTGAGGCAAT-AACAGGTCTGTGAT
GCCCTTAGATGTTCTGGGCTGCACGCGCGCTACACTGATGCATGCAACGAG-----------------------------
--------------------------------------------------------------------------------
--------------------------------------------------------------------------------
--------------------------------------------------------------------------------
----------------------------------------
>MH751948.1_Eimeria_vermiformis
--------------------------------------------------------------------------------
--------------------------------------------------------------------------------
----------TACATGCGCACTCGCCTCCTTCTCT-GGAGGGGCTGTGTTTATTAGATACAAAACC-AACCCAC--TTT-
G-TGGAGTCTGGGTGATTCATAGTAACCGAACGGATCGCAGTTGGCTTCGGCCCGCGATATATCTTTCAAGTTTCTGACC
TATCAGCTTTCGACGGTAGGGTATTGGCCTACCGTGGCAGTGACGGGTAACGGGGAATTAGGGTTCGATTCCGGAGAGGG
AGCCTGAGAAACGGCTACCACATCTAAGGAAGGCAGCAGGCGCGCAAATTACCCAATGAAAACAGCTTCGAGG-------
------------TAGTGACGAGAAATAACAATACAGGGCATTTTTTGTTCTGTAATTGGAATGATGGGAATGTAAAACCC
TTTCA-GATTAACAATTGGAGGGCAAGTCT-GGTGCCAGCAG-CCGCGGTAATTCCAGCT-CCAATAGTGTATATTAGAG
TTGTTGCAGTTAAAAAGCTCGTAGTTGGATTTCTGTCGTGGTCATCCGGTTCCGCCCGTACGGGTGTGCGCCTGGTTTGC
CCTCGGCTTTCTTCCGTTAGCCT-TCGGCGCTTCATTGCGTC--TGT--TGGTGTTTCGGAACTTTTAC-TTTGAGAAAA
A-TAGAGTGTTTCAAGCAGGCTTGTCGCCCTGAATACTTCAGCAT-GGAATAATAAGATAGGACCTTGGTTCTA-TTTTG
TTGGTTTCTAGGACTAAGGTAATGATTAATAGGGACAGTTGGGG-GCATTCGTATTTAACTGTCAGAGGTGAAATTCTTA
GATTTGTTAAAGACGAACTACTGCGAAAGCATTTGCCAAGGATGTTTTCATTAATCAAGAACGACAGTA-GGGGG-TTTG
AAGACGATTAGATACCGTCGTAATCTCTACCATAAACTATGCCGACTAGAGATAGGGAAAT-GCCTACCTT-GGCTTCTC
CTGCACCTCATGAGAAATCAAAGTCTCTGGGTTCT-GGGGGG-A-GTATGGTCGCAAGGCTGAAACTTAAA-GGAATTGA
CGGAAGGGCACCACCAGGCGTGGAG-CCTGCGGCTTAA-TTTGACTCAACACGGGGAAACTCACCAGGTCC-AGAC-AT-
GGGAAGGA--------------TTGACAGATTGATAGCTCTTTC-TTGATTCTATGGG-TGGTGGTGCAT-GGCCGTTCT
TAGTTGGT-GGAGTGATCTGTCTGG-TTAATTTCGATAACGAACGAGACCTTAGCCTGCTAAATAGGA-TCGGGAACCTC
GGTTTCCGCTTCACTTCTTAGAGGGACTTT-GC-GTGTCTAACG-C-AAGGAAGTTTGAGGCAAT-AACAGGTCTGTGAT
GCCCTTAGATGTTCTGGGCTGCACGCGCGCTACACTGATGCATGCAACGAGTTTTT------------------------
--------------------------------------------------------------------------------
--------------------------------------------------------------------------------
--------------------------------------------------------------------------------
----------------------------------------
>MH751949.1_Eimeria_ferrisi
--------------------------------------------------------------------------------
------------------------------------------------------------------------------TT
CTATGGCTAATACATGCGCACTCGCCTCCTTCTCT-GGAGGGGCTGTGTTTATTAGATACAAAACC-AACCCAC--TTT-
G-TGGAGTCCTGGTGATTCATAGTAACCGAACGGATCGCAGTTGGCTTCGGCCCGCGATATATCTTTCAAGTTTCTGACC
TATCAGCTTTCGACGGTAGGGTATTGGCCTACCGTGGCAGTGACGGGTAACGGGGAATTAGGGTTCGATTCCGGAGAGGG
AGCCTGAGAAACGGCTACCACATCTAAGGAAGGCAGCAGGCGCGCAAATTACCCAATGAAAACAGCTTCGAGG-------
------------TAGTGACGAGAAATAACAATACAGGGCATTTTTTGTTCTGTAATTGGAATGATGGGAATGTAAAACCC
TTTCA-GAGTAACAATTGGAGGGCAAGTCT-GGTGCCAGCAG-CCGCGGTAATTCCAGCT-CCAATAGTGTATATTAGAG
TTGTTGCAGTTAAAAAGCTCGTAGTTGGATTTCTGTCGTGGTCATCCGGTTCCGCCCGTATGGGTGTGCACCTGGTTTGC
CCTCGGCTTTCTTCCGTTTGCCTCTTGGCGCTTCATTGCGTC--TTT--TGGTTTTTCGGAACTTTTAC-TTTGAGAAAA
A-TAGAGTGTTTCAAGCAGGCTTGTCGCCCTGAATACTTCAGCAT-GGAATAATAAGATAGGACCTTGGTTCTA-TTTTG
TTGGTTTCTAGGACTAAGGTAATGATTAATAGGGACAGTTGGGG-GCATTCGTATTTAACTGTCAGAGGTGAAATTCTTA
GATTTGTTAAAGACGAACTACTGCGAAAGCATTTGCCAAGGATGTTTTCATTAATCAAGAACGACAGTA-GGGGG-TTTG
AAGACGATTAGATACCGTCGTAATCTCTACCATAAACTATGCCGACTAGAGATAGGGAAAT-GCCTACCTT-GGCTTCTC
CTGCACCTCATGAGAAATCAAAGTCTCTGGGTTCT-GGGGGG-A-GTATGGTCGCAAGGCTGAAACTTAAA-GGAATTGA
CGGAAGGGCACCACCAGGCGTGGAG-CCTGCGGCTTAA-TTTGACTCAACACGGGGAAACTCACCAGGTCC-AGAC-AT-
GGGAAGGA--------------TTGACAGATTGATAGCTCTTTC-TTGATTCTATGGG-TGGTGGTGCAT-GGCCGTTCT
TAGTTGGT-GGAGTGATCTGTCTGG-TTAATTTCGATAACGAACGAGACCTTAGCCTGCTAAATAGGA-TCGGGAACTTT
TGTTTCCGCTTCACTTCTTAGAGGGACTTT-GC-GTGTCTAACG-C-AAGGAAGTTTGAGGCAAT-AACAGGTCTGTGAT
GCCCTTAGATGTTCTGGGCTGCACGCGCGCTACACTGATGCATGCAACGAG-----------------------------
--------------------------------------------------------------------------------
--------------------------------------------------------------------------------
--------------------------------------------------------------------------------
----------------------------------------
>MH751950.1_Eimeria_ferrisi
--------------------------------------------------------------------------------
--------------------------------------------------------------------------------
---------------------------------CT-GGAGGGGCTGTGTTTATTAGATACAAAACC-AACCCAC--TTT-
G-TGGAGTCCTGGTGATTCAGAGTAACCGAACGGATCGCAGTTGGCTTCGGCCCGCGATATATCTTTCAAGTTACTGACC
TATCAGCTTTCGACGGTAGGGTATTGGCCTACCGTGGCAGTGACGGGTAACGGGGAATTAGGGTTCGATTCCGGAGAGGG
AGCCTGAGAAACGGCTACCACATCTAAGGAAGGCAGCAGGCGCGCAAATTACCCAATGAAAACAGCTTCGAGG-------
------------TAGTGACGAGAAATAACAATACAGGGCATTTTTTGTTCTGTAATTGGAATGATGGGAATGTAAAACCC
TTTCA-GAGTAACAATTGGAGGGCAAGTCT-GGTGCCAGCAG-CCGCGGTAATTCCAGCT-CCAATAGTGTATATTAGAG
TTGTTGCAGTTAAAAAGCTCGTAGTTGGATTTCTGTCGTGGTCATCCGGTTCCGCCCGTATGGGTGTGCACCTGGTTTGC
CCTCGGCTTTCTTCCGTTTGCCTCTTGGCGCTTCATTGCGTC--TTT--TGGTTTTTCGGAACTTTTAC-TTTGAGAAAA
A-TAGAGTGTTTCAAGCAGGCTTGTCGCCCTGAATACTTCAGCAT-GGAATAATAAGATAGGACCTTGGTTCTA-TTTTG
TTGGTTTCTAGGACTAAGGTAATGATTAATAGGGACAGTTGGGG-GCATTCGTATTTAACTGTCAGAGGTGAAATTCTTA
GATTTGTTAAAGACGAACTACTGCGAAAGCATTTGCCAAGGATGTTTTCATTAATCAAGAACGACAGTA-GGGGG-TTTG
AAGACGATTAGATACCGTCGTAATCTCTACCATAAACTATGCCGACTAGAGATAGGGAAAT-GCCTACCTT-GGCTTCTC
CTGCACCTCATGAGAAATCAAAGTCTCTGGGTTCT-GGGGGG-A-GTATGGTCGCAAGGCTGAAACTTAAA-GGAATTGA
CGGAAGGGCACCACCAGGCGTGGAG-CCTGCGGCTTAA-TTTGACTCAACACGGGGAAACTCACCAGGTCC-AGAC-AT-
GGGAAGGA--------------TTGACAGATTGATAGCTCTTTC-TTGATTCTATGGG-TGGTGGTGCAT-GGCCGTTCT
TAGTTGGT-GGAGTGATCTGTCTGG-TTAATTTCGATAACGAACGAGACCTTAGCCTGCTAAATAGGA-TCGGGAACTTT
TGTTT---------------------------------------------------------------------------
--------------------------------------------------------------------------------
--------------------------------------------------------------------------------
--------------------------------------------------------------------------------
--------------------------------------------------------------------------------
----------------------------------------
>MH751951.1_Eimeria_vermiformis
--------------------------------------------------------------------------------
--------------------------------------------------------------------------------
--------------------------------------------------------------------------------
----------------------------------------------------------------------------GACC
TATCAGCTTTCGACGGT-GGGTATTGGCCTACCGTGGCAGTGACGGG-AACGGGGAATTAGGGTTCGATTCCGGAGAGGG
AGCCTGAGAAACGGCTACCACATCT-AGGAAGGCAGCAGGCGCGCAAA-TACCCAATGAAAACAGCTTCGAGG-------
------------TAGTGACGAG-AATAACAATACAGGGCATTTTTTGTTCTGTAATTGGAATGATGGGAATGTAAAACCC
TTTCA-GATTAACAATTGGAGGGCAAGTCT-GGTGCCAGCAG-CCGCGGTAATTCCAGCT-CCAATAGTGTATATTAGAG
TTGTTGCAGTTAAAAAGCTCGTAGTTGGATTTCTGTCGTGGTCATCCGGTTCCGCCCGTACGGGTGTGCGCCTGGTTTGC
CCTCGGCTTTCTTCCGTTAGCCT-TCGGCGCTTCATTGCGTC--TGT--TGGTGTTTCGGAACTTTTAC-TTTGAGAAAA
A-TAGAGTGTTTCAAGCAGGCTTGTCGCCCTGAATACTTCAGCAT-GGAATAATAAGATAGGACCTTGGTTCTA-TTTTG
TTGGTTTCTAGGACTAAGGTAATGATTAATAGGGACAGTTGGGG-GCATTCGTATTTAACTGTCAGAGGTGAAATTCTTA
GATTTGTTAAAGACGAACTACTGCGAAAGCATTTGCCAAGGATGTTTTCATTAATCAAGAACGACAGTA-GGGGG-TTTG
AAGACGATTAGATACCGTCGTAATCTCTACCATAAACTATGCCGACTAGAGATAGGGAAAT-GCCTACCTT-GGCTTCTC
CTGCACCTCATGAGAAATCAAAGTCTCTGGGTTCT-GGGGGG-A-GTATGGTCGCAAGGCTGAAACTTAAA-GGAATTGA
CGGAAGGGCACCACCAGGCGTGGAG-CCTGCGGCTTAA-TTTGACTCAACACGGGGAAACTCACCAGGTCC-AGAC-AT-
GGGAAGGA--------------TTGACAGATTGATAGCTCTTTC-TTGATTCTATGGG-TGGTGGTGCAT-GGCCGTTCT
TAGTTGGT-GGAGTGATCTGTCTGG-TTAATTTCGATAACGAACGAGACCTTAGCCTGCTAAATAGGA-TCGGGAACCTC
GGTTTCC-------------------------------------------------------------------------
--------------------------------------------------------------------------------
--------------------------------------------------------------------------------
--------------------------------------------------------------------------------
--------------------------------------------------------------------------------
----------------------------------------
>MH751952.1_Eimeria_ferrisi
--------------------------------------------------------------------------------
--------------------------------------------------------------------------------
--------------------------------------------------------------------------------
---------------------------------------------------------------------------TGACC
TATCAGCTTTCGACGGTAGGGTATTGGCCTACCGTGGCAGTGACGGGTAACGGGGAATTAGGGTTCGATTCCGGAGAGGG
AGCCTGAGAAACGGCTACCACATCTAAGGAAGGCAGCAGGCGCGCAAATTACCCAATGAAAACAGCTTCGAGG-------
------------TAGTGACGAGAAATAACAATACAGGGCATTTTTTGTTCTGTAATTGGAATGATGGGAATGTAAAACCC
TTTCA-GAGTAACAATTGGAGGGCAAGTCT-GGTGCCAGCAG-CCGCGGTAATTCCAGCT-CCAATAGTGTATATTAGAG
TTGTTGCAGTTAAAAAGCTCGTAGTTGGATTTCTGTCGTGGTCATCCGGTTCCGCCCGTATGGGTGTGCACCTGGTTTGC
CCTCGGCTTTCTTCCGTTTGCCTCTTGGCGCTTCATTGCGTC--TTT--TGGTTTTTCGGAACTTTTAC-TTTGAGAAAA
A-TAGAGTGTTTCAAGCAGGCTTGTCGCCCTGAATACTTCAGCAT-GGAATAATAAGATAGGACCTTGGTTCTA-TTTTG
TTGGTTTCTAGGACTAAGGTAATGATTAATAGGGACAGTTGGGG-GCATTCGTATTTAACTGTCAGAGGTGAAATTCTTA
GATTTGTTAAAGACGAACTACTGCGAAAGCATTTGCCAAGGATGTTTTCATTAATCAAGAACGACAGTA-GGGGG-TTTG
AAGACGATTAGATACCGTCGTAATCTCTACCATAAACTATGCCGACTAGAGATAGGGAAAT-GCCTACCTT-GGCTTCTC
CTGCACCTCATGAGAAATCAAAGTCTCTGGGTTCT-GGGGGG-A-GTATGGTCGCAAGGCTGAAACTTAAA-GGAATTGA
CGGAAGGGCACCACCAGGCGTGGAG-CCTGCGGCTTAA-TTTGACTCAACACGGGGAAACTCACCAGGTCC-AGAC-AT-
GGGAAGGA--------------TTGACAGATTGATAGCTCTTTC-TTGATTCTATGGG-TGGTGGTGCAT-GGCCGTTCT
TAGTTGGT-GGAGTGATCTGTCTGG-TTAATTTCGATAACGAACGAGACCTTAGCCTGCTAAATAGGA-TCGGGAACTTT
TGTTTCC-------------------------------------------------------------------------
--------------------------------------------------------------------------------
--------------------------------------------------------------------------------
--------------------------------------------------------------------------------
--------------------------------------------------------------------------------
----------------------------------------
>MH751953.1_Eimeria_ferrisi
--------------------------------------------------------------------------------
--------------------------------------------------------------------------------
--------------------------------------------------------------------------------
----------------------------------------------------------------------------GACC
TATCAGCTTTCGACGGTAGGGTATTGGCCTACCGTGGCAGTGACGGGTAACGGGGAATTAGGGTTCGATTCCGGAGAGGG
AGCCTGAGAAACGGCTACCACATCTAAGGAAGGCAGCAGGCGCGCAAATTACCCAATGAAAACAGCTTCGAGG-------
------------TAGTGACGAGAAATAACAATACAGGGCATTTTTTGTTCTGTAATTGGAATGATGGGAATGTAAAACCC
TTTCA-GAGTAACAATTGGAGGGCAAGTCT-GGTGCCAGCAG-CCGCGGTAATTCCAGCT-CCAATAGTGTATATTAGAG
TTGTTGCAGTTAAAAAGCTCGTAGTTGGATTTCTGTCGTGGTCATCCGGTTCCGCCCGTATGGGTGTGCACCTGGTTTGC
CCTCGGCTTTCTTCCGTTTGCCTCTTGGCGCTTCATTGCGTC--TTT--TGGTTTTTCGGAACTTTTAC-TTTGAGAAAA
A-TAGAGTGTTTCAAGCAGGCTTGTCGCCCTGAATACTTCAGCAT-GGAATAATAAGATAGGACCTTGGTTCTA-TTTTG
TTGGTTTCTAGGACTAAGGTAATGATTAATAGGGACAGTTGGGG-GCATTCGTATTTAACTGTCAGAGGTGAAATTCTTA
GATTTGTTAAAGACGAACTACTGCGAAAGCATTTGCCAAGGATGTTTTCATTAATCAAGAACGACAGTA-GGGGG-TTTG
AAGACGATTAGATACCGTCGTAATCTCTACCATAAACTATGCCGACTAGAGATAGGGAAAT-GCCTACCTT-GGCTTCTC
CTGCACCTCATGAGAAATCAAAGTCTCTGGGTTCT-GGGGGG-A-GTATGGTCGCAAGGCTGAAACTTAAA-GGAATTGA
CGGAAGGGCACCACCAGGCGTGGAG-CCTGCGGCTTAA-TTTGACTCAACACGGGGAAACTCACCAGGTCC-AGAC-AT-
GGGAAGGA--------------TTGACAGATTGATAGCTCTTTC-TTGATTCTATGGG-TGGTGGTGCAT-GGCCGTTCT
TAGTTGGT-GGAGTGATCTGTCTGG-TTAATTTCGATAACGAACGAGACCTTAGCCTGCTAAATAGGA-TCGGGAACTTT
TGTTTCCC------------------------------------------------------------------------
--------------------------------------------------------------------------------
--------------------------------------------------------------------------------
--------------------------------------------------------------------------------
--------------------------------------------------------------------------------
----------------------------------------
>MH751954.1_Eimeria_ferrisi
--------------------------------------------------------------------------------
--------------------------------------------------------------------------------
--------------------------------------------------------------------------------
--------------------------------------------------------------------------------
---------------------------------------------------------TTAGGGTTCGATTCCGGAGAGGG
AGCCTGAGAAACGGCTACCACATCTAAGGAAGGCAGCAGGCGCGCAAATTACCCAATGAAAACAGCTTCGAGG-------
------------TAGTGACGAGAAATAACAATACAGGGCATTTTTTGTTCTGTAATTGGAATGATGGGAATGTAAAACCC
TTTCA-GAGTAACAATTGGAGGGCAAGTCT-GGTGCCAGCAG-CCGCGGTAATTCCAGCT-CCAATAGTGTATATTAGAG
TTGTTGCAGTTAAAAAGCTCGTAGTTGGATTTCTGTCGTGGTCATCCGGTTCCGCCCGTATGGGTGTGCACCTGGTTTGC
CCTCGGCTTTCTTCCGTTTGCCTCTTGGCGCTTCATTGCGTC--TTT--TGGTTTTTCGGAACTTTTAC-TTTGAGAAAA
A-TAGAGTGTTTCAAGCAGGCTTGTCGCCCTGAATACTTCAGCAT-GGAATAATAAGATAGGACCTTGGTTCTA-TTTTG
TTGGTTTCTAGGACTAAGGTAATGATTAATAGGGACAGTTGGGG-GCATTCGTATTTAACTGTCAGAGGTGAAATTCTTA
GATTTGTTAAAGACGAACTACTGCGAAAGCATTTGCCAAGGATGTTTTCATTAATCAAGAACGACAGTA-GGGGG-TTTG
AAGACGATTAGATACCGTCGTAATCTCTACCATAAACTATGCCGACTAGAGATAGGGAAAT-GCCTACCTT-GGCTTCTC
CTGCACCTCATGAGAAATCAAAGTCTCTGGGTTCT-GGGGGG-A-GTATGGTCGCAAGGCTGAAACTTAAA-GGAATTGA
CGGAAGGGCACCACCAGGCGTGGAG-CCTGCGGCTTAA-TTTGACTCAACACGGGGAAACTCACCAGGTCC-AGAC-AT-
GGGAAGGA--------------TTGACAGATTGATAGCTCTTTC-TTGATTCTATGGG-TGGTGGTGCAT-GGCCGTTCT
TAGTTGGT-GGAGTGATCTGTCTGG-TTAATTTCGATAACGAACGAGACCTTAGCCTGCTAAATAGGA-TCGGGAACTTT
TGTTTCCGCATCACTTCTTAGAGGGACTTT-GC-GTGTCTAACG-C-AAGGAAGTTTGAGGCAAT-AACAGGTCTGTGAT
GCCCTTAGATGTTCTGGGCTGCACGCGCGCTACACTGATGCAT-------------------------------------
--------------------------------------------------------------------------------
--------------------------------------------------------------------------------
--------------------------------------------------------------------------------
----------------------------------------
>MH751955.1_Eimeria_ferrisi
--------------------------------------------------------------------------------
--------------------------------------------------------------------------------
----------------CGCACTCGCCTCCTTCTCT-GGAGGGGCTGTGTTTATTAGATACAAAACC-AACCCAC--TTT-
G-TGGAGTCCTGGTGATTCATAGTAACCGAACGGATCGCAGTTGGCTTCGGCCCGCGATATATCTTTCAAGTTTCTGACC
TATCAGCTTTCGACGGTAGGGTATTGGCCTACCGTGGCAGTGACGGGTAACGGGGAATTAGGGTTCGATTCCGGAGAGGG
AGCCTGAGAAACGGCTACCACATCTAAGGAAGGCAGCAGGCGCGCAAATTACCCAATGAAAACAGCTTCGAGG-------
------------TAGTGACGAGAAATAACAATACAGGGCATTTTTTGTTCTGTAATTGGAATGATGGGAATGTAAAACCC
TTTCA-GAGTAACAATTGGAGGGCAAGTCT-GGTGCCAGCAG-CCGCGGTAATTCCAGCT-CCAATAGTGTATATTAGAG
TTGTTGCAGTTAAAAAGCTCGTAGTTGGATTTCTGTCGTGGTCATCCGGTTCCGCCCGTATGGGTGTGCACCTGGTTTGC
CCTCGGCTTTCTTCCGTTTGCCTCTTGGCGCTTCATTGCGTC--TTT--TGGTTTTTCGGAACTTTTAC-TTTGAGNAAA
A-TAGAGTGTTTCAAGCAGGCTTGTCGCCCTGAATACTTCAGCAT-GGAATAATAAGATAGGACCTTGGTTCTA-TTTTG
TTGGTTTCTAGGACTAAGGTAATGATTAATAGGGACAGTTGGGG-GCATTCGTATTTAACTGTCAGAGGTGAAATTCTTA
GATTTGTTAAAGACGAACTACTGCGAAAGCATTTGCCAAGGATGTTTTCATTAATCAAGAACGACAGTA-GGGGG-TTTG
AAGACGATTAGATACCGTCGTAATCTCTACCATAAACTATGCCGACTAGAGATAGGGAAAT-GCCTACCTT-GGCTTCTC
CTGCACCTCATGAGAAATCAAAGTCTCTGGGTTCT-GGGGGG-A-GTATGGTCGCAAGGCTGAAACTTAAA-GGAATTGA
CGGAAGGGCACCACCAGGCGTGGAG-CCTGCGGCTTAA-TTTGACTCAACACGGGGAAACTCACCAGGTCC-AGAC-AT-
GGGAAGGA--------------TTGACAGATTGATAGCTCTTTC-TTGATTCTATGGG-TGGTGGTGCAT-GGCCGTTCT
TAGTTGGT-GGAGTGATCTGTCTGG-TTAATTTCGATAACGAACGAGACCTTAGCCTGCTAAATAGGA-TCGGGAACTTT
TGTTTCCGCTTCACTTCTTAGAGGGACTTT-GC-GTGTCTAACG-C-AAGGAAGTTTGAGGCAAT-AACAGGTCTGTGAT
GCCCTTAGATGTTCTGGGCTGCACGCGCGCTACACTGATGCATGCAACG-------------------------------
--------------------------------------------------------------------------------
--------------------------------------------------------------------------------
--------------------------------------------------------------------------------
----------------------------------------
>MH751956.1_Eimeria_ferrisi
--------------------------------------------------------------------------------
--------------------------------------------------------------------------------
--------------------------------------------------------------------------------
---------------------------------------------------------------------------TGACC
TATCAGCTTTCGACGGTAGGGTATTGGCCTACCGTGGCAGTGACGGGTAACGGGGAATTAGGGTTCGATTCCGGAGAGGG
AGCCTGAGAAACGGCTACCACATCTAAGGAAGGCAGCAGGCGCGCAAATTACCCAATGAAAACAGCTTCGAGG-------
------------TAGTGACGAGAAATAACAATACAGGGCATTTTTTGTTCTGTAATTGGAATGATGGGAATGTAAAACCC
TTTCA-GAGTAACAATTGGAGGGCAAGTCT-GGTGCCAGCAG-CCGCGGTAATTCCAGCT-CCAATAGTGTATATTAGAG
TTGTTGCAGTTAAAAAGCTCGTAGTTGGATTTCTGTCGTGGTCATCCGGTTCCGCCCGTATGGGTGTGCACCTGGTTTGC
CCTCGGCTTTCTTCCGTTTGCCTCTTGGCGCTTCATTGCGTC--TTT--TGGTTTTTCGGAACTTTTAC-TTTGAGAAAA
A-TAGAGTGTTTCAAGCAGGCTTGTCGCCCTGAATACTTCAGCAT-GGAATAATAAGATAGGACCTTGGTTCTA-TTTTG
TTGGTTTCTAGGACTAAGGTAATGATTAATAGGGACAGTTGGGG-GCATTCGTATTTAACTGTCAGAGGTGAAATTCTTA
GATTTGTTAAAGACGAACTACTGCGAAAGCATTTGCCAAGGATGTTTTCATTAATCAAGAACGACAGTA-GGGGG-TTTG
AAGACGATTAGATACCGTCGTAATCTCTACCATAAACTATGCCGACTAGAGATAGGGAAAT-GCCTACCTT-GGCTTCTC
CTGCACCTCATGAGAAATCAAAGTCTCTGGGTTCT-GGGGGG-A-GTATGGTCGCAAGGCTGAAACTTAAA-GGAATTGA
CGGAAGGGCACCACCAGGCGTGGAG-CCTGCGGCTTAA-TTTGACTCAACACGGGGAAACTCACCAGGTCC-AGAC-AT-
GGGAAGGA--------------TTGACAGATTGATAGCTCTTTC-TTGATTCTATGGG-TGGTGGTGCAT-GGCCGTTCT
TAGTTGGT-GGAGTGATCTGTCTGG-TTAATTTCGATAACGAACGAGACCTTAGCCTGCTAAATAGGA-TCGGGAACTTT
TGTTTCC-------------------------------------------------------------------------
--------------------------------------------------------------------------------
--------------------------------------------------------------------------------
--------------------------------------------------------------------------------
--------------------------------------------------------------------------------
----------------------------------------
>MH751957.1_Eimeria_vermiformis
--------------------------------------------------------------------------------
------------------------------------------------------------------------------TT
CTATGGCTAATACATGCGCACTCGCCTCCTTCTCT-GGAGGGGCTGTGTTTATTAGATACAAAACC-AACCCAC--TTT-
G-TGGAGTCTGGGTGATTCATAGTAACCGAACGGATCGCAGTTGGCTTCGGCCCGCGATATATCTTTCAAGTTTCTGACC
TATCAGCTTTCGACGGTAGGGTATTGGCCTACCGTGGCAGTGACGGGTAACGGGGAATTAGGGTTCGATTCCGGAGAGGG
AGCCTGAGAAACGGCTACCACATCTAAGGAAGGCAGCAGGCGCGCAAATTACCCAATGAAAACAGCTTCGAGG-------
------------TAGTGACGAGAAATAACAATACAGGGCATTTTTTGTTCTGTAATTGGAATGATGGGAATGTAAAACCC
TTTCA-GATTAACAATTGGAGGGCAAGTCT-GGTGCCAGCAG-CCGCGGTAATTCCAGCT-CCAATAGTGTATATTAGAG
TTGTTGCAGTTAAAAAGCTCGTAGTTGGATTTCTGTCGTGGTCATCCGGTTCCGCCCGTACGGGTGTGCGCCTGGTTTGC
CCTCGGCTTTCTTCCGTTAGCCT-TCGGCGCTTCATTGCGTC--TGT--TGGTGTTTCGGAACTTTTAC-TTTGAGAAAA
A-TAGAGTGTTTCAAGCAGGCTTGTCGCCCTGAATACTTCAGCAT-GGAATAATAAGATAGGACCTTGGTTCTA-TTTTG
TTGGTTTCTAGGACTAAGGTAATGATTAATAGGGACAGTTGGGG-GCATTCGTATTTAACTGTCAGAGGTGAAATTCTTA
GATTTGTTAAAGACGAACTACTGCGAAAGCATTTGCCAAGGATGTTTTCATTAATCAAGAACGACAGTA-GGGGG-TTTG
AAGACGATTAGATACCGTCGTAATCTCTACCATAAACTATGCCGACTAGAGATAGGGAAAT-GCCTACCTT-GGCTTCTC
CTGCACCTCATGAGAAATCAAAGTCTCTGGGTTCT-GGGGGG-A-GTATGGTCGCAAGGCTGAAACTTAAA-GGAATTGA
CGGAAGGGCACCACCAGGCGTGGAG-CCTGCGGCTTAA-TTTGACTCAACACGGGGAAACTCACCAGGTCC-AGAC-AT-
GGGAAGGA--------------TTGACAGATTGATAGCTCTTTC-TTGATTCTATGGG-TGGTGGTGCAT-GGCCGTTCT
TAGTTGGT-GGAGTGATCTGTCTGG-TTAATTTCGATAACGAACGAGACCTTAGCCTGCTAAATAGGA-TCGGGAACCTC
GGTTTCCGCATCACTTCTTAGAGGGACTTT-GC-GTGTCTAACG-C-AAGGAAGTTTGAGGCAAT-AACAGGTCTGTGAT
GCCCTTAGATGTTCTGGGCTGCACGCGCGCTACACTGATGCATGCAACGAGTTTTTAA-CCTTGGCCGGCAGG-------
--------------------------------------------------------------------------------
--------------------------------------------------------------------------------
--------------------------------------------------------------------------------
----------------------------------------
>MH751958.1_Eimeria_ferrisi
--------------------------------------------------------------------------------
--------------------------------------------------------------------------------
--------------------------------------------------------------------------------
--------------------------------------------------------------------------------
-----------------------------------------------------------------CGATTCCGGAGAGGG
AGCCTGAGAAACGGCTACCACATCTAAGGAAGGCAGCAGGCGCGCAAATTACCCAATGAAAACAGCTTCGAGG-------
------------TAGTGACGAGAAATAACAATACAGGGCATTTTTTGTTCTGTAATTGGAATGATGGGAATGTAAAACCC
TTTCA-GAGTAACAATTGGAGGGCAAGTCT-GGTGCCAGCAG-CCGCGGTAATTCCAGCT-CCAATAGTGTATATTAGAG
TTGTTGCAGTTAAAAAGCTCGTAGTTGGATTTCTGTCGTGGTCATCCGGTTCCGCCCGTATGGGTGTGCACCTGGTTTGC
CCTCGGCTTTCTTCCGTTTGCCTCTTGGCGCTTCACTGCGTC--TTT--KGGTTTTTCGGAACTTTTAC-TTTGAGAAAA
A-TAGAGTGTTTCAAGCAGGCTTGTCGCCCTGAATACTTCAGCAT-GGAATAATAAGATAGGACCTTGGTTCTA-TTTTG
TTGGTTTCTAGGACTAAGGTAATGATTAATAGGGACAGTTGGGG-GCATTCGTATTTAACTGTCAGAGGTGAAATTCTTA
GATTTGTTAAAGACGAACTACTGCGAAAGCATTTGCCAAGGATGTTTTCATTAATCAAGAACGACAGTA-GGGGG-TTTG
AAGACGATTAGATACCGTCGTAATCTCTACCATAAACTATGCCGACTAGAGATAGGGAAAT-GCCTACCTT-GGCTTCTC
CTGCACCTCATGAGAAATCAAAGTCTCTGGGTTCT-GGGGGG-A-GTATGGTCGCAAGGCTGAAACTTAAA-GGAATTGA
CGGAAGGGCACCACCAGGCGTGGAG-CCTGCGGCTTAA-TTTGACTCAACACGGGGAAACTCACCAGGTCC-AGAC-AT-
GGGAAGGA--------------TTGACAGATTGATAGCTCTTTC-TTGATTCTATGGG-TGGTGGTGCAT-GGCCGTTCT
TAGTTGGT-GGAGTGATCTGTCTGG-------------------------------------------------------
--------------------------------------------------------------------------------
--------------------------------------------------------------------------------
--------------------------------------------------------------------------------
--------------------------------------------------------------------------------
--------------------------------------------------------------------------------
----------------------------------------
>MH751959.1_Eimeria_ferrisi
--------------------------------------------------------------------------------
--------------------------------------------------------------------------------
----------TACATGCGCACTCGCCTCCTTCTCT-GGAGGGGCTGTGTTTATTAGATACAAAACC-AACCCAC--TTT-
G-TGGAGTCCTGGTGATTCATAGTAACCGAACGGATCGCAGTTGGCTTCGGCCCGCGATATATCTTTCAAGTTTCTGACC
TATCAGCTTTCGACGGTAGGGTATTGGCCTACCGTGGCAGTGACGGGTAACGGGGAATTAGGGTTCGATTCCGGAGAGGG
AGCCTGAGAAACGGCTACCACATCTAAGGAAGGCAGCAGGCGCGCAAATTACCCAATGAAAACAGCTTCGAGG-------
------------TAGTGACGAGAAATAACAATACAGGGCATTTTTTGTTCTGTAATTGGAATGATGGGAATGTAAAACCC
TTTCA-GAGTAACAATTGGAGGGCAAGTCT-GGTGCCAGCAG-CCGCGGTAATTCCAGCT-CCAATAGTGTATATTAGAG
TTGTTGCAGTTAAAAAGCTCGTAGTTGGATTTCTGTCGTGGTCATCCGGTTCCGCCCGTATGGGTGTGCACCTGGTTTGC
CCTCGGCTTTCTTCCGTTTGCCTCTTGGCGCTTCATTGCGTC--TTT--TGGTTTTTCGGAACTTTTAC-TTTGAGAAAA
A-TAGAGTGTTTCAAGCAGGCTTGTCGCCCTGAATACTTCAGCAT-GGAATAATAAGATAGGACCTTGGTTCTA-TTTTG
TTGGTTTCTAGGACTAAGGTAATGATTAATAGGGACAGTTGGGG-GCATTCGTATTTAACTGTCAGAGGTGAAATTCTTA
GATTTGTTAAAGACGAACTACTGCGAAAGCATTTGCCAAGGATGTTTTCATTAATCAAGAACGACAGTA-GGGGG-TTTG
AAGACGATTAGATACCGTCGTAATCTCTACCATAAACTATGCCGACTAGAGATAGGGAAAT-GCCTACCTT-GGCTTCTC
CTGCACCTCATGAGAAATCAAAGTCTCTGGGTTCT-GGGGGG-A-GTATGGTCGCAAGGCTGAAACTTAAA-GGAATTGA
CGGAAGGGCACCACCAGGCGTGGAG-CCTGCGGCTTAA-TTTGACTCAACACGGGGAAACTCACCAGGTCC-AGAC-AT-
GGGAAGGA--------------TTGACAGATTGATAGCTCTTTC-TTGATTCTATGGG-TGGTGGTGCAT-GGCCGTTCT
TAGTTGGT-GGAGTGATCTGTCTGG-TTAATTTCGATAACGAACGAGACCTTAGCCTGCTAAATAGGA-TCGGGAACTTT
TGTTTCCGCATCACTTCTTAGAGGGACTTT-GC-GTGTCTAACG-C-AAGGAAGTTTGAGGCAAT-AACAGGTCTGTGAT
GCCCTTAGATGTTCTGGGCTGCACGCGCGCTACACTGATGCATGCAACGAGTTTTTAA----------------------
--------------------------------------------------------------------------------
--------------------------------------------------------------------------------
--------------------------------------------------------------------------------
----------------------------------------
>MH751960.1_Eimeria_falciformis
--------------------------------------------------------------------------------
-----------------------------------------------------------------------TGG-TAATT
CTATGGCTAATACATGCGCACTCGCCTCCTTCTCT-GGAGGGGCTGTGTTTATTAGATACAAAACC-AACCCAC--TTT-
G-TGGAGTCTGGGTGATTCATAGTAACCGAACGGATCGCAGTTGGCTTCGGCCCGCGATATATCTTTCAAGTTTCTGACC
TATCAGCTTTCGACGGTAGGGTATTGGCCTACCGTGGCAGTGACGGGTAACGGGGAATTAGGGTTCGATTCCGGAGAGGG
AGCCTGAGAAACGGCTACCACATCTAAGGAAGGCAGCAGGCGCGCAAATTACCCAATGAAAACAGCTTCGAGG-------
------------TAGTGACGAGAAATAACAATACAGGGCATTTTTTGTTCTGTAATTGGAATGATGGGAATGTAAAACCC
TTTCA-GATTAACAATTGGAGGGCAAGTCT-GGTGCCAGCAG-CCGCGGTAATTCCAGCT-CCAATAGTGTATATTAGAG
TTGTTGCAGTTAAAAAGCTCGTAGTTGGATTTCTGTCGTGGTCATCCGGTTCCGCCTGTATGGGTGTGCGCCTGGTTTGC
CCTCGGCTTTCTTCCGTTAGCCT-TCGGCGCTTCACTGCGTC--TGT--TGGTGTTTCGGAACTTTTAC-TTTGAGAAAA
A-TAGAGTGTTTCAAGCAGGCTTGTCGCCCTGAATACTTCAGCAT-GGAATAATAAGATAGGACCTTGGTTCTA-TTTTG
TTGGTTTCTAGGACTAAGGTAATGATTAATAGGGACAGTTGGGG-GCATTCGTATTTAACTGTCAGAGGTGAAATTCTTA
GATTTGTTAAAGACGAACTACTGCGAAAGCATTTGCCAAGGATGTTTTCATTAATCAAGAACGACAGTA-GGGGG-TTTG
AAGACGATTAGATACCGTCGTAATCTCTACCATAAACTATGCCGACTAGAGATAGGGAAAT-GCCTACCTT-GGCTTCTC
CTGCACCTCATGAGAAATCAAAGTCTCTGGGTTCT-GGGGGG-A-GTATGGTCGCAAGGCTGAAACTTAAA-GGAATTGA
CGGAAGGGCACCACCAGGCGTGGAG-CCTGCGGCTTAA-TTTGACTCAACACGGGGAAACTCACCAGGTCC-AGAC-AT-
GGGAAGGA--------------TTGACAGATTGATAGCTCTTTC-TTGATTCTATGGG-TGGTGGTGCAT-GGCCGTTCT
TAGTTGGT-GGAGTGATCTGTCTGG-TTAATTTCGATAACGAACGAGACCTTAGCCTGCTAAATAGGA-TCGGGAACCTC
GGTTTCCGCATCACTTCTTAGAGGGACTTT-GC-GTGTCTAACG-C-AAGGAAGTTTGAGGCAAT-AACAGGTCTGTGAT
GCCCTTAGATGTTCTGGGCTGCACGCGCGCTACACTGATGCATGCAACGAGTTTTTAA----------------------
--------------------------------------------------------------------------------
--------------------------------------------------------------------------------
--------------------------------------------------------------------------------
----------------------------------------
>MH751961.1_Eimeria_ferrisi
--------------------------------------------------------------------------------
--------------------------------------------------------------------------------
--------------------------------------------------------------------------------
---------------------------------------------------------------------------TGACC
TATCAGCTTTCGACGGTAGGGTATTGGCCTACCGTGGCAGTGACGGGTAACGGGGAATTAGGGTTCGATTCCGGAGAGGG
AGCCTGAGAAACGGCTACCACATCTAAGGAAGGCAGCAGGCGCGCAAATTACCCAATGAAAACAGCTTCGAGG-------
------------TAGTGACGAGAAATAACAATACAGGGCATTTTTTGTTCTGTAATTGGAATGATGGGAATGTAAAACCC
TTTCA-GAGTAACAATTGGAGGGCAAGTCT-GGTGCCAGCAG-CCGCGGTAATTCCAGCT-CCAATAGTGTATATTAGAG
TTGTTGCAGTTAAAAAGCTCGTAGTTGGATTTCTGTCGTGGTCATCCGGTTCCGCCCGTATGGGTGTGCACCTGGTTTGC
CCTCGGCTTTCTTCCGTTTGCCTCTTGGCGCTTCATTGCGTC--TTT--TGGTTTTTCGGAACTTTTAC-TTTGAGAAAA
A-TAGAGTGTTTCAAGCAGGCTTGTCGCCCTGAATACTTCAGCAT-GGAATAATAAGATAGGACCTTGGTTCTA-TTTTG
TTGGTTTCTAGGACTAAGGTAATGATTAATAGGGACAGTTGGGG-GCATTCGTATTTAACTGTCAGAGGTGAAATTCTTA
GATTTGTTAAAGACGAACTACTGCGAAAGCATTTGCCAAGGATGTTTTCATTAATCAAGAACGACAGTA-GGGGG-TTTG
AAGACGATTAGATACCGTCGTAATCTCTACCATAAACTATGCCGACTAGAGATAGGGAAAT-GCCTACCTT-GGCTTCTC
CTGCACCTCATGAGAAATCAAAGTCTCTGGGTTCT-GGGGGG-A-GTATGGTCGCAAGGCTGAAACTTAAA-GGAATTGA
CGGAAGGGCACCACCAGGCGTGGAG-CCTGCGGCTTAA-TTTGACTCAACACGGGGAAACTCACCAGGTCC-AGAC-AT-
GGGAAGGA--------------TTGACAGATTGATAGCTCTTTC-TTGATTCTATGGG-TGGTGGTGCAT-GGCCGTTCT
TAGTTGGT-GGAGTGATCTGTCTGG-TTAATTTCGATAACGAACGAGACCTTAGCCTGCTAAATAGGA-TCGGGAACTTT
TGTTTCCG------------------------------------------------------------------------
--------------------------------------------------------------------------------
--------------------------------------------------------------------------------
--------------------------------------------------------------------------------
--------------------------------------------------------------------------------
----------------------------------------
>MH751962.1_Eimeria_ferrisi
--------------------------------------------------------------------------------
--------------------------------------------------------------------------------
------------------------------------------------TTTATTAGATACAAAACC-AACCCAC--TTT-
G-TGGAGTCCTGGTGATTCATAGTAACCGAACGGATCGCAGTTGGCTTCGGCCCGCGATATATCTTTCAAGTTTCTGACC
TATCAGCTTTCGACGGTAGGGTATTGGCCTACCGTGGCAGTGACGGGTAACGGGGAATTAGGGTTCGATTCCGGAGAGGG
AGCCTGAGAAACGGCTACCACATCTAAGGAAGGCAGCAGGCGCGCAAATTACCCAATGAAAACAGCTTCGAGG-------
------------TAGTGACGAGAAATAACAATACAGGGCATTTTTTGTTCTGTAATTGGAATGATGGGAATGTAAAACCC
TTTCA-GAGTAACAATTGGAGGGCAAGTCT-GGTGCCAGCAG-CCGCGGTAATTCCAGCT-CCAATAGTGTATATTAGAG
TTGTTGCAGTTAAAAAGCTCGTAGTTGGATTTCTGTCGTGGTCATCCGGTTCCGCCCGTATGGGTGTGCACCTGGTTTGC
CCTCGGCTTTCTTCCGTTTGCCTCTTGGCGCTTCATTGCGTC--TTT--TGGTTTTTCGGAACTTTTAC-TTTGAGAAAA
A-TAGAGTGTTTCAAGCAGGCTTGTCGCCCTGAATACTTCAGCAT-GGAATAATAAGATAGGACCTTGGTTCTA-TTTTG
TTGGTTTCTAGGACTAAGGTAATGATTAATAGGGACAGTTGGGG-GCATTCGTATTTAACTGTCAGAGGTGAAATTCTTA
GATTTGTTAAAGACGAACTACTGCGAAAGCATTTGCCAAGGATGTTTTCATTAATCAAGAACGACAGTA-GGGGG-TTTG
AAGACGATTAGATACCGTCGTAATCTCTACCATAAACTATGCCGACTAGAGATAGGGAAAT-GCCTACCTT-GGCTTCTC
CTGCACCTCATGAGAAATCAAAGTCTCTGGGTTCT-GGGGGG-A-GTATGGTCGCAAGGCTGAAACTTAAA-GGAATTGA
CGGAAGGGCACCACCAGGCGTGGAG-CCTGCGGCTTAA-TTTGACTCAACACGGGGAAACTCACCAGGTCC-AGAC-AT-
GGGAAGGA--------------TTGACAGATTGATAGCTCTTTC-TTGATTCTATGGG-TGGTGGTGCAT-GGCCGTTCT
TAGTTGGT-GGAGTGATCTGTCTGG-TTAATTTCGATAACGAACGAGACCTTAGCCTGCTAAATAGGA-TCGGGAACTTT
TGTTTCCGCATCACTTCTTAGAGGGACTTT-GC-GTGTCTAACG-C-AAGGAAGTTTGAGGCAAT-AACAGGTCTGTGAT
GCCCTTAGATGTTCTGGGCTGCACGCGCGCTACACTGATGCATGCAACGAGTTTTTAA-CCTTGGCC-------------
--------------------------------------------------------------------------------
--------------------------------------------------------------------------------
--------------------------------------------------------------------------------
----------------------------------------
>MH751963.1_Eimeria_ferrisi
--------------------------------------------------------------------------------
------------------------------------------------------------------------GG-TAATT
CTATGGCTAATACATGCGCACTCGCCTCCTTCTCT-GGAGGGGCTGTGTTTATTAGATACAAAACC-AACCCAC--TTT-
G-TGGAGTCCTGGTGATTCATAGTAACCGAACGGATCGCAGTTGGCTTCGGCCCGCGATATATCTTTCAAGTTTCTGACC
TATCAGCTTTCGACGGTAGGGTATTGGCCTACCGTGGCAGTGACGGGTAACGGGGAATTAGGGTTCGATTCCGGAGAGGG
AGCCTGAGAAACGGCTACCACATCTAAGGAAGGCAGCAGGCGCGCAAATTACCCAATGAAAACAGCTTCGAGG-------
------------TAGTGACGAGAAATAACAATACAGGGCATTTTTTGTTCTGTAATTGGAATGATGGGAATGTAAAACCC
TTTCA-GAGTAACAATTGGAGGGCAAGTCT-GGTGCCAGCAG-CCGCGGTAATTCCAGCT-CCAATAGTGTATATTAGAG
TTGTTGCAGTTAAAAAGCTCGTAGTTGGATTTCTGTCGTGGTCATCCGGTTCCGCCCGTATGGGTGTGCACCTGGTTTGC
CCTCGGCTTTCTTCCGTTTGCCTCTTGGCGCTTCATTGCGTC--TTT--TGGTTTTTCGGAACTTTTAC-TTTGAGAAAA
A-TAGAGTGTTTCAAGCAGGCTTGTCGCCCTGAATACTTCAGCAT-GGAATAATAAGATAGGACCTTGGTTCTA-TTTTG
TTGGTTTCTAGGACTAAGGTAATGATTAATAGGGACAGTTGGGG-GCATTCGTATTTAACTGTCAGAGGTGAAATTCTTA
GATTTGTTAAAGACGAACTACTGCGAAAGCATTTGCCAAGGATGTTTTCATTAATCAAGAACGACAGTA-GGGGG-TTTG
AAGACGATTAGATACCGTCGTAATCTCTACCATAAACTATGCCGACTAGAGATAGGGAAAT-GCCTACCTT-GGCTTCTC
CTGCACCTCATGAGAAATCAAAGTCTCTGGGTTCT-GGGGGG-A-GTATGGTCGCAAGGCTGAAACTTAAA-GGAATTGA
CGGAAGGGCACCACCAGGCGTGGAG-CCTGCGGCTTAA-TTTGACTCAACACGGGGAAACTCACCAGGTCC-AGAC-AT-
GGGAAGGA--------------TTGACAGATTGATAGCTCTTTC-TTGATTCTATGGG-TGGTGGTGCAT-GGCCGTTCT
TAGTTGGT-GGAGTGATCTGTCTGG-TTAATTTCGATAACGAACGAGACCTTAGCCTGCTAAATAGGA-TCGGGAACTTT
TGTTTCCGCATCACTTCTTAGAGGGACTTT-GC-GTGTCTAACG-C-AAGGAAGTTTGAGGCAAT-AACAGGTCTGTGAT
GCCCTTAGATGTTCTGGGCTGCACGCGCGCTACACTGATGCATGCAACGAGTTTTTAA-CCTTGGCCGGCAGGTCTAGG-
--------------------------------------------------------------------------------
--------------------------------------------------------------------------------
--------------------------------------------------------------------------------
----------------------------------------
>MH751964.1_Eimeria_falciformis
--------------------------------------------------------------------------------
--------------------------------------------------------------------------------
--------------------------------------------------------------------------------
--------------------------------------------------------------------------------
-----------------------------------------------TAACGGGGAATTAGGGTTCGATTCCGGAGAGGG
AGCCTGAGAAACGGCTACCACATCTAAGGAAGGCAGCAGGCGCGCAAATTACCCAATGAAAACAGCTTCGAGG-------
------------TAGTGACGAGAAATAACAATACAGGGCATTTTTTGTTCTGTAATTGGAATGATGGGAATGTAAAACCC
TTTCA-GATTAACAATTGGAGGGCAAGTCT-GGTGCCAGCAG-CCGCGGTAATTCCAGCT-CCAATAGTGTATATTAGAG
TTGTTGCAGTTAAAAAGCTCGTAGTTGGATTTCTGSCGTGGTCATCCGGTTCCGCCTGTATGGGTGTGCGCCTGGTTTGC
CCTCGGCTTTCTTCCGTTAGCCT-TCGGCGCTTCACTGCGTC--TGT--TGGTGTTTCGGAACTTTTAC-TTTGAGAAAA
A-TAGAGTGTTTCAAGCAGGCTTGTCGCCCTGAATACTTCAGCAT-GGAATAATAAGATAGGACCTTGGTTCTA-TTTTG
KTGGTTTCTAGGACTAAGGTAATGATTAATAGGGACAGTTGGGG-GCATTCGTATTTAACTGTCAGAGGTGAAATTCTTA
GATTTGTTAAAGACGAACTACTGCGAAAGCATTTGCCAAGGATGTTTTCATTAATCAAGAACGACAGTA-GGGGG-TTTG
AAGACGATTAGATACCGTCGTAATCTCTACCATAAACTATGCCGACTAGAGATAGGGAAAT-GCCTACCTT-GGCTTCTC
CTGCACCTCATGAGAAATCAAAGTCTCTGGGTTCT-GGGGGG-A-GTATGGTCGCAAGGCTGAAACTTAAA-GGAATTGA
CGGAAGGGCACCACCAGGCGTGGAG-CCTGCGGCTTAA-TTTGACTCAACACGGGGAAACTCACCAGGTCC-AGAC-AT-
GGGAAGGA--------------TTGACAGATTGATAGCTCTTTC-TTGATTCTATGGG-TGGTGGTGCAT-GGCCGTTCT
TAGTTGGT-GGAGTGATCTGTCTGG-TTAATTTCGATAACGAACGAGACCTTAGCCTGCTAAATAGGA------------
--------------------------------------------------------------------------------
--------------------------------------------------------------------------------
--------------------------------------------------------------------------------
--------------------------------------------------------------------------------
--------------------------------------------------------------------------------
----------------------------------------
>MH751965.1_Eimeria_ferrisi
--------------------------------------------------------------------------------
--------------------------------------------------------------------------------
---------------------------------------GGGGCTGTGTTTATTAGATACAAAACC-AACCCAC--TTT-
G-TGGAGTCCTGGTGATTCATAGTAACCGAACGGATCGCAGTTGGCTTCGGCCCGCGATATATCTTTCAAGTTTCTGACC
TATCAGCTTTCGACGGTAGGGTATTGGCCTACCGTGGCAGTGACGGGTAACGGGGAATTAGGGTTCGATTCCGGAGAGGG
AGCCTGAGAAACGGCTACCACATCTAAGGAAGGCAGCAGGCGCGCAAATTACCCAATGAAAACAGCTTCGAGG-------
------------TAGTGACGAGAAATAACAATACAGGGCATTTTTTGTTCTGTAATTGGAATGATGGGAATGTAAAACCC
TTTCA-GAGTAACAATTGGAGGGCAAGTCT-GGTGCCAGCAG-CCGCGGTAATTCCAGCT-CCAATAGTGTATATTAGAG
TTGTTGCAGTTAAAAAGCTCGTAGTTGGATTTCTGTCGTGGTCATCCGGTTCCGCCCGTATGGGTGTGCACCTGGTTTGC
CCTCGGCTTTCTTCCGTTTGCCTCTTGGCGCTTCATTGCGTC--TTT--TGGTTTTTCGGAACTTTTAC-TTTGAGAAAA
A-TAGAGTGTTTCAAGCAGGCTTGTCGCCCTGAATACTTCAGCAT-GGAATAATAAGATAGGACCTTGGTTCTA-TTTTG
TTGGTTTCTAGGACTAAGGTAATGATTAATAGGGACAGTTGGGG-GCATTCGTATTTAACTGTCAGAGGTGAAATTCTTA
GATTTGTTAAAGACGAACTACTGCGAAAGCATTTGCCAAGGATGTTTTCATTAATCAAGAACGACAGTA-GGGGG-TTTG
AAGACGATTAGATACCGTCGTAATCTCTACCATAAACTATGCCGACTAGAGATAGGGAAAT-GCCTACCTT-GGCTTCTC
CTGCACCTCATGAGAAATCAAAGTCTCTGGGTTCT-GGGGGG-A-GTATGGTCGCAAGGCTGAAACTTAAA-GGAATTGA
CGGAAGGGCACCACCAGGCGTGGAG-CCTGCGGCTTAA-TTTGACTCAACACGGGGAAACTCACCAGGTCC-AGAC-AT-
GGGAAGGA--------------TTGACAGATTGATAGCTCTTTC-TTGATTCTATGGG-TGGTGGTGCAT-GGCCGTTCT
TAGTTGGT-GGAGTGATCTGTCTGG-TTAATTTCGATAACGAACGAGACCTTAGCCTGCTAAATAGGA-TCGGGAACTTT
TGTTTCCGCTTCACTTCTTAGAGGGACTTT-GC-GTGTCTAACG-C-AAGGAAGTTTGAGGCAAT-AACAGGTCTGTGAT
GCCCTTAGATGTTCTGGGCTGCACGCGCGC--------------------------------------------------
--------------------------------------------------------------------------------
--------------------------------------------------------------------------------
--------------------------------------------------------------------------------
----------------------------------------
>MH751966.1_Eimeria_ferrisi
--------------------------------------------------------------------------------
-----------------------------------------------------------------------TGG-TAATT
CTATGGCTAATACATGCGCACTCGCCTCCTTCTCT-GGAGGGGCTGTGTTTATTAGATACAAAACC-AACCCAC--TTT-
G-TGGAGTCCTGGTGATTCATAGTAACCGAACGGATCGCAGTTGGCTTCGGCCCGCGATATATCTTTCAAGTTTCTGACC
TATCAGCTTTCGACGGTAGGGTATTGGCCTACCGTGGCAGTGACGGGTAACGGGGAATTAGGGTTCGATTCCGGAGAGGG
AGCCTGAGAAACGGCTACCACATCTAAGGAAGGCAGCAGGCGCGCAAATTACCCAATGAAAACAGCTTCGAGG-------
------------TAGTGACGAGAAATAACAATACAGGGCATTTTTTGTTCTGTAATTGGAATGATGGGAATGTAAAACCC
TTTCA-GAGTAACAATTGGAGGGCAAGTCT-GGTGCCAGCAG-CCGCGGTAATTCCAGCT-CCAATAGTGTATATTAGAG
TTGTTGCAGTTAAAAAGCTCGTAGTTGGATTTCTGTCGTGGTCATCCGGTTCCGCCCGTATGGGTGTGCACCTGGTTTGC
CCTCGGCTTTCTTCCGTTTGCCTCTTGGCGCTTCATTGCGTC--TTT--TGGTTTTTCGGAACTTTTAC-TTTGAGAAAA
A-TAGAGTGTTTCAAGCAGGCTTGTCGCCCTGAATACTTCAGCAT-GGAATAATAAGATAGGACCTTGGTTCTA-TTTTG
TTGGTTTCTAGGACTAAGGTAATGATTAATAGGGACAGTTGGGG-GCATTCGTATTTAACTGTCAGAGGTGAAATTCTTA
GATTTGTTAAAGACGAACTACTGCGAAAGCATTTGCCAAGGATGTTTTCATTAATCAAGAACGACAGTA-GGGGG-TTTG
AAGACGATTAGATACCGTCGTAATCTCTACCATAAACTATGCCGACTAGAGATAGGGAAAT-GCCTACCTT-GGCTTCTC
CTGCACCTCATGAGAAATCAAAGTCTCTGGGTTCT-GGGGGG-A-GTATGGTCGCAAGGCTGAAACTTAAA-GGAATTGA
CGGAAGGGCACCACCAGGCGTGGAG-CCTGCGGCTTAA-TTTGACTCAACACGGGGAAACTCACCAGGTCC-AGAC-AT-
GGGAAGGA--------------TTGACAGATTGATAGCTCTTTC-TTGATTCTATGGG-TGGTGGTGCAT-GGCCGTTCT
TAGTTGGT-GGAGTGATCTGTCTGG-TTAATTTCGATAACGAACGAGACCTTAGCCTGCTAAATAGGA-TCGGGAACTTT
TGTTTCCGCATCACTTCTTAGAGGGACTTT-GC-GTGTCTAACG-C-AAGGAAGTTTGAGGCAAT-AACAGGTCTGTGAT
GCCCTTAGATGTTCTGGGCTGCACGCGCGCTACACTGATGCATGCAACGA------------------------------
--------------------------------------------------------------------------------
--------------------------------------------------------------------------------
--------------------------------------------------------------------------------
----------------------------------------
>MH751967.1_Eimeria_ferrisi
--------------------------------------------------------------------------------
--------------------------------------------------------------------------------
--------------------------------------------------------------------------------
--------------------------------------------------------------------------------
-----------------------------------------------------------AGGGTTCGATTCCGGAGAGGG
AGCCTGAGAAACGGCTACCACATCTAAGGAAGGCAGCAGGCGCGCAAATTACCCAATGAAAACAGCTTCGAGG-------
------------TAGTGACGAGAAATAACAATACAGGGCATTTTTTGTTCTGTAATTGGAATGATGGGAATGTAAAACCC
TTTCA-GAGTAACAATTGGAGGGCAAGTCT-GGTGCCAGCAG-CCGCGGTAATTCCAGCT-CCAATAGTGTATATTAGAG
TTGTTGCAGTTAAAAAGCTCGTAGTTGGATTTCTGTCGTGGTCATCCGGTTCCGCCCGTATGGGTGTGCACCTGGTTTGC
CCTCGGCTTTCTTCCGTTTGCCTCTTGGCGCTTCATTGCGTC--TTT--TGGTTTTTCGGAACTTTTAC-TTTGAGAAAA
A-TAGAGTGTTTCAAGCAGGCTTGTCGCCCTGAATACTTCAGCAT-GGAATAATAAGATAGGACCTTGGTTCTA-TTTTG
TTGGTTTCTAGGACTAAGGTAATGATTAATAGGGACAGTTGGGG-GCATTCGTATTTAACTGTCAGAGGTGAAATTCTTA
GATTTGTTAAAGACGAACTACTGCGAAAGCATTTGCCAAGGATGTTTTCATTAATCAAGAACGACAGTA-GGGGG-TTTG
AAGACGATTAGATACCGTCGTAATCTCTACCATAAACTATGCCGACTAGAGATAGGGAAAT-GCCTACCTT-GGCTTCTC
CTGCACCTCATGAGAAATCAAAGTCTCTGGGTTCT-GGGGGG-A-GTATGGTCGCAAGGCTGAAACTTAAA-GGAATTGA
CGGAAGGGCACCACCAGGCGTGGAG-CCTGCGGCTTAA-TTTGACTCAACACGGGGAAACTCACCAGGTCC-AGAC-AT-
GGGAAGGA--------------TTGACAGATTGATAGCTCTTTC-TTGATTCTATGGG-TGGTGGTGCAT-GGCCGTTCT
TAGTTGGT-GGAGTGATCTGTCTGG-TTAATTTCGATAACGAACGAGACCTTAGCCTGCTAAATAGGA-TCGGGAACTTT
T-------------------------------------------------------------------------------
--------------------------------------------------------------------------------
--------------------------------------------------------------------------------
--------------------------------------------------------------------------------
--------------------------------------------------------------------------------
----------------------------------------
>MH751968.1_Eimeria_ferrisi
--------------------------------------------------------------------------------
--------------------------------------------------------------------------------
--------------------------------------------------------------------------------
----------------------------------------------------------------------------GACC
TATCAGCTTTCGACGGTAGGGTATTGGCCTACCGTGGCAGTGACGGGTAACGGGGAATTAGGGTTCGATTCCGGAGAGGG
AGCCTGAGAAACGGCTACCACATCTAAGGAAGGCAGCAGGCGCGCAAATTACCCAATGAAAACAGCTTCGAGG-------
------------TAGTGACGAGAAATAACAATACAGGGCATTTTTTGTTCTGTAATTGGAATGATGGGAATGTAAAACCC
TTTCA-GAGTAACAATTGGAGGGCAAGTCT-GGTGCCAGCAG-CCGCGGTAATTCCAGCT-CCAATAGTGTATATTAGAG
TTGTTGCAGTTAAAAAGCTCGTAGTTGGATTTCTGTCGTGGTCATCCGGTTCCGCCCGTATGGGTGTGCACCTGGTTTGC
CCTCGGCTTTCTTCCGTTTGCCTCTTGGCGCTTCATTGCGTC--TTT--TGGTTTTTCGGAACTTTTAC-TTTGAGAAAA
A-TAGAGTGTTTCAAGCAGGCTTGTCGCCCTGAATACTTCAGCAT-GGAATAATAAGATAGGACCTTGGTTCTA-TTTTG
TTGGTTTCTAGGACTAAGGTAATGATTAATAGGGACAGTTGGGG-GCATTCGTATTTAACTGTCAGAGGTGAAATTCTTA
GATTTGTTAAAGACGAACTACTGCGAAAGCATTTGCCAAGGATGTTTTCATTAATCAAGAACGACAGTA-GGGGG-TTTG
AAGACGATTAGATACCGTCGTAATCTCTACCATAAACTATGCCGACTAGAGATAGGGAAAT-GCCTACCTT-GGCTTCTC
CTGCACCTCATGAGAAATCAAAGTCTCTGGGTTCT-GGGGGG-A-GTATGGTCGCAAGGCTGAAACTTAAA-GGAATTGA
CGGAAGGGCACCACCAGGCGTGGAG-CCTGCGGCTTAA-TTTGACTCAACACGGGGAAACTCACCAGGTCC-AGAC-AT-
GGGAAGGA--------------TTGACAGATTGATAGCTCTTTC-TTGATTCTATGGG-TGGTGGTGCAT-GGCCGTTCT
TAGTTGGT-GGAGTGATCTGTCTGG-TTAATTTCGATAACGAACGAGACCTTAGCCTGCTAAATAGGA-TCGGGAACTTT
TGTTTCC-------------------------------------------------------------------------
--------------------------------------------------------------------------------
--------------------------------------------------------------------------------
--------------------------------------------------------------------------------
--------------------------------------------------------------------------------
----------------------------------------
>MH751969.1_Eimeria_ferrisi
--------------------------------------------------------------------------------
--------------------------------------------------------------------------------
--------------------------------------------------------------------------------
--------------------------------------------------------------------------------
TATCAGCTTTCGACGGTAGGGTATTGGCCTACCGTGGCAGTGACGGGTAACGGGGAATTAGGGTTCGATTCCGGAGAGGG
AGCCTGAGAAACGGCTACCACATCTAAGGAAGGCAGCAGGCGCGCAAATTACCCAATGAAAACAGCTTCGAGG-------
------------TAGTGACGAGAAATAACAATACAGGGCATTTTTTGTTCTGTAATTGGAATGATGGGAATGTAAAACCC
TTTCA-GAGTAACAATTGGAGGGCAAGTCT-GGTGCCAGCAG-CCGCGGTAATTCCAGCT-CCAATAGTGTATATTAGAG
TTGTTGCAGTTAAAAAGCTCGTAGTTGGATTTCTGTCGTGGTCATCCGGTTCCGCCCGTATGGGTGTGCACCTGGTTTGC
CCTCGGCTTTCTTCCGTTTGCCTCTTGGCGCTTCATTGCGTC--TTT--TGGTTTTTCGGAACTTTTAC-TTTGAGAAAA
A-TAGAGTGTTTCAAGCAGGCTTGTCGCCCTGAATACTTCAGCAT-GGAATAATAAGATAGGACCTTGGTTCTA-TTTTG
TTGGTTTCTAGGACTAAGGTAATGATTAATAGGGACAGTTGGGG-GCATTCGTATTTAACTGTCAGAGGTGAAATTCTTA
GATTTGTTAAAGACGAACTACTGCGAAAGCATTTGCCAAGGATGTTTTCATTAATCAAGAACGACAGTA-GGGGG-TTTG
AAGACGATTAGATACCGTCGTAATCTCTACCATAAACTATGCCGACTAGAGATAGGGAAAT-GCCTACCTT-GGCTTCTC
CTGCACCTCATGAGAAATCAAAGTCTCTGGGTTCT-GGGGGG-A-GTATGGTCGCAAGGCTGAAACTTAAA-GGAATTGA
CGGAAGGGCACCACCAGGCGTGGAG-CCTGCGGCTTAA-TTTGACTCAACACGGGGAAACTCACCAGGTCC-AGAC-AT-
GGGAAGGA--------------TTGACAGATTGATAGCTCTTTC-TTGATTCTATGGG-TGGTGGTGCAT-GGCCGTTCT
TAGTTGGT-GGAGTGATCTGTCTGG-TTAATTTCGATAACGAACGAGACCTTAGCCTGCTAAATAGGA-TCGGGAACTTT
TG------------------------------------------------------------------------------
--------------------------------------------------------------------------------
--------------------------------------------------------------------------------
--------------------------------------------------------------------------------
--------------------------------------------------------------------------------
----------------------------------------
>MH751970.1_Eimeria_ferrisi
--------------------------------------------------------------------------------
--------------------------------------------------------------------------------
---------TTACATGCGCACTCGCCTCCTTCTCT-GGAGGGGCTGTGTTTATTAGATACAAAACC-AACCCAC--TTT-
G-TGGAGTCCTGGTGATTCATAGTAACCGAACGGATCGCAGTTGGCTTCGGCCCGCGATATATCTTTCAAGTTTCTGACC
TATCAGCTTTCGACGGTAGGGTATTGGCCTACCGTGGCAGTGACGGGTAACGGGGAATTAGGGTTCGATTCCGGAGAGGG
AGCCTGAGAAACGGCTACCACATCTAAGGAAGGCAGCAGGCGCGCAAATTACCCAATGAAAACAGCTTCGAGG-------
------------TAGTGACGAGAAATAACAATACAGGGCATTTTTTGTTCTGTAATTGGAATGATGGGAATGTAAAACCC
TTTCA-GAGTAACAATTGGAGGGCAAGTCT-GGTGCCAGCAG-CCGCGGTAATTCCAGCT-CCAATAGTGTATATTAGAG
TTGTTGCAGTTAAAAAGCTCGTAGTTGGATTTCTGTCGTGGTCATCCGGTTCCGCCCGTATGGGTGTGCACCTGGTTTGC
CCTCGGCTTTCTTCCGTTTGCCTCTTGGCGCTTCATTGCGTC--TTT--TGGTTTTTCGGAACTTTTAC-TTTGAGAAAA
A-TAGAGTGTTTCAAGCAGGCTTGTCGCCCTGAATACTTCAGCAT-GGAATAATAAGATAGGACCTTGGTTCTA-TTTTG
TTGGTTTCTAGGACTAAGGTAATGATTAATAGGGACAGTTGGGG-GCATTCGTATTTAACTGTCAGAGGTGAAATTCTTA
GATTTGTTAAAGACGAACTACTGCGAAAGCATTTGCCAAGGATGTTTTCATTAATCAAGAACGACAGTA-GGGGG-TTTG
AAGACGATTAGATACCGTCGTAATCTCTACCATAAACTATGCCGACTAGAGATAGGGAAAT-GCCTACCTT-GGCTTCTC
CTGCACCTCATGAGAAATCAAAGTCTCTGGGTTCT-GGGGGG-A-GTATGGTCGCAAGGCTGAAACTTAAA-GGAATTGA
CGGAAGGGCACCACCAGGCGTGGAG-CCTGCGGCTTAA-TTTGACTCAACACGGGGAAACTCACCAGGTCC-AGAC-AT-
GGGAAGGA--------------TTGACAGATTGATAGCTCTTTC-TTGATTCTATGGG-TGGTGGTGCAT-GGCCGTTCT
TAGTTGGT-GGAGTGATCTGTCTGG-TTAATTTCGATAACGAACGAGACCTTAGCCTGCTAAATAGGA-TCGGGAACTTT
TGTTTCCGCATCACTTCTTAGAGGGACTTT-GC-GTGTCTAACG-C-AAGGAAGTTTGAGGCAAT-AACAGGTCTGTGAT
GCCCTTAGATGTTCTGGGCTGCACGCGCGCTACACTGATGCATGCAACGAGTTTTTAA-CCTTGGCCGGCAGGTCTAGGT
--------------------------------------------------------------------------------
--------------------------------------------------------------------------------
--------------------------------------------------------------------------------
----------------------------------------
>MH751971.1_Eimeria_ferrisi
--------------------------------------------------------------------------------
--------------------------------------------------------------------------------
--------------------------------------------------------------------------------
---------------------------------------------------------------------------TGACC
TATCAGCTTTCGACGGTAGGGTATTGGCCTACCGTGGCAGTGACGGGTAACGGGGAATTAGGGTTCGATTCCGGAGAGGG
AGCCTGAGAAACGGCTACCACATCTAAGGAAGGCAGCAGGCGCGCAAATTACCCAATGAAAACAGCTTCGAGG-------
------------TAGTGACGAGAAATAACAATACAGGGCATTTTTTGTTCTGTAATTGGAATGATGGGAATGTAAAACCC
TTTCA-GAGTAACAATTGGAGGGCAAGTCT-GGTGCCAGCAG-CCGCGGTAATTCCAGCT-CCAATAGTGTATATTAGAG
TTGTTGCAGTTAAAAAGCTCGTAGTTGGATTTCTGTCGTGGTCATCCGGTTCCGCCCGTATGGGTGTGCACCTGGTTTGC
CCTCGGCTTTCTTCCGTTTGCCTCTTGGCGCTTCATTGCGTC--TTT--TGGTTTTTCGGAACTTTTAC-TTTGAGAAAA
A-TAGAGTGTTTCAAGCAGGCTTGTCGCCCTGAATACTTCAGCAT-GGAATAATAAGATAGGACCTTGGTTCTA-TTTTG
TTGGTTTCTAGGACTAAGGTAATGATTAATAGGGACAGTTGGGG-GCATTCGTATTTAACTGTCAGAGGTGAAATTCTTA
GATTTGTTAAAGACGAACTACTGCGAAAGCATTTGCCAAGGATGTTTTCATTAATCAAGAACGACAGTA-GGGGG-TTTG
AAGACGATTAGATACCGTCGTAATCTCTACCATAAACTATGCCGACTAGAGATAGGGAAAT-GCCTACCTT-GGCTTCTC
CTGCACCTCATGAGAAATCAAAGTCTCTGGGTTCT-GGGGGG-A-GTATGGTCGCAAGGCTGAAACTTAAA-GGAATTGA
CGGAAGGGCACCACCAGGCGTGGAG-CCTGCGGCTTAA-TTTGACTCAACACGGGGAAACTCACCAGGTCC-AGAC-AT-
GGGAAGGA--------------TTGACAGATTGATAGCTCTTTC-TTGATTCTATGGG-TGGTGGTGCAT-GGCCGTTCT
TAGTTGGT-GGAGTGATCTGTCTGG-TTAATTTCGATAACGAACGAGACCTTAGCCTGCTAAATAGGA-TCGGGAACTTT
TGTTTCC-------------------------------------------------------------------------
--------------------------------------------------------------------------------
--------------------------------------------------------------------------------
--------------------------------------------------------------------------------
--------------------------------------------------------------------------------
----------------------------------------
>MH751972.1_Eimeria_ferrisi
--------------------------------------------------------------------------------
--------------------------------------------------------------------------------
--------------------------------------------------------------------------------
------------------------------------------------CGGCCCGCGATATATCTTTCAAGTTTCTGACC
TATCAGCTTTCGACGGTAGGGTATTGGCCTACCGTGGCAGTGACGGGTAACGGGGAATTAGGGTTCGATTCCGGAGAGGG
AGCCTGAGAAACGGCTACCACATCTAAGGAAGGCAGCAGGCGCGCAAATTACCCAATGAAAACAGCTTCGAGG-------
------------TAGTGACGAGAAATAACAATACAGGGCATTTTTTGTTCTGTAATTGGAATGATGGGAATGTAAAACCC
TTTCA-GAGTAACAATTGGAGGGCAAGTCT-GGTGCCAGCAG-CCGCGGTAATTCCAGCT-CCAATAGTGTATATTAGAG
TTGTTGCAGTTAAAAAGCTCGTAGTTGGATTTCTGTCGTGGTCATCCGGTTCCGCCCGTATGGGTGTGCACCTGGTTTGC
CCTCGGCTTTCTTCCGTTTGCCTCTTGGCGCTTCATTGCGTC--TTT--TGGTTTTTCGGAACTTTTAC-TTTGAGAAAA
A-TAGAGTGTTTCAAGCAGGCTTGTCGCCCTGAATACTTCAGCAT-GGAATAATAAGATAGGACCTTGGTTCTA-TTTTG
TTGGTTTCTAGGACTAAGGTAATGATTAATAGGGACAGTTGGGG-GCATTCGTATTTAACTGTCAGAGGTGAAATTCTTA
GATTTGTTAAAGACGAACTACTGCGAAAGCATTTGCCAAGGATGTTTTCATTAATCAAGAACGACAGTA-GGGGG-TTTG
AAGACGATTAGATACCGTCGTAATCTCTACCATAAACTATGCCGACTAGAGATAGGGAAAT-GCCTACCTT-GGCTTCTC
CTGCACCTCATGAGAAATCAAAGTCTCTGGGTTCT-GGGGGG-A-GTATGGTCGCAAGGCTGAAACTTAAA-GGAATTGA
CGGAAGGGCACCACCAGGCGTGGAG-CCTGCGGCTTAA-TTTGACTCAACACGGGGAAACTCACCAGGTCC-AGAC-AT-
GGGAAGGA--------------TTGACAGATTGATAGCTCTTTC-TTGATTCTATGGG-TGGTGGTGCAT-GGCCGTTCT
TAGTTGGT-GGAGTGATCTGTCTGG-TTAATTTCGATAACGAACGAGACCTTAGCCTGCTAAATAGGA-TCGGGAACTTT
TGTTTCCGCTTCACTTCTTAGAGGGACTTT-GC-GTGTCTAACG-C-AAGGAAGTTTGAGGCAAT-AACAGGTCTGTGAT
GCCCTTAGATG---------------------------------------------------------------------
--------------------------------------------------------------------------------
--------------------------------------------------------------------------------
--------------------------------------------------------------------------------
----------------------------------------
>MH751973.1_Eimeria_ferrisi
--------------------------------------------------------------------------------
--------------------------------------------------------------------------------
--------------------------------------------------------------------------------
---------------------------------------------------------------------------TGACC
TATCAGCTTTCGACGGTAGGGTATTGGCCTACCGTGGCAGTGACGGGTAACGGGGAATTAGGGTTCGATTCCGGAGAGGG
AGCCTGAGAAACGGCTACCACATCTAAGGAAGGCAGCAGGCGCGCAAATTACCCAATGAAAACAGCTTCGAGG-------
------------TAGTGACGAGAAATAACAATACAGGGCATTTTTTGTTCTGTAATTGGAATGATGGGAATGTAAAACCC
TTTCA-GAGTAACAATTGGAGGGCAAGTCT-GGTGCCAGCAG-CCGCGGTAATTCCAGCT-CCAATAGTGTATATTAGAG
TTGTTGCAGTTAAAAAGCTCGTAGTTGGATTTCTGTCGTGGTCATCCGGTTCCGCCCGTATGGGTGTGCACCTGGTTTGC
CCTCGGCTTTCTTCCGTTTGCCTCTTGGCGCTTCATTGCGTC--TTT--TGGTTTTTCGGAACTTTTAC-TTTGAGAAAA
A-TAGAGTGTTTCAAGCAGGCTTGTCGCCCTGAATACTTCAGCAT-GGAATAATAAGATAGGACCTTGGTTCTA-TTTTG
TTGGTTTCTAGGACTAAGGTAATGATTAATAGGGACAGTTGGGG-GCATTCGTATTTAACTGTCAGAGGTGAAATTCTTA
GATTTGTTAAAGACGAACTACTGCGAAAGCATTTGCCAAGGATGTTTTCATTAATCAAGAACGACAGTA-GGGGG-TTTG
AAGACGATTAGATACCGTCGTAATCTCTACCATAAACTATGCCGACTAGAGATAGGGAAAT-GCCTACCTT-GGCTTCTC
CTGCACCTCATGAGAAATCAAAGTCTCTGGGTTCT-GGGGGG-A-GTATGGTCGCAAGGCTGAAACTTAAA-GGAATTGA
CGGAAGGGCACCACCAGGCGTGGAG-CCTGCGGCTTAA-TTTGACTCAACACGGGGAAACTCACCAGGTCC-AGAC-AT-
GGGAAGGA--------------TTGACAGATTGATAGCTCTTTC-TTGATTCTATGGG-TGGTGGTGCAT-GGCCGTTCT
TAGTTGGT-GGAGTGATCTGTCTGG-TTAATTTCGATAACGAACGAGACCTTAGCCTGCTAAATAGGA-TCGGGAACTTT
TGTTTCC-------------------------------------------------------------------------
--------------------------------------------------------------------------------
--------------------------------------------------------------------------------
--------------------------------------------------------------------------------
--------------------------------------------------------------------------------
----------------------------------------
>MH751974.1_Eimeria_vermiformis
--------------------------------------------------------------------------------
--------------------------------------------------------------------------------
--------------------------------------------------------------------------------
---------------------------------------------------------------------------TGACC
TATCAGCTTTCGACGGTAGGGTATTGGCCTACCGTGGCAGTGACGGGTAACGGGGAATTAGGGTTCGATTCCGGAGAGGG
AGCCTGAGAAACGGCTACCACATCTAAGGAAGGCAGCAGGCGCGCAAATTACCCAATGAAAACAGCTTCGAGG-------
------------TAGTGACGAGAAATAACAATACAGGGCATTTTTTGTTCTGTAATTGGAATGATGGGAATGTAAAACCC
TTTCA-GATTAACAATTGGAGGGCAAGTCT-GGTGCCAGCAG-CCGCGGTAATTCCAGCT-CCAATAGTGTATATTAGAG
TTGTTGCAGTTAAAAAGCTCGTAGTTGGATTTCTGTCGTGGTCATCCGGTTCCGCCCGTACGGGTGTGCGCCTGGTTTGC
CCTCGGCTTTCTTCCGTTAGCCT-TCGGCGCTTCATTGCGTC--TGT--TGGTGTTTCGGAACTTTTAC-TTTGAGAAAA
A-TAGAGTGTTTCAAGCAGGCTTGTCGCCCTGAATACTTCAGCAT-GGAATAATAAGATAGGACCTTGGTTCTA-TTTTG
TTGGTTTCTAGGACTAAGGTAATGATTAATAGGGACAGTTGGGG-GCATTCGTATTTAACTGTCAGAGGTGAAATTCTTA
GATTTGTTAAAGACGAACTACTGCGAAAGCATTTGCCAAGGATGTTTTCATTAATCAAGAACGACAGTA-GGGGG-TTTG
AAGACGATTAGATACCGTCGTAATCTCTACCATAAACTATGCCGACTAGAGATAGGGAAAT-GCCTACCTT-GGCTTCTC
CTGCACCTCATGAGAAATCAAAGTCTCTGGGTTCT-GGGGGG-A-GTATGGTCGCAAGGCTGAAACTTAAA-GGAATTGA
CGGAAGGGCACCACCAGGCGTGGAG-CCTGCGGCTTAA-TTTGACTCAACACGGGGAAACTCACCAGGTCC-AGAC-AT-
GGGAAGGA--------------TTGACAGATTGATAGCTCTTTC-TTGATTCTATGGG-TGGTGGTGCAT-GGCCGTTCT
TAGTTGGT-GGAGTGATCTGTCTGG-TTAATTTCGATAACGAACGAGACCTTAGCCTGCTAAATAGGA-TCGGGAACCTC
GGTTTCCG------------------------------------------------------------------------
--------------------------------------------------------------------------------
--------------------------------------------------------------------------------
--------------------------------------------------------------------------------
--------------------------------------------------------------------------------
----------------------------------------
>MH751975.1_Eimeria_falciformis
--------------------------------------------------------------------------------
--------------------------------------------------------------------------------
--------------------------------------------------------------------------------
--------------------------------------------------------------------------------
--------------------------------------------------------------------------------
---------------TACCACATCTAAGGAAGGCAGCAGGCGCGCAAATTACCCAATGAAAACAGCTTCGAGG-------
------------TAGTGACGAGAAATAACAATACAGGGCATTTTTTGTTCTGTAATTGGAATGATGGGAATGTAAAACCC
TTTCA-GATTAACAATTGGAGGGCAAGTCT-GGTGCCAGCAG-CCGCGGTAATTCCAGCT-CCAATAGTGTATATTAGAG
TTGTTGCAGTTAAAAAGCTCGTAGTTGGATTTCTGYCGTGGTCATCCGGTTCCGCCTGTATGGGTGTGCGCCTGGTTTGC
CCTCGGCTTTCTTCCGTTAGCCT-TCGGCGCTTCACTGCGTC--TGT--TGGTGTTTCGGAACTTTTAC-TTTGAGAAAA
A-TAGAGTGTTTCAAGCAGGCTTGTCGCCCTGAATACTTCAGCAT-GGAATAATAAGATAGGACCTTGGTTCTA-TTTTG
TTGGTTTCTAGGACTAAGGTAATGATTAATAGGGACAGTTGGGG-GCATTCGTATTTAACTGTCAGAGGTGAAATTCTTA
GATTTGTTAAAGACGAACTACTGCGAAAGCATTTGCCAAGGATGTTTTCATTAATCAAGAACGACAGTA-GGGGG-TTTG
AAGACGATTAGATACCGTCGTAATCTCTACCATAAACTATGCCGACTAGAGATAGGGAAAT-GCCTACCTT-GGCTTCTC
CTGCACCTCATGAGAAATCAAAGTCTCTGGGTTCT-GGGGGG-A-GTATGGTCGCAAGGCTGAAACTTAAA-GGAATTGA
CGGAAGGGCACCACCAGGTGTGGAGCCCTGCGGCTTAA-TTTGACTCAACACGGGGAAACTCACCAGGTCC-AGAC-AT-
GGGAAGGA--------------TTGACAGATTGATAGCTCTTTC-TTGATTCTATGGG-TGGTGGTGCAT-GGCCGTTCT
TAGTTGGT-GGAGTGATCTGTCTGG-TTAATTTCGATAACGAACGAGACCTTAGCCTGCTAAATAGGA-TCGGGAACCTC
GGTTTCCG------------------------------------------------------------------------
--------------------------------------------------------------------------------
--------------------------------------------------------------------------------
--------------------------------------------------------------------------------
--------------------------------------------------------------------------------
----------------------------------------
>MH751976.1_Eimeria_falciformis
--------------------------------------------------------------------------------
--------------------------------------------------------------------------------
--------------------------------------------------------------------------------
--------------------------------------------------------------------------------
--------------------------------------------------------------------------------
--------------------------------------------------------------------------------
--------------------------------------------------------------------------------
--------------------------------------------------------------------------------
----------------------------------------GTCATCCGGTTCCGCCTGTATGGGTGTGCGCCTGGTTTGC
CCTCGGCTTTCTTCCGTTAGCCT-TCGGCGCTTCACTGCGTC--TGT--TGGTGTTTCGGAACTTTTAC-TTTGAGAAAA
A-TAGAGTGTTTCAAGCAGGCTTGTCGCCCTGAATACTTCAGCAT-GGAATAATAAGATAGGACCTTGGTTCTA-TTTTG
TTGGTTTCTAGGACTAAGGTAATGATTAATAGGGACAGTTGGGG-GCATTCGTATTTAACTGTCAGAGGTGAAATTCTTA
GATTTGTTAAAGACGAACTACTGCGAAAGCATTTGCCAAGGATGTTTTCATTAATCAAGAACGACAGTA-GGGGG-TTTG
AAGACGATTAGATACCGTCGTAATCTCTACCATAAACTATGCCGACTAGAGATAGGGAAAT-GCCTACCTT-GGCTTCTC
CTGCACCTCATGAGAAATCAAAGTCTCTGGGTTCT-GGGGGG-A-GTATGGTCGCAAGGCTGAAACTTAAA-GGAATTGA
CGGAAGGGCACCACCAGGCGTGGAG-CCTGCGGCTTAA-TTTGACTCAACACGGGGAAACTCACCAGGTCC-AGAC-AT-
GGGAAGGA--------------TTGACAGATTGATAGCTCTTTC-TTGATTCTATGGG-TGGTGGTGCAT-GGCCGTTCT
TAGTTGGT-GGAGTGATCTGTCTGG-TTAATTTCGATAACGAACGAGACCTTAGCCTGCTAAATAGGA-TCGGGAACCTC
GGTTTCCGCATCACTTCTTAGAGGGACTTT-GC-GTGTCTAACG-C-AAGGAAGTTTGAGGCAAT-AACAGGTCTGTGAT
GCCCTTAGATGTTCTGGGCTGCACGCGCGCTACACTGATGCATGC-----------------------------------
--------------------------------------------------------------------------------
--------------------------------------------------------------------------------
--------------------------------------------------------------------------------
----------------------------------------
>MH751977.1_Eimeria_vermiformis
--------------------------------------------------------------------------------
--------------------------------------------------------------------------------
-------------------------------------------CTGTGTTTATTAGATACAAAACC-AACCCAC--TTT-
G-TGGAGTCTGGGTGATTCATAGTAACCGAACGGATCGCAGTTGGCTTCGGCCCGCGATATATCTTTCAAGTTTCTGACC
TATCAGCTTTCGACGGTAGGGTATTGGCCTACCGTGGCAGTGACGGGTAACGGGGAATTAGGGTTCGATTCCGGAGAGGG
AGCCTGAGAAACGGCTACCACATCTAAGGAAGGCAGCAGGCGCGCAAATTACCCAATGAAAACAGCTTCGAGG-------
------------TAGTGACGAGAAATAACAATACAGGGCATTTTTTGTTCTGTAATTGGAATGATGGGAATGTAAAACCC
TTTCA-GATTAACAATTGGAGGGCAAGTCT-GGTGCCAGCAG-CCGCGGTAATTCCAGCT-CCAATAGTGTATATTAGAG
TTGTTGCAGTTAAAAAGCTCGTAGTTGGATTTCTGTCGTGGTCATCCGGTTCCGCCCGTACGGGTGTGCGCCTGGTTTGC
CCTCGGCTTTCTTCCGTTAGCCT-TCGGCGCTTCATTGCGTC--TGT--TGGTGTTTCGGAACTTTTAC-TTTGAGAAAA
A-TAGAGTGTTTCAAGCAGGCTTGTCGCCCTGAATACTTCAGCAT-GGAATAATAAGATAGGACCTTGGTTCTA-TTTTG
TTGGTTTCTAGGACTAAGGTAATGATTAATAGGGACAGTTGGGG-GCATTCGTATTTAACTGTCAGAGGTGAAATTCTTA
GATTTGTTAAAGACGAACTACTGCGAAAGCATTTGCCAAGGATGTTTTCATTAATCAAGAACGACAGTA-GGGGG-TTTG
AAGACGATTAGATACCGTCGTAATCTCTACCATAAACTATGCCGACTAGAGATAGGGAAAT-GCCTACCTT-GGCTTCTC
CTGCACCTCATGAGAAATCAAAGTCTCTGGGTTCT-GGGGGG-A-GTATGGTCGCAAGGCTGAAACTTAAA-GGAATTGA
CGGAAGGGCACCACCAGGCGTGGAG-CCTGCGGCTTAA-TTTGACTCAACACGGGGAAACTCACCAGGTCC-AGAC-AT-
GGGAAGGA--------------TTGACAGATTGATAGCTCTTTC-TTGATTCTATGGG-TGGTGGTGCAT-GGCCGTTCT
TAGTTGGT-GGAGTGATCTGTCTGG-TTAATTTCGATAACGAACGAGACCTTAGCCTGCTAAATAGGA-TCGGGAACCTC
GGTTTCCGCATCACTTCTTAGAGGGACTTT-GC-GTGTCTAACG-C-AAGGAAGTTTGAGGCAAT-AACAGGTCTGTGAT
GCCCTTAGATGTTCTGGGCTGCACGCGCGCTACACTGATGCATGC-----------------------------------
--------------------------------------------------------------------------------
--------------------------------------------------------------------------------
--------------------------------------------------------------------------------
----------------------------------------
>MH751978.1_Eimeria_falciformis
--------------------------------------------------------------------------------
-----------------------------------------------------------------------TGG-TAATT
CTATGGCTAATACATGCGCACTCGCCTCCTTCTCT-GGAGGGGCTGTGTTTATTAGATACAAAACC-AACCCAC--TTT-
G-TGGAGTCTGGGTGATTCATAGTAACCGAACGGATCGCAGTTGGCTTCGGCCCGCGATATATCTTTCAAGTTTCTGACC
TATCAGCTTTCGACGGTAGGGTATTGGCCTACCGTGGCAGTGACGGGTAACGGGGAATTAGGGTTCGATTCCGGAGAGGG
AGCCTGAGAAACGGCTACCACATCTAAGGAAGGCAGCAGGCGCGCAAATTACCCAATGAAAACAGCTTCGAGG-------
------------TAGTGACGAGAAATAACAATACAGGGCATTTTTTGTTCTGTAATTGGAATGATGGGAATGTAAAACCC
TTTCA-GATTAACAATTGGAGGGCAAGTCT-GGTGCCAGCAG-CCGCGGTAATTCCAGCT-CCAATAGTGTATATTAGAG
TTGTTGCAGTTAAAAAGCTCGTAGTTGGATTTCTGCCGTGGTCATCCGGTTCCGCCTGTATGGGTGTGCGCCTGGTTTGC
CCTCGGCTTTCTTCCGTTAGCCT-TCGGCGCTTCACTGCGTC--TGT--TGGTGTTTCGGAACTTTTAC-TTTGAGAAAA
A-TAGAGTGTTTCAAGCAGGCTTGTCGCCCTGAATACTTCAGCAT-GGAATAATAAGATAGGACCTTGGTTCTA-TTTTG
TTGGTTTCTAGGACTAAGGTAATGATTAATAGGGACAGTTGGGG-GCATTCGTATTTAACTGTCAGAGGTGAAATTCTTA
GATTTGTTAAAGACGAACTACTGCGAAAGCATTTGCCAAGGATGTTTTCATTAATCAAGAACGACAGTA-GGGGG-TTTG
AAGACGATTAGATACCGTCGTAATCTCTACCATAAACTATGCCGACTAGAGATAGGGAAAT-GCCTACCTT-GGCTTCTC
CTGCACCTCATGAGAAATCAAAGTCTCTGGGTTCT-GGGGGG-A-GTATGGTCGCAAGGCTGAAACTTAAA-GGAATTGA
CGGAAGGGCACCACCAGGCGTGGAG-CCTGCGGCTTAA-TTTGACTCAACACGGGGAAACTCACCAGGTCC-AGAC-AT-
GGGAAGGA--------------TTGACAGATTGATAGCTCTTTC-TTGATTCTATGGG-TGGTGGTGCAT-GGCCGTTCT
TAGTTGGT-GGAGTGATCTGTCTGG-TTAATTTCGATAACGAACGAGACCTTAGCCTGCTAAATAGGA-TCGGGAACCTC
GGTTTCCGCATCACTTCTTAGAGGGACTTT-GC-GTGTCTAACG-C-AAGGAAGTTTGAGGCAAT-AACAGGTCTGTGAT
GCCCTTAGATGTTCTGGGCTGCACGCGCGCTACACTGATGCATGCAACGAGTTTTTAA-CCTTGGCC-------------
--------------------------------------------------------------------------------
--------------------------------------------------------------------------------
--------------------------------------------------------------------------------
----------------------------------------
>MH751979.1_Eimeria_ferrisi
--------------------------------------------------------------------------------
-----------------------------------------------------------------------TGG-TAATT
CTATGGCTAATACATGCGCACTCGCCTCCTTCTCT-GGAGGGGCTGTGTTTATTAGATACAAAACC-AACCCAC--TTT-
G-TGGAGTCCTGGTGATTCATAGTAACCGAACGGATCGCAGTTGGCTTCGGCCCGCGATATATCTTTCAAGTTTCTGACC
TATCAGCTTTCGACGGTAGGGTATTGGCCTACCGTGGCAGTGACGGGTAACGGGGAATTAGGGTTCGATTCCGGAGAGGG
AGCCTGAGAAACGGCTACCACATCTAAGGAAGGCAGCAGGCGCGCAAATTACCCAATGAAAACAGCTTCGAGG-------
------------TAGTGACGAGAAATAACAATACAGGGCATTTTTTGTTCTGTAATTGGAATGATGGGAATGTAAAACCC
TTTCA-GAGTAACAATTGGAGGGCAAGTCT-GGTGCCAGCAG-CCGCGGTAATTCCAGCT-CCAATAGTGTATATTAGAG
TTGTTGCAGTTAAAAAGCTCGTAGTTGGATTTCTGTCGTGGTCATCCGGTTCCGCCCGTATGGGTGTGCACCTGGTTTGC
CCTCGGCTTTCTTCCGTTTGCCTCTTGGCGCTTCATTGCGTC--TTT--TGGTTTTTCGGAACTTTTAC-TTTGAGAAAA
A-TAGAGTGTTTCAAGCAGGCTTGTCGCCCTGAATACTTCAGCAT-GGAATAATAAGATAGGACCTTGGTTCTA-TTTTG
TTGGTTTCTAGGACTAAGGTAATGATTAATAGGGACAGTTGGGG-GCATTCGTATTTAACTGTCAGAGGTGAAATTCTTA
GATTTGTTAAAGACGAACTACTGCGAAAGCATTTGCCAAGGATGTTTTCATTAATCAAGAACGACAGTA-GGGGG-TTTG
AAGACGATTAGATACCGTCGTAATCTCTACCATAAACTATGCCGACTAGAGATAGGGAAAT-GCCTACCTT-GGCTTCTC
CTGCACCTCATGAGAAATCAAAGTCTCTGGGTTCTGGGGGG--A-GTATGGTCGCAAGGCTGAAACTTAAA-GGAATTGA
CGGAAGGGCACCACCAGGCGTGGAG-CCTGCGGCTTAA-TTTGACTCAACACGGGGAAACTCACCAGGTCC-AGAC-AT-
GGGAAGGA--------------TTGACAGATTGATAGCTCTTTC-TTGATTCTATGGG-TGGTGGTGCAT-GGCCGTTCT
TAGTTGGT-GGAGTGATCTGTCTGG-TTAATTTCGATAACGAACGAGACCTTAGCCTGCTAAATAGGA-TCGGGAACTTT
TGTTTCCGCATCACTTCTTAGAGGGACTTT-GC-GTGTCTAACG-C-AAGGAAGTTTGAGGCAAT-AACAGGTCTGTGAT
GCCCTTAGATGTTCTGGGCTGCACGCGCGCTACACTGATGCATGCAACGAGTTTTTAA-CCTTGGCCGGCAGGTCTAGGT
AATCTTTTGAGTATGCA---------------------------------------------------------------
--------------------------------------------------------------------------------
--------------------------------------------------------------------------------
----------------------------------------
>MH751980.1_Eimeria_falciformis
--------------------------------------------------------------------------------
-------------------------------------------------------TTACATGG-ATAACCATGG-TAATT
CTATGGCTAATACATGCGCACTCGCCTCCTTCTCT-GGAGGGGCTGTGTTTATTAGATACAAAACC-AACCCAC--TTT-
G-TGGAGTCTGGGTGATTCATAGTAACCGAACGGATCGCAGTTGGCTTCTGCCCGCGATATATCTTTCAAGTTTCTGACC
TATCAGCTTTCGACGGTAGGGTATTGGCCTACCGTGGCAGTGACGGGTAACGGGGAATTAGGGTTCGATTCCGGAGAGGG
AGCCTGAGAAACGGCTACCACATCTAAGGAAGGCAGCAGGCGCGCAAATTACCCAATGAAAACAGCTTCGAGG-------
------------TAGTGACGAGAAATAACAATACAGGGCATTTTTTGTTCTGTAATTGGAATGATGGGAATGTAAAACCC
TTTCA-GATTAACAATTAGAGGGCAAGTCT-GGTGCCAGCAG-CCGCGGTAATTCCAGCT-CCAATAGTGTATATTAGAG
TTGTTGCAGTTAAAAAGCTCGTAGTTGGATTTCTGCCGTGGTCATCCGGTTCCGCCTGTATGGGTGTGCGCCTGGTTTGC
CCTCGGCTTTCTTCCGTTAGCCT-TCGGCGCTTCACTGCGTC--TGT--TGGTGTYTCGGAACTTTTAC-TTTGAGAAAA
A-TAGAGTGTTTCAAGCAGGCTTGTCGCCCTGAATACTTCAGCAT-GGAATAATAAGATAGGACCTTGGTTCTA-TTTTG
TTGGTTTCTAGGACTAAGGTAATGATTAATAGGGACAGTTGGGG-GCATTCGTATTTAACTGTCAGAGGTGAAATTCTTA
GATTTGTTAAAGACGAACTACTGCGAAAGCATTTGCCAAGGATGTTTTCATTAATCAAGAACGACAGTA-GGGGG-TTTG
AAGACGATTAGATACCGTCGTAATCTCTACCATAAACTATGCCGACTAGAGATAGGGAAAT-GCCTACCTT-GGCTTCTC
CTGCACCTCATGAGAAATCAAAGTCTCTGGGTTCT-GGGGGG-A-GTATGGTCGCAAGGCTGAAACTTAAA-GGAATTGA
CGGAAGGGCACCACCAGGCGTGGAG-CCTGCGGCTTAA-TTTGACTCAACACGGGGAAACTCACCAGGTCC-AGAC-AT-
GGGAAGGA--------------TTGACAGATTGATAGCTCTTTC-TTGATTCTATGGG-TGGTGGTGCAT-GGCCGTTCT
TAGTTGGT-GGAGTGATCTGTCTGG-TTAATTTCGATAACGAACGAGACCTTAGCCTGCTAAATAGGA-TCGGGAACCTC
GGTTTCCGCATCACTTCTTAGAGGGACTTT-GC-GTGTCTAACG-C-AAGGAAGTTTGAGGCAAT-AACAGGTCTGTGAT
GCCCTTAGATGTTCTGGGCTGCACGCGCGCTACACTGATGCATGC-----------------------------------
--------------------------------------------------------------------------------
--------------------------------------------------------------------------------
--------------------------------------------------------------------------------
----------------------------------------
>MH751981.1_Eimeria_falciformis
--------------------------------------------------------------------------------
--------------------------------------------------------------------------------
----------TACATGCGCACTCGCCTCCTTCTCT-GGAGGGGCTGTGTTTATTAGATACAAAACC-AACCCAC--TTT-
G-TGGAGTCTGGGTGATTCATAGTAACCGAACGGATCGCAGTTGGCTTCGGCCCGCGATATATCTTTCAAGTTTCTGACC
TATCAGCTTTCGACGGTAGGGTATTGGCCTACCGTGGCAGTGACGGGTAACGGGGAATTAGGGTTCGATTCCGGAGAGGG
AGCCTGAGAAACGGCTACCACATCTAAGGAAGGCAGCAGGCGCGCAAATTACCCAATGAAAACAGCTTCGAGG-------
------------TAGTGACGAGAAATAACAATACAGGGCATTTTTTGTTCTGTAATTGGAATGATGGGAATGTAAAACCC
TTTCA-GATTAACAATTGGAGGGCAAGTCT-GGTGCCAGCAG-CCGCGGTAATTCCAGCT-CCAATAGTGTATATTAGAG
TTGTTGCAGTTAAAAAGCTCGTAGTTGGATTTCTGCCGTGGTCATCCGGTTCCGCCTGTATGGGTGTGCGCCTGGTTTGC
CCTCGGCTTTCTTCCGTTAGCCT-TCGGCGCTTCACTGCGTC--TGT--TGGTGTTTCGGAACTTTTAC-TTTGAGAAAA
A-TAGAGTGTTTCAAGCAGGCTTGTCGCCCTGAATACTTCAGCAT-GGAATAATAAGATAGGACCTTGGTTCTA-TTTTG
TTGGTTTCTAGGACTAAGGTAATGATTAATAGGGACAGTTGGGG-GCATTCGTATTTAACTGTCAGAGGTGAAATTCTTA
GATTTGTTAAAGACGAACTACTGCGAAAGCATTTGCCAAGGATGTTTTCATTAATCAAGAACGACAGTA-GGGGG-TTTG
AAGACGATTAGATACCGTCGTAATCTCTACCATAAACTATGCCGACTAGAGATAGGGAAAT-GCCTACCTT-GGCTTCTC
CTGCACCTCATGAGAAATCAAAGTCTCTGGGTTCT-GGGGGG-A-GTATGGTCGCAAGGCTGAAACTTAAA-GGAATTGA
CGGAAGGGCACCACCAGGCGTGGAG-CCTGCGGCTTAA-TTTGACTCAACACGGGGAAACTCACCAGGTCC-AGAC-AT-
GGGAAGGA--------------TTGACAGATTGATAGCTCTTTC-TTGATTCTATGGG-TGGTGGTGCAT-GGCCGTTCT
TAGTTGGT-GGAGTGATCTGTCTGG-TTAATTTCGATAACGAACGAGACCTTAGCCTGCTAAATAGGA-TCGGGAACCTC
GGTTTCCGCATCACTTCTTAGAGGGACTTT-GC-GTGTCTAACG-C-AAGGAAGTTTGAGGCAAT-AACAGGTCTGTGAT
GCCCTTAGATGTTCTGGGCTGCACGCGCGCT-------------------------------------------------
--------------------------------------------------------------------------------
--------------------------------------------------------------------------------
--------------------------------------------------------------------------------
----------------------------------------
>MH751982.1_Eimeria_ferrisi
--------------------------------------------------------------------------------
------------------------------------------------------------------------------TT
CTATGGCTAATACATGCGCACTCGCCTCCTTCTCT-GGAGGGGCTGTGTTTATTAGATACAAAACC-AACCCAC--TTT-
G-TGGAGTCCTGGTGATTCATAGTAACCGAACGGATCGCAGTTGGCTTCGGCCCGCGATATATCTTTCAAGTTTCTGACC
TATCAGCTTTCGACGGTAGGGTATTGGCCTACCGTGGCAGTGACGGGTAACGGGGAATTAGGGTTCGATTCCGGAGAGGG
AGCCTGAGAAACGGCTACCACATCTAAGGAAGGCAGCAGGCGCGCAAATTACCCAATGAAAACAGCTTCGAGG-------
------------TAGTGACGAGAAATAACAATACAGGGCATTTTTTGTTCTGTAATTGGAATGATGGGAATGTAAAACCC
TTTCA-GAGTAACAATTGGAGGGCAAGTCT-GGTGCCAGCAG-CCGCGGTAATTCCAGCT-CCAATAGTGTATATTAGAG
TTGTTGCAGTTAAAAAGCTCGTAGTTGGATTTCTGTCGTGGTCATCCGGTTCCGCCCGTATGGGTGTGCACCTGGTTTGC
CCTCGGCTTTCTTCCGTTTGCCTCTTGGCGCTTCATTGCGTC--TTT--TGGTTTTTCGGAACTTTTAC-TTTGAGAAAA
A-TAGAGTGTTTCAAGCAGGCTTGTCGCCCTGAATACTTCAGCAT-GGAATAATAAGATAGGACCTTGGTTCTA-TTTTG
TTGGTTTCTAGGACTAAGGTAATGATTAATAGGGACAGTTGGGG-GCATTCGTATTTAACTGTCAGAGGTGAAATTCTTA
GATTTGTTAAAGACGAACTACTGCGAAAGCATTTGCCAAGGATGTTTTCATTAATCAAGAACGACAGTA-GGGGG-TTTG
AAGACGATTAGATACCGTCGTAATCTCTACCATAAACTATGCCGACTAGAGATAGGGAAAT-GCCTACCTT-GGCTTCTC
CTGCACCTCATGAGAAATCAAAGTCTCTGGGTTCT-GGGGGG-A-GTATGGTCGCAAGGCTGAAACTTAAA-GGAATTGA
CGGAAGGGCACCACCAGGCGTGGAG-CCTGCGGCTTAA-TTTGACTCAACACGGGGAAACTCACCAGGTCC-AGAC-AT-
GGGAAGGA--------------TTGACAGATTGATAGCTCTTTC-TTGATTCTATGGG-TGGTGGTGCAT-GGCCGTTCT
TAGTTGGT-GGAGTGATCTGTCTGG-TTAATTTCGATAACGAACGAGACCTTAGCCTGCTAAATAGGA-TCGGGAACTTT
TGTTTCCGCTTCACTTCTTAGAGGGACTTT-GC-GTGTCTAACG-C-AAGGAAGTTTGAGGCAAT-AACAGGTCTGTGAT
GCCCTTAGATGTTCTGGGCTGCACGCGCGCTACACTGATGCATGCAACGAG-----------------------------
--------------------------------------------------------------------------------
--------------------------------------------------------------------------------
--------------------------------------------------------------------------------
----------------------------------------
>MH751983.1_Eimeria_ferrisi
--------------------------------------------------------------------------------
--------------------------------------------------------------------------------
--------------------------------------------------------------------------------
--------------------------------------------------------------------------------
--------------------------------------------------------------------------------
--------------------------------------------------------------------------------
--------------------------------------------------------------------------------
-------AGTAACAATTGGAGGGCAAGTCT-GGTGCCAGCAG-CCGCGGTAATTCCAGCT-CCAATAGTGTATATTAGAG
TTGTTGCAGTTAAAAAGCTCGTAGTTGGATTTCTGTCGTGGTCATCCGGTTCCGCCCGTATGGGTGTGCACCTGGTTTGC
CCTCGGCTTTCTTCCGTTTGCCTCTTGGCGCTTCATTGCGTC--TTT--TGGTTTTTCGGAACTTTTAC-TTTGAGAAAA
A-TAGAGTGTTTCAAGCAGGCTTGTCGCCCTGAATACTTCAGCAT-GGAATAATAAGATAGGACCTTGGTTCTA-TTTTG
TTGGTTTCTAGGACTAAGGTAATGATTAATAGGGACAGTTGGGG-GCATTCGTATTTAACTGTCAGAGGTGAAATTCTTA
GATTTGTTAAAGACGAACTACTGCGAAAGCATTTGCCAAGGATGTTTTCATTAATCAAGAACGACAGTA-GGGGG-TTTG
AAGACGATTAGATACCGTCGTAATCTCTACCATAAACTATGCCGACTAGAGATAGGGAAAT-GCCTACCTT-GGCTTCTC
CTGCACCTCATGAGAAATCAAAGTCTCTGGGTTCT-GGGGGG-A-GTATGGTCGCAAGGCTGAAACTTAAA-GGAATTGA
CGGAAGGGCACCACCAGGCGTGGAG-CCTGCGGCTTAA-TTTGACTCAACACGGGGAAACTCACCAGGTCC-AGAC-AT-
GGGAAGGA--------------TTGACAGATTGATAGCTCTTTC-TTGATTCTATGGG-TGGTGGTGCAT-GGCCGTTCT
TAGTTGGT-GGAGTGATCTGTCTGG-TTAATTTCGATAACGAACGAGACCTTAGCCTGCTAAATAGGA-TCGGGAACTTT
TGTTTCCGCATCACTTCTTAGAGGGACTTT-GC-GTGTCTAACG-C-AAGGAAGTTTGAGGCAAT-AACAGGTCTGTGAT
GCCCTTAGATGTTCTGGGCTGCACGCGCGCTACACTGATGCATGCAACGAGTTTTTAA-CCTTGGCCGGCAGGTCTAGGT
AATCTTTTGAGTATGCA---------------------------------------------------------------
--------------------------------------------------------------------------------
--------------------------------------------------------------------------------
----------------------------------------
>MH751984.1_Eimeria_ferrisi
--------------------------------------------------------------------------------
--------------------------------------------------------------------------------
----------TACATGCGCACTCGCCTCCTTCTCT-GGAGGGGCTGTGTTTATTAGATACAAAACC-AACCCAC--TTT-
G-TGGAGTCCTGGTGATTCATAGTAACCGAACGGATCGCAGTTGGCTTCGGCCCGCGATATATCTTTCAAGTTTCTGACC
TATCAGCTTTCGACGGTAGGGTATTGGCCTACCGTGGCAGTGACGGGTAACGGGGAATTAGGGTTCGATTCCGGAGAGGG
AGCCTGAGAAACGGCTACCACATCTAAGGAAGGCAGCAGGCGCGCAAATTACCCAATGAAAACAGCTTCGAGG-------
------------TAGTGACGAGAAATAACAATACAGGGCATTTTTTGTTCTGTAATTGGAATGATGGGAATGTAAAACCC
TTTCA-GAGTAACAATTGGAGGGCAAGTCT-GGTGCCAGCAG-CCGCGGTAATTCCAGCT-CCAATAGTGTATATTAGAG
TTGTTGCAGTTAAAAAGCTCGTAGTTGGATTTCTGTCGTGGTCATCCGGTTCCGCCCGTATGGGTGTGCACCTGGTTTGC
CCTCGGCTTTCTTCCGTTTGCCTCTTGGCGCTTCATTGCGTC--TTT--TGGTTTTTCGGAACTTTTAC-TTTGAGAAAA
A-TAGAGTGTTTCAAGCAGGCTTGTCGCCCTGAATACTTCAGCAT-GGAATAATAAGATAGGACCTTGGTTCTA-TTTTG
TTGGTTTCTAGGACTAAGGTAATGATTAATAGGGACAGTTGGGG-GCATTCGTATTTAACTGTCAGAGGTGAAATTCTTA
GATTTGTTAAAGACGAACTACTGCGAAAGCATTTGCCAAGGATGTTTTCATTAATCAAGAACGACAGTA-GGGGG-TTTG
AAGACGATTAGATACCGTCGTAATCTCTACCATAAACTATGCCGACTAGAGATAGGGAAAT-GCCTACCTT-GGCTTCTC
CTGCACCTCATGAGAAATCAAAGTCTCTGGGTTCT-GGGGGG-A-GTATGGTCGCAAGGCTGAAACTTAAA-GGAATTGA
CGGAAGGGCACCACCAGGCGTGGAG-CCTGCGGCTTAA-TTTGACTCAACACGGGGAAACTCACCAGGTCC-AGAC-AT-
GGGAAGGA--------------TTGACAGATTGATAGCTCTTTC-TTGATTCTATGGG-TGGTGGTGCAT-GGCCGTTCT
TAGTTGGT-GGAGTGATCTGTCTGG-TTAATTTCGATAACGAACGAGACCTTAGCCTGCTAAATAGGA-TCGGGAACTTT
TGTTTCCGCATCACTTCTTAGAGGGACTTT-GC-GTGTCTAACG-C-AAGGAAGTTTGAGGCAAT-AACAGGTCTGTGAT
GCCCTTAGATGTTCTGGGCTGCACGCGCGCTACACTGATGCATGCAACGAGTTTTTAA-CCTTGGCCGGCAGG-------
--------------------------------------------------------------------------------
--------------------------------------------------------------------------------
--------------------------------------------------------------------------------
----------------------------------------
>MH751985.1_Eimeria_ferrisi
--------------------------------------------------------------------------------
--------------------------------------------------------------------------------
----------TACATGCGCACTCGCCTCCTTCTCT-GGAGGGGCTGTGTTTATTAGATACAAAACC-AACCCAC--TTT-
G-TGGAGTCCTGGTGATTCATAGTAACCGAACGGATCGCAGTTGGCTTCGGCCCGCGATATATCTTTCAAGTTTCTGACC
TATCAGCTTTCGACGGTAGGGTATTGGCCTACCGTGGCAGTGACGGGTAACGGGGAATTAGGGTTCGATTCCGGAGAGGG
AGCCTGAGAAACGGCTACCACATCTAAGGAAGGCAGCAGGCGCGCAAATTACCCAATGAAAACAGCTTCGAGG-------
------------TAGTGACGAGAAATAACAATACAGGGCATTTTTTGTTCTGTAATTGGAATGATGGGAATGTAAAACCC
TTTCA-GAGTAACAATTGGAGGGCAAGTCT-GGTGCCAGCAG-CCGCGGTAATTCCAGCT-CCAATAGTGTATATTAGAG
TTGTTGCAGTTAAAAAGCTCGTAGTTGGATTTCTGTCGTGGTCATCCGGTTCCGCCCGTATGGGTGTGCACCTGGTTTGC
CCTCGGCTTTCTTCCGTTTGCCTCTTGGCGCTTCATTGCGTC--TTT--TGGTTTTTCGGAACTTTTAC-TTTGAGAAAA
A-TAGAGTGTTTCAAGCAGGCTTGTCGCCCTGAATACTTCAGCAT-GGAATAATAAGATAGGACCTTGGTTCTA-TTTTG
TTGGTTTCTAGGACTAAGGTAATGATTAATAGGGACAGTTGGGG-GCATTCGTATTTAACTGTCAGAGGTGAAATTCTTA
GATTTGTTAAAGACGAACTACTGCGAAAGCATTTGCCAAGGATGTTTTCATTAATCAAGAACGACAGTA-GGGGG-TTTG
AAGACGATTAGATACCGTCGTAATCTCTACCATAAACTATGCCGACTAGAGATAGGGAAAT-GCCTACCTT-GGCTTCTC
CTGCACCTCATGAGAAATCAAAGTCTCTGGGTTCT-GGGGGG-A-GTATGGTCGCAAGGCTGAAACTTAAA-GGAATTGA
CGGAAGGGCACCACCAGGCGTGGAG-CCTGCGGCTTAA-TTTGACTCAACACGGGGAAACTCACCAGGTCC-AGAC-AT-
GGGAAGGA--------------TTGACAGATTGATAGCTCTTTC-TTGATTCTATGGG-TGGTGGTGCAT-GGCCGTTCT
TAGTTGGT-GGAGTGATCTGTCTGG-TTAATTTCGATAACGAACGAGACCTTAGCCTGCTAAATAGGA-TCGGGAACTTT
TGTTTCCGCATCACTTCTTAGAGGGACTTT-GC-GTGTCTAACG-C-AAGGAAGTTTGAGGCAAT-AACAGGTCTGTGAT
GCCCTTAGATGTTCTGGGCTGCACGCGCGCTACACTGATGCATGCAACGAGTTTTTAA-CCTTGGCCGGCAGGTCTAGGT
AA------------------------------------------------------------------------------
--------------------------------------------------------------------------------
--------------------------------------------------------------------------------
----------------------------------------
>MH751986.1_Eimeria_ferrisi
--------------------------------------------------------------------------------
--------------------------------------------------------------------------------
----------TACATGCGCACTCGCCTCCTTCTCT-GGAGGGGCTGTGTTTATTAGATACAAAACC-AACCCAC--TTT-
G-TGGAGTCCTGGTGATTCATAGTAACCGAACGGATCGCAGTTGGCTTCGGCCCGCGATATATCTTTCAAGTTTCTGACC
TATCAGCTTTCGACGGTAGGGTATTGGCCTACCGTGGCAGTGACGGGTAACGGGGAATTAGGGTTCGATTCCGGAGAGGG
AGCCTGAGAAACGGCTACCACATCTAAGGAAGGCAGCAGGCGCGCAAATTACCCAATGAAAACAGCTTCGAGG-------
------------TAGTGACGAGAAATAACAATACAGGGCATTTTTTGTTCTGTAATTGGAATGATGGGAATGTAAAACCC
TTTCA-GAGTAACAATTGGAGGGCAAGTCT-GGTGCCAGCAG-CCGCGGTAATTCCAGCT-CCAATAGTGTATATTAGAG
TTGTTGCAGTTAAAAAGCTCGTAGTTGGATTTCTGTCGTGGTCATCCGGTTCCGCCCGTATGGGTGTGCACCTGGTTTGC
CCTCGGCTTTCTTCCGTTTGCCTCTTGGCGCTTCATTGCGTC--TTT--TGGTTTTTCGGAACTTTTAC-TTTGAGAAAA
A-TAGAGTGTTTCAAGCAGGCTTGTCGCCCTGAATACTTCAGCAT-GGAATAATAAGATAGGACCTTGGTTCTA-TTTTG
TTGGTTTCTAGGACTAAGGTAATGATTAATAGGGACAGTTGGGG-GCATTCGTATTTAACTGTCAGAGGTGAAATTCTTA
GATTTGTTAAAGACGAACTACTGCGAAAGCATTTGCCAAGGATGTTTTCATTAATCAAGAACGACAGTA-GGGGG-TTTG
AAGACGATTAGATACCGTCGTAATCTCTACCATAAACTATGCCGACTAGAGATAGGGAAAT-GCCTACCTT-GGCTTCTC
CTGCACCTCATGAGAAATCAAAGTCTCTGGGTTCT-GGGGGG-A-GTATGGTCGCAAGGCTGAAACTTAAA-GGAATTGA
CGGAAGGGCACCACCAGGCGTGGAG-CCTGCGGCTTAA-TTTGACTCAACACGGGGAAACTCACCAGGTCC-AGAC-AT-
GGGAAGGA--------------TTGACAGATTGATAGCTCTTTC-TTGATTCTATGGG-TGGTGGTGCAT-GGCCGTTCT
TAGTTGGT-GGAGTGATCTGTCTGG-TTAATTTCGATAACGAACGAGACCTTAGCCTGCTAAATAGGA-TCGGGAACTTT
TGTTTCCGCATCACTTCTTAGAGGGACTTT-GC-GTGTCTAACG-C-AAGGAAGTTTGAGGCAAT-AACAGGTCTGTGAT
GCCCTTAGATGTTCTGGGCTGCACGCGCGCTACACTGATGCATGCAACGAGTTTTT------------------------
--------------------------------------------------------------------------------
--------------------------------------------------------------------------------
--------------------------------------------------------------------------------
----------------------------------------
>MH751987.1_Eimeria_ferrisi
--------------------------------------------------------------------------------
--------------------------------------------------------------------------------
---------------------------------------GGGGCTGTGTTTATTAGATACAAAACC-AACCCAC--TTT-
G-TGGAGTCCTGGTGATTCATAGTAACCGAACGGATCGCAGTTGGCTTCGGCCCGCGATATATCTTTCAAGTTTCTGACC
TATCAGCTTTCGACGGTAGGGTATTGGCCTACCGTGGCAGTGACGGGTAACGGGGAATTAGGGTTCGATTCCGGAGAGGG
AGCCTGAGAAACGGCTACCACATCTAAGGAAGGCAGCAGGCGCGCAAATTACCCAATGAAAACAGCTTCGAGG-------
------------TAGTGACGAGAAATAACAATACAGGGCATTTTTTGTTCTGTAATTGGAATGATGGGAATGTAAAACCC
TTTCA-GAGTAACAATTGGAGGGCAAGTCT-GGTGCCAGCAG-CCGCGGTAATTCCAGCT-CCAATAGTGTATATTAGAG
TTGTTGCAGTTAAAAAGCTCGTAGTTGGATTTCTGTCGTGGTCATCCGGTTCCGCCCGTATGGGTGTGCACCTGGTTTGC
CCTCGGCTTTCTTCCGTTTGCCTCTTGGCGCTTCACTGCGTC--TTT--TGGTTTTTCGGAACTTTTAC-TTTGAGAAAA
A-TAGAGTGTTTCAAGCAGGCTTGTCGCCCTGAATACTTCAGCAT-GGAATAATAAGATAGGACCTTGGTTCTA-TTTTG
TTGGTTTCTAGGACTAAGGTAATGATTAATAGGGACAGTTGGGG-GCATTCGTATTTAACTGTCAGAGGTGAAATTCTTA
GATTTGTTAAAGACGAACTACTGCGAAAGCATTTGCCAAGGATGTTTTCATTAATCAAGAACGACAGTA-GGGGG-TTTG
AAGACGATTAGATACCGTCGTAATCTCTACCATAAACTATGCCGACTAGAGATAGGGAAAT-GCCTACCTT-GGCTTCTC
CTGCACCTCATGAGAAATCAAAGTCTCTGGGTTCT-GGGGGG-A-GTATGGTCGCAAGGCTGAAACTTAAA-GGAATTGA
CGGAAGGGCACCACCAGGCGTGGAG-CCTGCGGCTTAA-TTTGACTCAACACGGGGAAACTCACCAGGTCC-AGAC-AT-
GGGAAGGA--------------TTGACAGATTGATAGCTCTTTC-TTGATTCTATGGG-TGGTGGTGCAT-GGCCGTTCT
TAGTTGGT-GGAGTGATCTGTCTGG-TTAATTTCGATAACGAACGAGACCTTAGCCTGCTAAATAGGA-TCGGGAACTTT
TGTTTCCGCATCACTTCTTAGAGGGACTTT-GC-GTGTCTAACG-C-AAGGAAGTTTGAGGCAAT-AACAGGTCTGTGAT
GCCCTTAGATGTTCTGGGCTGCACGCGCGCTACACTGATGCATGCAACGAGTTTTTAA-CCTTGGCCGG-----------
--------------------------------------------------------------------------------
--------------------------------------------------------------------------------
--------------------------------------------------------------------------------
----------------------------------------
>MH751988.1_Eimeria_ferrisi
--------------------------------------------------------------------------------
--------------------------------------------------------------------------------
------------------------CCTCCTTCTCT-GGAGGGGCTGTGTTTATTAGATACAAAACC-AACCCAC--TTT-
G-TGGAGTCCTGGTGATTCATAGTAACCGAACGGATCGCAGTTGGCTTCGGCCCGCGATATATCTTTCAAGTTTCTGACC
TATCAGCTTTCGACGGTAGGGTATTGGCCTACCGTGGCAGTGACGGGTAACGGGGAATTAGGGTTCGATTCCGGAGAGGG
AGCCTGAGAAACGGCTACCACATCTAAGGAAGGCAGCAGGCGCGCAAATTACCCAATGAAAACAGCTTCGAGG-------
------------TAGTGACGAGAAATAACAATACAGGGCATTTTTTGTTCTGTAATTGGAATGATGGGAATGTAAAACCC
TTTCA-GAGTAACAATTGGAGGGCAAGTCT-GGTGCCAGCAG-CCGCGGTAATTCCAGCT-CCAATAGTGTATATTAGAG
TTGTTGCAGTTAAAAAGCTCGTAGTTGGATTTCTGTCGTGGTCATCCGGTTCCGCCCGTATGGGTGTGCACCTGGTTTGC
CCTCGGCTTTCTTCCGTTTGCCTCTTGGCGCTTCACTGCGTC--TTT--TGGTTTTTCGGAACTTTTAC-TTTGAGAAAA
A-TAGAGTGTTTCAAGCAGGCTTGTCGCCCTGAATACTTCAGCAT-GGAATAATAAGATAGGACCTTGGTTCTA-TTTTG
TTGGTTTCTAGGACTAAGGTAATGATTAATAGGGACAGTTGGGG-GCATTCGTATTTAACTGTCAGAGGTGAAATTCTTA
GATTTGTTAAAGACGAACTACTGCGAAAGCATTTGCCAAGGATGTTTTCATTAATCAAGAACGACAGTA-GGGGG-TTTG
AAGACGATTAGATACCGTCGTAATCTCTACCATAAACTATGCCGACTAGAGATAGGGAAAT-GCCTACCTT-GGCTTCTC
CTGCACCTCATGAGAAATCAAAGTCTCTGGGTTCT-GGGGGG-A-GTATGGTCGCAAGGCTGAAACTTAAA-GGAATTGA
CGGAAGGGCACCACCAGGCGTGGAG-CCTGCGGCTTAA-TTTGACTCAACACGGGGAAACTCACCAGGTCC-AGAC-AT-
GGGAAGGA--------------TTGACAGATTGATAGCTCTTTC-TTGATTCTATGGG-TGGTGGTGCAT-GGCCGTTCT
TAGTTGGT-GGAGTGATCTGTCTGG-TTAATTTCGATAACGAACGAGACCTTAGCCTGCTAAATAGGA-TCGGGAACTTT
TGTTTCCGCTTCACTTCTTAGAGGGACTTT-GC-GTGTCTAACG-C-AAGGAAGTTTGAGGCAAT-AACAGGTCTGTGAT
GCCCTTAGATGTTCTGGGCTGCACGCGCGCTACACTGATGCATGC-----------------------------------
--------------------------------------------------------------------------------
--------------------------------------------------------------------------------
--------------------------------------------------------------------------------
----------------------------------------
>MH751989.1_Eimeria_ferrisi
--------------------------------------------------------------------------------
------------------------------------------------------------------------------TT
CTATGGCTAATACATGCGCACTCGCCTCCTTCTCT-GGAGGGGCTGTGTTTATTAGATACAAAACC-AACCCAC--TTT-
G-TGGAGTCCTGGTGATTCATAGTAACCGAACGGATCGCAGTTGGCTTCGGCCCGCGATATATCTTTCAAGTTTCTGACC
TATCAGCTTTCGACGGTAGGGTATTGGCCTACCGTGGCAGTGACGGGTAACGGGGAATTAGGGTTCGATTCCGGAGAGGG
AGCCTGAGAAACGGCTACCACATCTAAGGAAGGCAGCAGGCGCGCAAATTACCCAATGAAAACAGCTTCGAGG-------
------------TAGTGACGAGAAATAACAATACAGGGCATTTTTTGTTCTGTAATTGGAATGATGGGAATGTAAAACCC
TTTCA-GAGTAACAATTGGAGGGCAAGTCT-GGTGCCAGCAG-CCGCGGTAATTCCAGCT-CCAATAGTGTATATTAGAG
TTGTTGCAGTTAAAAAGCTCGTAGTTGGATTTCTGTCGTGGTCATCCGGTTCCGCCCGTATGGGTGTGCACCTGGTTTGC
CCTCGGCTTTCTTCCGTTTGCCTCTTGGCGCTTCATTGCGTC--TTT--TGGTTTTTCGGAACTTTTAC-TTTGAGAAAA
A-TAGAGTGTTTCAAGCAGGCTTGTCGCCCTGAATACTTCAGCAT-GGAATAATAAGATAGGACCTTGGTTCTA-TTTTG
TTGGTTTCTAGGACTAAGGTAATGATTAATAGGGACAGTTGGGG-GCATTCGTATTTAACTGTCAGAGGTGAAATTCTTA
GATTTGTTAAAGACGAACTACTGCGAAAGCATTTGCCAAGGATGTTTTCATTAATCAAGAACGACAGTA-GGGGG-TTTG
AAGACGATTAGATACCGTCGTAATCTCTACCATAAACTATGCCGACTAGAGATAGGGAAAT-GCCTACCTT-GGCTTCTC
CTGCACCTCATGAGAAATCAAAGTCTCTGGGTTCT-GGGGGG-A-GTATGGTCGCAAGGCTGAAACTTAAA-GGAATTGA
CGGAAGGGCACCACCAGGCGTGGAG-CCTGCGGCTTAA-TTTGACTCAACACGGGGAAACTCACCAGGTCC-AGAC-AT-
GGGAAGGA--------------TTGACAGATTGATAGCTCTTTC-TTGATTCTATGGG-TGGTGGTGCAT-GGCCGTTCT
TAGTTGGT-GGAGTGATCTGTCTGG-TTAATTTCGATAACGAACGAGACCTTAGCCTGCTAAATAGGA-TCGGGAACTTT
TGTTTCCGCATCACTTCTTAGAGGGACTTT-GC-GTGTCTAACG-C-AAGGAAGTTTGAGGCAAT-AACAGGTCTGTGAT
GCCCTTAGATGTTCTGGGCTGCACGCGCGCTACACTGATGCATGCAACGAGTTTTTAA-CCTTGGCC-------------
--------------------------------------------------------------------------------
--------------------------------------------------------------------------------
--------------------------------------------------------------------------------
----------------------------------------
>MH751990.1_Eimeria_ferrisi
--------------------------------------------------------------------------------
--------------------------------------------------------------------------------
--------------------------------------------------------------------------------
---------------------------------------------------------------------------TGACC
TATCAGCTTTCGACGGTAGGGTATTGGCCTACCGTGGCAGTGACGGGTAACGGGGAATTAGGGTTCGATTCCGGAGAGGG
AGCCTGAGAAACGGCTACCACATCTAAGGAAGGCAGCAGGCGCGCAAATTACCCAATGAAAACAGCTTCGAGG-------
------------TAGTGACGAGAAATAACAATACAGGGCATTTTTTGTTCTGTAATTGGAATGATGGGAATGTAAAACCC
TTTCA-GAGTAACAATTGGAGGGCAAGTCT-GGTGCCAGCAG-CCGCGGTAATTCCAGCT-CCAATAGTGTATATTAGAG
TTGTTGCAGTTAAAAAGCTCGTAGTTGGATTTCTGTCGTGGTCATCCGGTTCCGCCCGTATGGGTGTGCACCTGGTTTGC
CCTCGGCTTTCTTCCGTTTGCCTCTTGGCGCTTCATTGCGTC--TTT--TGGTTTTTCGGAACTTTTAC-TTTGAGAAAA
A-TAGAGTGTTTCAAGCAGGCTTGTCGCCCTGAATACTTCAGCAT-GGAATAATAAGATAGGACCTTGGTTCTA-TTTTG
TTGGTTTCTAGGACTAAGGTAATGATTAATAGGGACAGTTGGGG-GCATTCGTATTTAACTGTCAGAGGTGAAATTCTTA
GATTTGTTAAAGACGAACTACTGCGAAAGCATTTGCCAAGGATGTTTTCATTAATCAAGAACGACAGTA-GGGGG-TTTG
AAGACGATTAGATACCGTCGTAATCTCTACCATAAACTATGCCGACTAGAGATAGGGAAAT-GCCTACCTT-GGCTTCTC
CTGCACCTCATGAGAAATCAAAGTCTCTGGGTTCT-GGGGGG-A-GTATGGTCGCAAGGCTGAAACTTAAA-GGAATTGA
CGGAAGGGCACCACCAGGCGTGGAG-CCTGCGGCTTAA-TTTGACTCAACACGGGGAAACTCACCAGGTCC-AGAC-AT-
GGGAAGGA--------------TTGACAGATTGATAGCTCTTTC-TTGATTCTATGGG-TGGTGGTGCAT-GGCCGTTCT
TAGTTGGT-GGAGTGATCTGTCTGG-TTAATTTCGATAACGAACGAGACCTTAGCCTGCTAAATAGGA-TCGGGAACTTT
TGTTTCC-------------------------------------------------------------------------
--------------------------------------------------------------------------------
--------------------------------------------------------------------------------
--------------------------------------------------------------------------------
--------------------------------------------------------------------------------
----------------------------------------
>MH751991.1_Eimeria_ferrisi
--------------------------------------------------------------------------------
--------------------------------------------------------------------------------
----------TACATGCGCACTCGCCTCCTTCTCT-GGAGGGGCTGTGTTTATTAGATACAAAACC-AACCCAC--TTT-
G-TGGAGTCCTGGTGATTCATAGTAACCGAACGGATCGCAGTTGGCTTCGGCCCGCGATATATCTTTCAAGTTTCTGACC
TATCAGCTTTCGACGGTAGGGTATTGGCCTACCGTGGCAGTGACGGGTAACGGGGAATTAGGGTTCGATTCCGGAGAGGG
AGCCTGAGAAACGGCTACCACATCTAAGGAAGGCAGCAGGCGCGCAAATTACCCAATGAAAACAGCTTCGAGG-------
------------TAGTGACGAGAAATAACAATACAGGGCATTTTTTGTTCTGTAATTGGAATGATGGGAATGTAAAACCC
TTTCA-GAGTAACAATTGGAGGGCAAGTCT-GGTGCCAGCAG-CCGCGGTAATTCCAGCT-CCAATAGTGTATATTAGAG
TTGTTGCAGTTAAAAAGCTCGTAGTTGGATTTCTGTCGTGGTCATCCGGTTCCGCCCGTATGGGTGTGCACCTGGTTTGC
CCTCGGCTTTCTTCCGTTTGCCTCTTGGCGCTTCACTGCGTC--TTT--TGGTTTTTCGGAACTTTTAC-TTTGAGAAAA
A-TAGAGTGTTTCAAGCAGGCTTGTCGCCCTGAATACTTCAGCAT-GGAATAATAAGATAGGACCTTGGTTCTA-TTTTG
TTGGTTTCTAGGACTAAGGTAATGATTAATAGGGACAGTTGGGG-GCATTCGTATTTAACTGTCAGAGGTGAAATTCTTA
GATTTGTTAAAGACGAACTACTGCGAAAGCATTTGCCAAGGATGTTTTCATTAATCAAGAACGACAGTA-GGGGG-TTTG
AAGACGATTAGATACCGTCGTAATCTCTACCATAAACTATGCCGACTAGAGATAGGGAAAT-GCCTACCTT-GGCTTCTC
CTGCACCTCATGAGAAATCAAAGTCTCTGGGTTCT-GGGGGG-A-GTATGGTCGCAAGGCTGAAACTTAAA-GGAATTGA
CGGAAGGGCACCACCAGGCGTGGAG-CCTGCGGCTTAA-TTTGACTCAACACGGGGAAACTCACCAGGTCC-AGAC-AT-
GGGAAGGA--------------TTGACAGATTGATAGCTCTTTC-TTGATTCTATGGG-TGGTGGTGCAT-GGCCGTTCT
TAGTTGGT-GGAGTGATCTGTCTGG-TTAATTTCGATAACGAACGAGACCTTAGCCTGCTAAATAGGA-TCGGGAACTTT
TGTTTCCGCATCACTTCTTAGAGGGACTTT-GC-GTGTCTAACG-C-AAGGAAGTTTGAGGCAAT-AACAGGTCTGTGAT
GCCCTTAGATGTTCTGGGCTGCACGCGCGCTACACTGATGCATGCAACGAGTTTTTAA----------------------
--------------------------------------------------------------------------------
--------------------------------------------------------------------------------
--------------------------------------------------------------------------------
----------------------------------------
>MH751992.1_Eimeria_ferrisi
--------------------------------------------------------------------------------
--------------------------------------------------------------------------------
--------------------------------------------------------------------------------
---------------------------------------------------------------------------TGACC
TATCAGCTTTCGACGGTAGGGTATTGGCCTACCGTGGCAGTGACGGGTAACGGGGAATTAGGGTTCGATTCCGGAGAGGG
AGCCTGAGAAACGGCTACCACATCTAAGGAAGGCAGCAGGCGCGCAAATTACCCAATGAAAACAGCTTCGAGG-------
------------TAGTGACGAGAAATAACAATACAGGGCATTTTTTGTTCTGTAATTGGAATGATGGGAATGTAAAACCC
TTTCA-GAGTAACAATTGGAGGGCAAGTCT-GGTGCCAGCAG-CCGCGGTAATTCCAGCT-CCAATAGTGTATATTAGAG
TTGTTGCAGTTAAAAAGCTCGTAGTTGGATTTCTGTCGTGGTCATCCGGTTCCGCCCGTATGGGTGTGCACCTGGTTTGC
CCTCGGCTTTCTTCCGTTTGCCTCTTGGCGCTTCACTGCGTC--TTT--TGGTTTTTCGGAACTTTTAC-TTTGAGAAAA
A-TAGAGTGTTTCAAGCAGGCTTGTCGCCCTGAATACTTCAGCAT-GGAATAATAAGATAGGACCTTGGTTCTA-TTTTG
TTGGTTTCTAGGACTAAGGTAATGATTAATAGGGACAGTTGGGG-GCATTCGTATTTAACTGTCAGAGGTGAAATTCTTA
GATTTGTTAAAGACGAACTACTGCGAAAGCATTTGCCAAGGATGTTTTCATTAATCAAGAACGACAGTA-GGGGG-TTTG
AAGACGATTAGATACCGTCGTAATCTCTACCATAAACTATGCCGACTAGAGATAGGGAAAT-GCCTACCTT-GGCTTCTC
CTGCACCTCATGAGAAATCAAAGTCTCTGGGTTCT-GGGGGG-A-GTATGGTCGCAAGGCTGAAACTTAAA-GGAATTGA
CGGAAGGGCACCACCAGGCGTGGAG-CCTGCGGCTTAA-TTTGACTCAACACGGGGAAACTCACCAGGTCC-AGAC-AT-
GGGAAGGA--------------TTGACAGATTGATAGCTCTTTC-TTGATTCTATGGG-TGGTGGTGCAT-GGCCGTTCT
TAGTTGGT-GGAGTGATCTGTCTGG-TTAATTTCGATAACGAACGAGACCTTAGCCTGCTAAATAGGA-TCGGGAACTTT
TGTTTCCG------------------------------------------------------------------------
--------------------------------------------------------------------------------
--------------------------------------------------------------------------------
--------------------------------------------------------------------------------
--------------------------------------------------------------------------------
----------------------------------------
>MH751993.1_Eimeria_ferrisi
--------------------------------------------------------------------------------
--------------------------------------------------------------------------------
---------------------TCGCCTCCTTCTCT-GGAGGGGCTGTGTTTATTAGATACAAAACC-AACCCAC--TTT-
G-TGGAGTCCTGGTGATTCATAGTAACCGAACGGATCGCAGTTGGCTTCGGCCCGCGATATATCTTTCAAGTTTCTGACC
TATCAGCTTTCGACGGTAGGGTATTGGCCTACCGTGGCAGTGACGGGTAACGGGGAATTAGGGTTCGATTCCGGAGAGGG
AGCCTGAGAAACGGCTACCACATCTAAGGAAGGCAGCAGGCGCGCAAATTACCCAATGAAAACAGCTTCGAGG-------
------------TAGTGACGAGAAATAACAATACAGGGCATTTTTTGTTCTGTAATTGGAATGATGGGAATGTAAAACCC
TTTCA-GAGTAACAATTGGAGGGCAAGTCT-GGTGCCAGCAG-CCGCGGTAATTCCAGCT-CCAATAGTGTATATTAGAG
TTGTTGCAGTTAAAAAGCTCGTAGTTGGATTTCTGTCGTGGTCATCCGGTTCCGCCCGTATGGGTGTGCACCTGGTTTGC
CCTCGGCTTTCTTCCGTTTGCCTCTTGGCGCTTCATTGCGTC--TTT--TGGTTTTTCGGAACTTTTAC-TTTGAGAAAA
A-TAGAGTGTTTCAAGCAGGCTTGTCGCCCTGAATACTTCAGCAT-GGAATAATAAGATAGGACCTTGGTTCTA-TTTTG
TTGGTTTCTAGGACTAAGGTAATGATTAATAGGGACAGTTGGGG-GCATTCGTATTTAACTGTCAGAGGTGAAATTCTTA
GATTTGTTAAAGACGAACTACTGCGAAAGCATTTGCCAAGGATGTTTTCATTAATCAAGAACGACAGTA-GGGGG-TTTG
AAGACGATTAGATACCGTCGTAATCTCTACCATAAACTATGCCGACTAGAGATAGGGAAAT-GCCTACCTT-GGCTTCTC
CTGCACCTCATGAGAAATCAAAGTCTCTGGGTTCT-GGGGGG-A-GTATGGTCGCAAGGCTGAAACTTAAA-GGAATTGA
CGGAAGGGCACCACCAGGCGTGGAG-CCTGCGGCTTAA-TTTGACTCAACACGGGGAAACTCACCAGGTCC-AGAC-AT-
GGGAAGGA--------------TTGACAGATTGATAGCTCTTTC-TTGATTCTATGGG-TGGTGGTGCAT-GGCCGTTCT
TAGTTGGT-GGAGTGATCTGTCTGG-TTAATTTCGATAACGAACGAGACCTTAGCCTGCTAAATAGGA-TCGGGAACTTT
TGTTTCCGCATCACTTCTTAGAGGGACTTT-GC-GTGTCTAACG-C-AAGGAAGTTTGAGGCAAT-AACAGGTCTGTGAT
GCCCTTAGATGTTCTGGGCTGCACGCGCGCTACACTGATGCATGCAACGAGTTTTTAA-CCTTGGCC-------------
--------------------------------------------------------------------------------
--------------------------------------------------------------------------------
--------------------------------------------------------------------------------
----------------------------------------
>MH751994.1_Eimeria_ferrisi
--------------------------------------------------------------------------------
--------------------------------------------------------------------------------
----------TACATGCGCACTCGCCTCCTTCTCT-GGAGGGGCTGTGTTTATTAGATACAAAACC-AACCCAC--TTT-
G-TGGAGTCCTGGTGATTCATAGTAACCGAACGGATCGCAGTTGGCTTCGGCCCGCGATATATCTTTCAAGTTTCTGACC
TATCAGCTTTCGACGGTAGGGTATTGGCCTACCGTGGCAGTGACGGGTAACGGGGAATTAGGGTTCGATTCCGGAGAGGG
AGCCTGAGAAACGGCTACCACATCTAAGGAAGGCAGCAGGCGCGCAAATTACCCAATGAAAACAGCTTCGAGG-------
------------TAGTGACGAGAAATAACAATACAGGGCATTTTTTGTTCTGTAATTGGAATGATGGGAATGTAAAACCC
TTTCA-GAGTAACAATTGGAGGGCAAGTCT-GGTGCCAGCAG-CCGCGGTAATTCCAGCT-CCAATAGTGTATATTAGAG
TTGTTGCAGTTAAAAAGCTCGTAGTTGGATTTCTGTCGTGGTCATCCGGTTCCGCCCGTATGGGTGTGCACCTGGTTTGC
CCTCGGCTTTCTTCCGTTTGCCTCTTGGCGCTTCACTGCGTC--TTT--TGGTTTTTCGGAACTTTTAC-TTTGAGAAAA
A-TAGAGTGTTTCAAGCAGGCTTGTCGCCCTGAATACTTCAGCAT-GGAATAATAAGATAGGACCTTGGTTCTA-TTTTG
TTGGTTTCTAGGACTAAGGTAATGATTAATAGGGACAGTTGGGG-GCATTCGTATTTAACTGTCAGAGGTGAAATTCTTA
GATTTGTTAAAGACGAACTACTGCGAAAGCATTTGCCAAGGATGTTTTCATTAATCAAGAACGACAGTA-GGGGG-TTTG
AAGACGATTAGATACCGTCGTAATCTCTACCATAAACTATGCCGACTAGAGATAGGGAAAT-GCCTACCTT-GGCTTCTC
CTGCACCTCATGAGAAATCAAAGTCTCTGGGTTCT-GGGGGG-A-GTATGGTCGCAAGGCTGAAACTTAAA-GGAATTGA
CGGAAGGGCACCACCAGGCGTGGAG-CCTGCGGCTTAA-TTTGACTCAACACGGGGAAACTCACCAGGTCC-AGAC-AT-
GGGAAGGA--------------TTGACAGATTGATAGCTCTTTC-TTGATTCTATGGG-TGGTGGTGCAT-GGCCGTTCT
TAGTTGGT-GGAGTGATCTGTCTGG-TTAATTTCGATAACGAACGAGACCTTAGCCTGCTAAATAGGA-TCGGGAACTTT
TG------------------------------------------------------------------------------
--------------------------------------------------------------------------------
--------------------------------------------------------------------------------
--------------------------------------------------------------------------------
--------------------------------------------------------------------------------
----------------------------------------
>MH751995.1_Eimeria_ferrisi
--------------------------------------------------------------------------------
--------------------------------------------------------------------------------
---------------------TCGCCTCCTTCTCT-GGAGGGGCTGTGTTTATTAGATACAAAACC-AACCCAC--TTT-
G-TGGAGTCCTGGTGATTCATAGTAACCGAACGGATCGCAGTTGGCTTCGGCCCGCGATATATCTTTCAAGTTTCTGACC
TATCAGCTTTCGACGGTAGGGTATTGGCCTACCGTGGCAGTGACGGGTAACGGGGAATTAGGGTTCGATTCCGGAGAGGG
AGCCTGAGAAACGGCTACCACATCTAAGGAAGGCAGCAGGCGCGCAAATTACCCAATGAAAACAGCTTCGAGG-------
------------TAGTGACGAGAAATAACAATACAGGGCATTTTTTGTTCTGTAATTGGAATGATGGGAATGTAAAACCC
TTTCA-GAGTAACAATTGGAGGGCAAGTCT-GGTGCCAGCAG-CCGCGGTAATTCCAGCT-CCAATAGTGTATATTAGAG
TTGTTGCAGTTAAAAAGCTCGTAGTTGGATTTCTGTCGTGGTCATCCGGTTCCGCCCGTATGGGTGTGCACCTGGTTTGC
CCTCGGCTTTCTTCCGTTTGCCTCTTGGCGCTTCATTGCGTC--TTT--TGGTTTTTCGGAACTTTTAC-TTTGAGAAAA
A-TAGAGTGTTTCAAGCAGGCTTGTCGCCCTGAATACTTCAGCAT-GGAATAATAAGATAGGACCTTGGTTCTA-TTTTG
TTGGTTTCTAGGACTAAGGTAATGATTAATAGGGACAGTTGGGG-GCATTCGTATTTAACTGTCAGAGGTGAAATTCTTA
GATTTGTTAAAGACGAACTACTGCGAAAGCATTTGCCAAGGATGTTTTCATTAATCAAGAACGACAGTA-GGGGG-TTTG
AAGACGATTAGATACCGTCGTAATCTCTACCATAAACTATGCCGACTAGAGATAGGGAAAT-GCCTACCTT-GGCTTCTC
CTGCACCTCATGAGAAATCAAAGTCTCTGGGTTCT-GGGGGG-A-GTATGGTCGCAAGGCTGAAACTTAAA-GGAATTGA
CGGAAGGGCACCACCAGGCGTGGAG-CCTGCGGCTTAA-TTTGACTCAACACGGGGAAACTCACCAGGTCC-AGAC-AT-
GGGAAGGA--------------TTGACAGATTGATAGCTCTTTC-TTGATTCTATGGG-TGGTGGTGCAT-GGCCGTTCT
TAGTTGGT-GGAGTGATCTGTCTGG-TTAATTTCGATAACGAACGAGACCTTAGCCTGCTAAATAGGA-TCGGGAACTTT
TGTTTCCGCATCACTTCTTAGAGGGACTTT-GC-GTGTCTAACG-C-AAGGAAGTTTGAGGCAAT-AACAGGTCTGTGAT
GCCCTTAGATGTTCTGGGCTGCACGCGCGCTACACTGATGCATGCAACGAGTTTTTAA-CCTTGGCC-------------
--------------------------------------------------------------------------------
--------------------------------------------------------------------------------
--------------------------------------------------------------------------------
----------------------------------------
>MH751996.1_Eimeria_ferrisi
--------------------------------------------------------------------------------
------------------------------------------------------------------------------TT
CTATGGCTAATACATGCGCACTCGCCTCCTTCTCT-GGAGGGGCTGTGTTTATTAGATACAAAACC-AACCCAC--TTT-
G-TGGAGTCCTGGTGATTCATAGTAACCGAACGGATCGCAGTTGGCTTCGGCCCGCGATATATCTTTCAAGTTTCTGACC
TATCAGCTTTCGACGGTAGGGTATTGGCCTACCGTGGCAGTGACGGGTAACGGGGAATTAGGGTTCGATTCCGGAGAGGG
AGCCTGAGAAACGGCTACCACATCTAAGGAAGGCAGCAGGCGCGCAAATTACCCAATGAAAACAGCTTCGAGG-------
------------TAGTGACGAGAAATAACAATACAGGGCATTTTTTGTTCTGTAATTGGAATGATGGGAATGTAAAACCC
TTTCA-GAGTAACAATTGGAGGGCAAGTCT-GGTGCCAGCAG-CCGCGGTAATTCCAGCT-CCAATAGTGTATATTAGAG
TTGTTGCAGTTAAAAAGCTCGTAGTTGGATTTCTGTCGTGGTCATCCGGTTCCGCCCGTATGGGTGTGCACCTGGTTTGC
CCTCGGCTTTCTTCCGTTTGCCTCTTGGCGCTTCATTGCGTC--TTT--TGGTTTTTCGGAACTTTTAC-TTTGAGAAAA
A-TAGAGTGTTTCAAGCAGGCTTGTCGCCCTGAATACTTCAGCAT-GGAATAATAAGATAGGACCTTGGTTCTA-TTTTG
TTGGTTTCTAGGACTAAGGTAATGATTAATAGGGACAGTTGGGG-GCATTCGTATTTAACTGTCAGAGGTGAAATTCTTA
GATTTGTTAAAGACGAACTACTGCGAAAGCATTTGCCAAGGATGTTTTCATTAATCAAGAACGACAGTA-GGGGG-TTTG
AAGACGATTAGATACCGTCGTAATCTCTACCATAAACTATGCCGACTAGAGATAGGGAAAT-GCCTACCTT-GGCTTCTC
CTGCACCTCATGAGAAATCAAAGTCTCTGGGTTCT-GGGGGG-A-GTATGGTCGCAAGGCTGAAACTTAAA-GGAATTGA
CGGAAGGGCACCACCAGGCGTGGAG-CCTGCGGCTTAA-TTTGACTCAACACGGGGAAACTCACCAGGTCC-AGAC-AT-
GGGAAGGA--------------TTGACAGATTGATAGCTCTTTC-TTGATTCTATGGG-TGGTGGTGCAT-GGCCGTTCT
TAGTTGGT-GGAGTGATCTGTCTGG-TTAATTTCGATAACGAACGAGACCTTAGCCTGCTAAATAGGA-TCGGGAACTTT
TGTTTCCGCATCACTTCTTAGAGGGACTTT-GC-GTGTCTAACG-C-AAGGAAGTTTGAGGCAAT-AACAGGTCTGTGAT
GCCCTTAGATGTTCTGGGCTGCACGCGCGCTACACTGATGCATGCAACGAG-----------------------------
--------------------------------------------------------------------------------
--------------------------------------------------------------------------------
--------------------------------------------------------------------------------
----------------------------------------
>MH751997.1_Eimeria_ferrisi
--------------------------------------------------------------------------------
--------------------------------------------------------------------------------
--------------------------------------------------------------------------------
-----------------------------------------------TCGGCCCGCGATATATCTTTCAAGTTACTGACC
TATCAGCTTTCGACGGTAGGGTATTGGCCTACCGTGGCAGTGACGGGTAACGGGGAATTAGGGTTCGATTCCGGAGAGGG
AGCCTGAGAAACGGCTACCACATCTAAGGAAGGCAGCAGGCGCGCAAATTACCCAATGAAAACAGCTTCGAGG-------
------------TAGTGACGAGAAATAACAATACAGGGCATTTTTTGTTCTGTAATTGGAATGATGGGAATGTAAAACCC
TTTCA-GAGTAACAATTGGAGGGCAAGTCT-GGTGCCAGCAG-CCGCGGTAATTCCAGCT-CCAATAGTGTATATTAGAG
TTGTTGCAGTTAAAAAGCTCGTAGTTGGATTTCTGTCGTGGTCATCCGGTTCCGCCCGTATGGGTGTGCACCTGGTTTGC
CCTCGGCTTTCTTCCGTTTGCCTCTTGGCGCTTCATTGCGTC--TTT--TGGTTTTTCGGAACTTTTAC-TTTGAGAAAA
A-TAGAGTGTTTCAAGCAGGCTTGTCGCCCTGAATACTTCAGCAT-GGAATAATAAGATAGGACCTTGGTTCTA-TTTTG
TTGGTTTCTAGGACTAAGGTAATGATTAATAGGGACAGTTGGGG-GCATTCGTATTTAACTGTCAGAGGTGAAATTCTTA
GATTTGTTAAAGACGAACTACTGCGAAAGCATTTGCCAAGGATGTTTTCATTAATCAAGAACGACAGTA-GGGGG-TTTG
AAGACGATTAGATACCGTCGTAATCTCTACCATAAACTATGCCGACTAGAGATAGGGAAAT-GCCTACCTT-GGCTTCTC
CTGCACCTCATGAGAAATCAAAGTCTCTGGGTTCTNGGGGGG-A-GTATGGTCGCAAGGCTGAAACTTAAA-GGAATTGA
CGGAAGGGCACCACCAGGCGTGGAG-CCTGCGGCTTAA-TTTGACTCAACACGGGGAAACTCACCAGGTCC-AGAC-AT-
GGGAAGGA--------------TTGACAGATTGATAGCTCTTTC-TTGATTCTATGGG-TGGTGGTGCAT-GGCCGTTCT
TAGTTGGT-GGAGTGATCTGTCTGG-TTAATTTCGATAACGAACGAGACCTTAGCCTGCTAAATAGGA-TCGGGAACTTT
TGTTTCCGCTGCACTTCTTAGAGGGACTTT-GC-GTGTCTAACG-C-AAGGAAGTTTGAGGCAAT-AACAGGTCTGTGAT
GCCCTTAGATGTTCTGGGCTGCACGCGCG---------------------------------------------------
--------------------------------------------------------------------------------
--------------------------------------------------------------------------------
--------------------------------------------------------------------------------
----------------------------------------
>MH751998.1_Eimeria_falciformis
--------------------------------------------------------------------------------
--------------------------------------------------------------------------------
--------------------------------------------------------------------------------
---------------------------------------------------------------------------TGACC
TATCAGCTTTCGACGGTAGGGTATTGGCCTACCGTGGCAGTGACGGGTAACGGGGAATTAGGGTTCGATTCCGGAGAGGG
AGCCTGAGAAACGGCTACCACATCTAAGGAAGGCAGCAGGCGCGCAAATTACCCAATGAAAACAGCTTCGAGG-------
------------TAGTGACGAGAAATAACAATACAGGGCATTTTTTGTTCTGTAATTGGAATGATGGGAATGTAAAACCC
TTTCA-GATTAACAATTGGAGGGCAAGTCT-GGTGCCAGCAG-CCGCGGTAATTCCAGCT-CCAATAGTGTATATTAGAG
TTGTTGCAGTTAAAAAGCTCGTAGTTGGATTTCTGCCGTGGTCATCCGGTTCCGCCTGTATGGGTGTGCGCCTGGTTTGC
CCTCGGCTTTCTTCCGTTAGCCT-TCGGCGCTTCACTGCGTC--TGT--TGGTGTTTCGGAACTTTTAC-TTTGAGAAAA
A-TAGAGTGTTTCAAGCAGGCTTGTCGCCCTGAATACTTCAGCAT-GGAATAATAAGATAGGACCTTGGTTCTA-TTTTG
TTGGTTTCTAGGACTAAGGTAATGATTAATAGGGACAGTTGGGG-GCATTCGTATTTAACTGTCAGAGGTGAAATTCTTA
GATTTGTTAAAGACGAACTACTGCGAAAGCATTTGCCAAGGATGTTTTCATTAATCAAGAACGACAGTA-GGGGG-TTTG
AAGACGATTAGATACCGTCGTAATCTCTACCATAAACTATGCCGACTAGAGATAGGGAAAT-GCCTACCTT-GGCTTCTC
CTGCACCTCATGAGAAATCAAAGTCTCTGGGTTCT-GGGGGG-A-GTATGGTCGCAAGGCTGAAACTTAAA-GGAATTGA
CGGAAGGGCACCACCAGGCGTGGAG-CCTGCGGCTTAA-TTTGACTCAACACGGGGAAACTCACCAGGTCC-AGAC-AT-
GGGAAGGA--------------TTGACAGATTGATAGCTCTTTC-TTGATTCTATGGG-TGGTGGTGCAT-GGCCGTTCT
TAGTTGGT-GGAGTGATCTGTCTGG-TTAATTTCGATAACGAACGAGACCTTAGCCTGCTAAATAGGA-TCGGGAACCTC
GGTTTCCGCATCACTTCTTAGAGGGACTTT-GC-GTGTCTAACG-C----------------------------------
--------------------------------------------------------------------------------
--------------------------------------------------------------------------------
--------------------------------------------------------------------------------
--------------------------------------------------------------------------------
----------------------------------------
>MH751999.1_Eimeria_ferrisi
--------------------------------------------------------------------------------
--------------------------------------------------------------------------------
--------------------------------------------------------------------------------
--------------------------------------------------------------------------------
------------------------------------------------AACGGGGAATTAGGGTTCGATTCCGGAGAGGG
AGCCTGAGAAACGGCTACCACATCTAAGGAAGGCAGCAGGCGCGCAAATTACCCAATGAAAACAGCTTCGAGG-------
------------TAGTGACGAGAAATAACAATACAGGGCATTTTTKGTTCTGTAATTGGAATGATGGGAAWGTAAAACCC
TTTCA-GAGTAACAATTGGAGGGCAAGTCT-GGTGCCAGCAG-CCGCGGTAATTCCAGCT-CCAATAGTGTATATTAGAG
TTGTTGCAGTTAAAAARCTCGTAGTTGGATTTCTGTCGTGGTCATCCGGTTCCGCCCGTATGSGTGTGCACCTGGTTTGC
CCTCGGYTTTCTTCCGTTTGCCTCTTGRCGCTTCATTGCGTC--TTT--TGGKTKYTCGGAACTTTTAC-TKTGAGAAAA
A-TAGAGTGTTTCAAGCAGGCTTGTCGCCCTGAATACTTCAGCAT-GGAATAATAAGATAGGACCTTGGYTCTA-KTTTG
TTGSTTTCTAGGACTAAGGTAATGATTAATAGGGACAGTTGGGG-GCATTCGTATTTAACTGTCAGAGGTGAAATTCTTA
GATTTGTTAAAGACGATCTACTGCGAAAGCATTTGCCAAGGATGTTTTCATTAATCAAGAACGACAGTA-GGGGG-TTTG
AAGACGATTAGATACCGTCGTAATCTCTACCATAAACTATGCCGACTAGAGATAGGGAAAT-GCCTACCTT-GGCTTCTC
CTGCACCTCATGAGAAATCAAAGTCTCTGGGTTCT-GGGGGG-A-GTATGGTCGCAAGGCTGAAACTTAAA-GGAATTGA
CGGAAGGGCACCACCAGGCGTGGAG-CCTGCGGCTTAA-TTTGACTCAACACGGGGAAACTCACCAGGTCC-AGAC-AT-
GGGAAGGA--------------TTGACAGATTGATAGCTCTTTC-TTGATTCTATGGG-TGGTGGTGCAT-GGCCGTTCT
TAGTTGGT-GGAGTGATCTGTCTGG-TTAATTTCGATAACGAACGAGACCTTAGCCTGCTAAATAGGA-TCGGG------
--------------------------------------------------------------------------------
--------------------------------------------------------------------------------
--------------------------------------------------------------------------------
--------------------------------------------------------------------------------
--------------------------------------------------------------------------------
----------------------------------------
>MH752000.1_Eimeria_ferrisi
--------------------------------------------------------------------------------
------------------------------------------------------------------AACCATGG-TAATT
CTATGGCTAATACATGCGCACTCGCCTCCTTCTCT-GGAGGGGCTGTGTTTATTAGATACAAAACC-AACCCAC--TTT-
G-TGGAGTCCTGGTGATTCATAGTAACCGAACGGATCGCAGTTGGCTTCGGCCCGCGATATATCTTTCAAGTTTCTGACC
TATCAGCTTTCGACGGTAGGGTATTGGCCTACCGTGGCAGTGACGGGTAACGGGGAATTAGGGTTCGATTCCGGAGAGGG
AGCCTGAGAAACGGCTACCACATCTAAGGAAGGCAGCAGGCGCGCAAWTTMCCCAATGAAAACAGYTTCGAGG-------
------------TAGTGACGAGAAATAACAATMCAGGGCATTTTTTGTTCTGTAATTGGAATGATGGGAATGTAAAACCC
TTTCA-GAGTAACAATTGGAGGGCAAGTCT-GGTGCCAGCAG-CCGCGGTAATTCCAGCT-CCAATAGTGTATATTAGAG
TTGTTGCAGTTAAAAAGCTCGTAGTTGGATTTCTGTCGTGGTCATCCGGTTCCGCCCGTATGGGTGTGCACCTGGTTTGC
CCTCGGCTTTCTTCCGTTTGCCTCTTGGCGCTTCATTGCGTC--TTT--TGGTTTTTCGGAACTTTTAC-TTTGAGAAAA
A-TAGAGTGTTTCAAGCAGGCTTGTCGCCCTGAATACTTCAGCAT-GGAATAATAAGATAGGACCTTGGTTCTA-TTTTG
TTGGTTTCTAGGACTAAGGTAATGATTAATAGGGACAGTTGGGG-GCATTCGTATTTAACTGTCAGAGGTGAAATTCTTA
GATTTGTTAAAGACGAACTACTGCGAAAGCATTTGCCAAGGATGTTTTCATTAATCAAGAACGACAGTA-GGGGG-TTTG
AAGACGATTAGATACCGTCGTAATCTCTACCATAAACTATGCCGACTAGAGATAGGGAAAT-GCCTACCTT-GGCTTCTC
CTGCACCTCATGAGAAATCAAAGWSTCTGGGTTCTTGGGGGG-A-GTATGGTCGCAAGGCTGAAACTTAAA-GGAATTGA
CGGAAGGGCACCACCAGGCGTGGAG-CCTGCGGCTTAA-TTTGACTCAACACGGGGAAACTCACCAGGTCC-AGAC-ATT
GGGAAGGA--------------TTGACAGATTGATAGCTCTTTC-TTGATTCTATGGG-TGGTGGTGCAT-GGCCGTTCT
TAGTTGGT-GGAGTGATCTGTCTGG-TTAATTTCGATAACGAACGAGACCTTAGCCTGCTAAATAGGA-TCGGGAACTTT
TGTTTCCGCATCACTTCTTAGAGGGACTTT-GC-GTGTCTAACG-C-AAGGAAGTTTGAGGCAAT-AACAGGTCTGTGAT
GCCCTTAGATGTTCTGGGCTGCACGCGCGCTACACTGATGCATGCAACGAGTTTTTAA-CCTTGGCCGGCAGGTCTAGGT
AATCTTTTGAGTAT------------------------------------------------------------------
--------------------------------------------------------------------------------
--------------------------------------------------------------------------------
----------------------------------------
>MH752001.1_Eimeria_ferrisi
--------------------------------------------------------------------------------
--------------------------------------------------------------------------------
--------------------------------------------------------------------------------
---------------------------------------------------------------------------TGACC
TATCAGCTTTCGACGGTAGGGTATTGGCCTACCGTGGCAGTGACGGGTAACGGGGAATTAGGGTTCGATTCCGGAGAGGG
AGCCTGAGAAACGGCTACCACATCTAAGGAAGGCAGCAGGCGCGCAAATTACCCAATGAAAACAGCTTCGAGG-------
------------TAGTGACGAGAAATAACAATACAGGGCATTTTTTGTTCTGTAATTGGAATGATGGGAATGTAAAACCC
TTTCA-GAGTAACAATTGGAGGGCAAGTCT-GGTGCCAGCAG-CCGCGGTAATTCCAGCT-CCAATAGTGTATATTAGAG
TTGTTGCAGTTAAAAAGCTCGTAGTTGGATTTCTGTCGTGGTCATCCGGTTCCGCCCGTATGGGTGTGCACCTGGTTTGC
CCTCGGCTTTCTTCCGTTTGCCTCTTGGCGCTTCATTGCGTC--TTT--TGGTTTTTCGGAACTTTTAC-TTTGAGAAAA
A-TAGAGTGTTTCAAGCAGGCTTGTCGCCCTGAATACTTCAGCAT-GGAATAATAAGATAGGACCTTGGTTCTA-TTTTG
TTGGTTTCTAGGACTAAGGTAATGATTAATAGGGACAGTTGGGG-GCATTCGTATTTAACTGTCAGAGGTGAAATTCTTA
GATTTGTTAAAGACGAACTACTGCGAAAGCATTTGCCAAGGATGTTTTCATTAATCAAGAACGACAGTA-GGGGG-TTTG
AAGACGATTAGATACCGTCGTAATCTCTACCATAAACTATGCCGACTAGAGATAGGGAAAT-GCCTACCTT-GGCTTCTC
CTGCACCTCATGAGAAATCAAAGTCTCTGGGTTCT-GGGGGG-A-GTATGGTCGCAAGGCTGAAACTTAAA-GGAATTGA
CGGAAGGGCACCACCAGGCGTGGAG-CCTGCGGCTTAA-TTTGACTCAACACGGGGAAACTCACCAGGTCC-AGAC-AT-
GGGAAGGA--------------TTGACAGATTGATAGCTCTTTC-TTGATTCTATGGG-TGGTGGTGCAT-GGCCGTTCT
TAGTTGGT-GGAGTGATCTGTCTGG-TTAATTTCGATAACGAACGAGACCTTAGCCTGCTAAATAGGA-TCGGGAACTTT
TGTTTCC-------------------------------------------------------------------------
--------------------------------------------------------------------------------
--------------------------------------------------------------------------------
--------------------------------------------------------------------------------
--------------------------------------------------------------------------------
----------------------------------------
>MH752002.1_Eimeria_ferrisi
--------------------------------------------------------------------------------
--------------------------------------------------------------------------------
--------------------------------------------------------------------------------
--------------------------------------------------------------------------------
--------------------------------------------------------------------------------
--------------------------------------------------------------------------------
--------------------------AACAATACAGGGCATTTTTTGTTCTGTAATTGGAATGATGGGAATGTAAAACCC
TTTCA-GAGTAACAATTGGAGGGCAAGTCT-GGTGCCAGCAG-CCGCGGTAATTCCAGCT-CCAATAGTGTATATTAGAG
TTGTTGCAGTTAAAAAGCTCGTAGTTGGATTTCTGTCGTGGTCATCCGGTTCCGCCCGTATGGGTGTGCACCTGGTTTGC
CCTCGGCTTTCTTCCGTTTGCCTCTTGGCGCTTCACTGCGTC--TTT--TGGTTTTTCGGAACTTTTAC-TTTGAGAAAA
A-TAGAGTGTTTCAAGCAGGCTTGTCGCCCTGAATACTTCAGCAT-GGAATAATAAGATAGGACCTTGGTTCTA-TTTTG
TTGGTTTCTAGGACTAAGGTAATGATTAATAGGGACAGTTGGGG-GCATTCGTATTTAACTGTCAGAGGTGAAATTCTTA
GATTTGTTAAAGACGAACTACTGCGAAAGCATTTGCCAAGGATGTTTTCATTAATCAAGAACGACAGTA-GGGGG-TTTG
AAGACGATTAGATACCGTCGTAATCTCTACCATAAACTATGCCGACTAGAGATAGGGAAAT-GCCTACCTT-GGCTTCTC
CTGCACCTCATGAGAAATCAAAGTCTCTGGGTTCT-GGGGGG-A-GTATGGTCGCAAGGCTGAAACTTAAA-GGAATTGA
CGGAAGGGCACCACCAGGCGTGGAG-CCTGCGGCTTAA-TTTGACTC-ACCCGGGGAAACTCACCAGGTCC-AGAC-TT-
GGGAAGGA--------------TTG-------------------------------------------------------
--------------------------------------------------------------------------------
--------------------------------------------------------------------------------
--------------------------------------------------------------------------------
--------------------------------------------------------------------------------
--------------------------------------------------------------------------------
--------------------------------------------------------------------------------
----------------------------------------
>MH752003.1_Eimeria_vermiformis
--------------------------------------------------------------------------------
--------------------------------------------------------------------------------
--------------------------------------------TGTGTTTATTAGATACAAAACC-AACCCAC--TTT-
G-TGGAGTCTGGGTGATTCATAGTAACCGAACGGATCGCAGTTGGCTTCGGCCCGCGATATATCTTTCAAGTTTCTGACC
TATCAGCTTTCGACGGTAGGGTATTGGCCTACCGTGGCAGTGACGGGTAACGGGGAATTAGGGTTCGATTCCGGAGAGGG
AGCCTGAGAAACGGCTACCACATCTAAGGAAGGCAGCAGGCGCGCAAATTACCCAATGAAAACAGCTTCGAGG-------
------------TAGTGACGAGAAATAACAATACAGGGCATTTTTTGTTCTGTAATTGGAATGATGGGAATGTAAAACCC
TTTCAGGATTAACAATTGGAGGGCAAGTCT-GGTGCCAGCAG-CCGCGGTAATTCCAGCT-CCAATAGTGTATATTAGAG
TTGTTGCAGTTAAAAAGCTCGTAGTTGGATTTCTGTCGTGGTCATCCGGTTCCGCCCGTACGGGTGTGCGCCTGGTTTGC
CCTCGGCTTTCTTCCGTTAGCYT-TCGGCGCTTCATTGCGTC--TGT--TGGTGTTTCGGAACTTTTAC-TTTGAGAAAA
A-TAGAGTGKTTCAAGCAGGCTTGKCGCCCTGAATACTTCAGCAT-GGAATAATAAGATAGGACCTTGGTTCTA-TTTTG
KTGGTTTCTAGGACTAAGGTAATGATTAATAGGGACAGTTGGGG-GCATTCGTATTTAACTGTCAGAGGTGAAATTCTTA
GATTTGTTAAAGACGAACTACTGCGAAAGCATTTGCCAAGGATGTTTTCATTAATCAAGAACGACAGTA-GGGGG-TTTG
AAGACGATTAGATACCGTCGTAATCTCTACCATAAACTATGCCGACTAGAGATAGGGAAAT-GCCTACCTT-GGCTTCTC
CTGCACCTCATGAGAAATCAAAGTCTCTGGGTTCT-GGGGGG-A-GTATGGTCGCAAGGCTGAAACTTAAA-GGAATTGA
CGGAAGGGCACCACCAGGCGTGGAG-CCTGCGGCTTAA-TTTGACTCAACACGGGGAAACTCACCAGGTCC-AGAC-AT-
GGGAAGGA--------------TTGACAGATTGATAGCTCTTTC-TTGATTCTATGGG-TGGTGGTGCAT-GGCCGTTCT
TAGTTGGT-GGAGTGATCTGTCTGG-TTAATTTCGATAACGAACGAGACCTTAGCCTGCTAAATAGGA-TCGGGAACCTC
GGTTTCCGCATCACTTCTTAGAGGGACTTT-GC-GTGTCTAACG-C-AAGGAAGTTTGAGGCAAT-AACAGGTCTGTGAT
GCCCTTAGATGTTCTGGGCTGCACGCGCGCTACACTGATGCATGCAACGAGTTTTTAA-CCTTGGCCGGCAGGTCTAGGT
AATCTTTTGAGTATGCATC-------------------------------------------------------------
--------------------------------------------------------------------------------
--------------------------------------------------------------------------------
----------------------------------------
>MH752004.1_Eimeria_ferrisi
--------------------------------------------------------------------------------
----------------------------------------------------------------------------AATT
CTATGGCTAATACATGCGCACTCGCCTCCTTCTCT-GGAGGGGCTGTGTTTATTAGATACAAAACC-AACCCAC--TTT-
G-TGGAGTCCTGGTGATTCATAGTAACCGAACGGATCGCAGTTGGCTTCGGCCCGCGATATATCTTTCAAGTTTCTGACC
TATCAGCTTTCGACGGTAGGGTATTGGCCTACCGTGGCAGTGACGGGTAACGGGGAATTAGGGTTCGATTCCGGAGAGGG
AGCCTGAGAAACGGCTACCACATCTAAGGAAGGCAGCAGGCGCGCAAATTACCCAATGAAAACAGCTTCGAGG-------
------------TAGTGACGAGAAATAACAATACAGGGCATTTTTTGTTCTGTAATTGGAATGATGGGAATGTAAAACCC
TTTCA-GAGTAACAATTGGAGGGCAAGTCT-GGTGCCAGCAG-CCGCGGTAATTCCAGCT-CCAATAGTGTATATTAGAG
TTGTTGCAGTTAAAAAGCTCGTAGTTGGATTTCTGTCGTGGTCATCCGGTTCCGCCCGTATGGGTGTGCACCTGGTTTGC
CCTCGGCTTTCTTCCGTTTGCCTCTTGGCGCTTCATTGCGTC--TTT--TGGTTTTTCGGAACTTTTAC-TTTGAGAAAA
A-TAGAGTGTTTCAAGCAGGCTTGTCGCCCTGAATACTTCAGCAT-GGAATAATAAGATAGGACCTTGGTTCTA-TTTTG
TTGGTTTCTAGGACTAAGGTAATGATTAATAGGGACAGTTGGGG-GCATTCGTATTTAACTGTCAGAGGTGAAATTCTTA
GATTTGTTAAAGACGAACTACTGCGAAAGCATTTGCCAAGGATGTTTTCATTAATCAAGAACGACAGTA-GGGGG-TTTG
AAGACGATTAGATACCGTCGTAATCTCTACCATAAACTATGCCGACTAGAGATAGGGAAAT-GCCTACCTT-GGCTTCTC
CTGCACCTCATGAGAAATCAAAGTCTCTGGGTTCTGGGGGGG-A-GTATGGTCSCAAGGYTGAAACTTAAA-GGAATTGA
CGGAAGGGCACCACCAGGCGTGGAG-CCTGCGGCTTAA-TTTGACTCAACACGGGGAAACTCACCAGGTCC-AGAC-AT-
GGGAAGGA--------------TTGACAGATTGATAGCTCTTTC-TTGATTCTATGGG-TGGTGGTGCAT-GGCCGTTCT
TAGTTGGT-GGAGTGATCTGTCTGG-TTAATTTCGATAACGAACGAGACCTTAGCCTGCTAAATAGGA-TCGGGAACTTT
TGTTTCCGCATCACTTCTTAGAGGGACTTT-GC-GTGTCTAACG-C-AAGGAAGTTTGAGGCAAT-AACAGGTCTGTGAT
GCCCTTAGATGTTCTGGGCTGCACGCGCGCTACACTGATGCATGCAACGAGTTTTTAA-CCTTGGCCGGCAGGTCTAGGT
AATCTTTTGAGTA-------------------------------------------------------------------
--------------------------------------------------------------------------------
--------------------------------------------------------------------------------
----------------------------------------
>MH752005.1_Eimeria_ferrisi
--------------------------------------------------------------------------------
-----------------------------------------------------------------------TGG-TAATT
CTATGGCTAATACATGCGCACTCGCCTCCTTCTCT-GGAGGGGCTGTGTTTATTAGATACAAAACC-AACCCAC--TTT-
G-TGGAGTCCTGGTGATTCATAGTAACCGAACGGATCGCAGTTGGCTTCGGCCCGCGATATATCTTTCAAGTTTCTGACC
TATCAGCTTTCGACGGTAGGGTATTGGCCTACCGTGGCAGTGACGGGTAACGGGGAATTAGGGTTCGATTCCGGAGAGGG
AGCCTGAGAAACGGCTACCACATCTAAGGAAGGCAGCAGGCGCGCAAATTACCCAATGAAAACAGCTTCGAGG-------
------------TAGTGACGAGAAATAACAATACAGGGCATTTTTTGTTCTGTAATTGGAATGATGGGAATGTAAAACCC
TTTCAGGAGTAACAATTGGAGGGCAAGTCT-GGTGCCAGCAG-CCGCGGTAATTCCAGCT-CCAATAGTGTATATTAGAG
TTGTTGCAGTTAAAAAGCTCGTAGTTGGATTTCTGTCGTGGTCATCCGGTTCCGCCCGTATGGGTGTGCACCTGGTTTGC
CCTCGGCTTTCTTCCGTTTGCCTCTTGGCGCTTCATTGCGTC--TTT--TGGTTTTTCGGAACTTTTAC-TTTGAGAAAA
A-TAGAGTGTTTCAAGCAGGCTTGTCGCCCTGAATACTTCAGCAT-GGAATAATAAGATAGGACCTTGGTTCTA-TTTTG
TTGGTTTCTAGGACTAAGGTAATGATTAATAGGGACAGTTGGGG-GCATTCGTATTTAACTGTCAGAGGTGAAATTCTTA
GATTTGTTAAAGACGAACTACTGCGAAAGCATTTGCCAAGGATGTTTTCATTAATCAAGAACGACAGTA-GGGGG-TTTG
AAGACGATTAGATACCGTCGTAATCTCTACCATAAACTATGCCGACTAGAGATAGGGAAAT-GCCTACCTT-GGCTTCTC
CTGCACCTCATGAGAAATCAAAGTCTCTGGGTTCTGGGGGGG-A-GTATGGTCGCAAGGCTGAAACTTAAA-GGAATTGA
CGGAAGGGCACCACCAGGCGTGGAG-CCTGCGGCTTAA-TTTGACTCAACACGGGGAAACTCACCAGGTCC-AGAC-AT-
GGGAAGGA--------------TTGACAGATTGATAGCTCTTTC-TTGATTCTATGGG-TGGTGGTGCAT-GGCCGTTCT
TAGTTGGT-GGAGTGATCTGTCTGG-TTAATTTCGATAACGAACGAGACCTTAGCCTGCTAAATAGGA-TCGGGAACTTT
TGTTTCCGCATCACTTCTTAGAGGGACTTT-GC-GTGTCTAACG-C-AAGGAAGTTTGAGGCAAT-AACAGGTCTGTGAT
GCCCTTAGATGTTCTGGGCTGCACGCGCGCTACACTGATGCATGCAACGAGTTTTTAA-CCTTGGCCGGCAGGTCTAGGT
AATCTTTTGAGTATGCATC-------------------------------------------------------------
--------------------------------------------------------------------------------
--------------------------------------------------------------------------------
----------------------------------------
>MH752006.1_Eimeria_ferrisi
--------------------------------------------------------------------------------
-----------------------------------------------------------------------TGG-TAATT
CTATGGCTAATACATGCGCACTCGCCTCCTTCTCT-GGAGGGGCTGTGTTTATTAGATACAAAACC-AACCCAC--TTT-
G-TGGAGTCCTGGTGATTCATAGTAACCGAACGGATCGCAGTTGGCTTCGGCCCGCGATATATCTTTCAAGTTTCTGACC
TATCAGCTTTCGACGGTAGGGTATTGGCCTACCGTGGCAGTGACGGGTAACGGGGAATTAGGGTTCGATTCCGGAGAGGG
AGCCTGAGAAACGGCTACCACATCTAAGGAAGGCAGCAGGCGCGCAAATTACCCAATGAAAACAGCTTCGAGG-------
------------TAGTGACGAGAAATAACAATACAGGGCATTTTTTGTTCTGTAATTGGAATGATGGGAATGTAAAACCC
TTTCAGGAGTAACAATTGGAGGGCAAGTCT-GGTGCCAGCAG-CCGCGGTAATTCCAGCT-CCAATAGTGTATATTAGAG
TTGTTGCAGTTAAAAAGCTCGTAGTTGGATTTCTGTCGTGGTCATCCGGTTCCGCCCGTATGGGTGTGCACCTGGTTTGC
CCTCGGCTTTCTTCCGTTTGCCTCTTGGCGCTTCATTGCGTC--TTT--TGGTTTTTCGGAACTTTTAC-TTTGAGAAAA
A-TAGAGTGTTTCAAGCAGGCTTGTCGCCCTGAATACTTCAGCAT-GGAATAATAAGATAGGACCTTGGTTCTA-TTTTG
TTGGTTTCTAGGACTAAGGTAATGATTAATAGGGACAGTTGGGG-GCATTCGTATTTAACTGTCAGAGGTGAAATTCTTA
GATTTGTTAAAGACGAACTACTGCGAAAGCATTTGCCAAGGATGTTTTCATTAATCAAGAACGACAGTA-GGGGG-TTTG
AAGACGATTAGATACCGTCGTAATCTCTACCATAAACTATGCCGACTAGAGATAGGGAAAT-GCCTACCTT-GGCTTCTC
CTGCACCTCATGAGAAATCAAAGTCTCTGGGTTCTGGGGGG--A-GTATGGTCGCAAGGCTGAAACTTAAA-GGAATTGA
CGGAAGGGCACCACCAGGCGTGGAG-CCTGCGGCTTAA-TTTGACTCAACACGGGGAAACTCACCAGGTCC-AGAC-AT-
GGGAAGGA--------------TTGACAGATTGATAGCTCTTTC-TTGATTCTATGGG-TGGTGGTGCAT-GGCCGTTCT
TAGTTGGT-GGAGTGATCTGTCTGG-TTAATTTCGATAACGAACGAGACCTTAGCCTGCTAAATAGGA-TCGGGAACTTT
TGTTTCCGCATCACTTCTTAGAGGGACTTT-GC-GTGTCTAACG-C-AAGGAAGTTTGAGGCAAT-AACAGGTCTGTGAT
GCCCTTAGATGTTCTGGGCTGCACGCGCGCTACACTGATGCATGCAACGAGTTTTTAA-CCTTGGCCGGCAGGTCTAGGT
AATCTTTTGAGTATG-----------------------------------------------------------------
--------------------------------------------------------------------------------
--------------------------------------------------------------------------------
----------------------------------------
>MH752007.1_Eimeria_ferrisi
--------------------------------------------------------------------------------
--------------------------------------------------------------------------------
--------------------------------------------------------------------------------
--------------------------------------------------------------------------------
-------------------------------------------------------AATTAGGGTTCGATTCCGGAGAGGG
AGCCTGAGAAACGGCTACCACATCTAAGGAAGGCAGCAGGCGCGCAAATTACCCAATGAAAACAGCTTCGAGG-------
------------TAGTGACGAGAAATAACAATACAGGGCATTTTTTGTTCTGTAATTGGAATGATGGGAATGTAAAACCC
TTTCA-GAGTAACAATTGGAGGGCAAGTCT-GGTGCCAGCAG-CCGCGGTAATTCCAGCT-CCAATAGTGTATATTAGAG
TTGTTGCAGTTWAAAAGCTCGTAGTTGGATTTCTGTCGTGGTCATCCGGTTCCGCCCGTATGGGTGTGCACCTGGTTTGC
CCTCGGCTTTCTTCCGTTTGCCTCTTGGCGCTTCACTGCGTC--TTT--TGGTTTTTCGGAACTTTTAC-TTTGAGAAAA
A-TAGAGTGTTTCAAGCAGGCTTGTCGCCCTGAATACTTCAGCAT-GGAATAATAAGATAGGACCTTGGTTCTA-TTTTG
TTGGTTTCTAGGACTAAGGTAATGATTAATAGGGACAGTTGGGG-GCATTCGTATTTAACTGTCAGAGGTGAMATTCTTA
GATTTGTTAAAGACGAACTACTGCGAAAKCATTTGCCAAGGATGYTTTCATTAATCAAGAACGACAGTA-GGGGG-TTTG
AAGACGATTAGATACCGTCGTAATCTCTACCATAAACTATGCCGACTAGAGATAGGGAAAT-GCCTACCTT-GGCTTCTC
CTGCACCTCATGAGAAATCAAAGTCTCTGGGTTCT-GGGGGG-A-GTATGGTCGCAAGGCTGAAACTTAAA-GGAATTGA
CGGAAGGGCACCACCAGGCGTGGAG-CCTGCGGCTTAA-TTTGACTCAACACGGGGAAACTCACCAGGTCC-AGAC-AT-
GGGAAGGA--------------TTGACAGATTGATAGCTCTTTC-TTGATTCTATGGG-TGGTGGTGCAT-GGCCGTTCT
TAGTTGGT-GGAGTGATCTGTCTGG-TTAATTTCGATAACGAACGAGACCTTAGCCTGCTAAATAGGA-TCGGGAACTTT
T-------------------------------------------------------------------------------
--------------------------------------------------------------------------------
--------------------------------------------------------------------------------
--------------------------------------------------------------------------------
--------------------------------------------------------------------------------
----------------------------------------
>MH752008.1_Eimeria_ferrisi
--------------------------------------------------------------------------------
----------------------------------------------------------------------------AATT
CTATGGCTAATACATGCGCACTCGCCTCCTTCTCT-GGAGGGGCTGTGTTTATTAGATACAAAACC-AACCCAC--TTT-
G-TGGAGTCCTGGTGATTCATAGTAACCGAACGGATCGCAGTTGGCTTCGGCCCGCGATATATCTTTCAAGTTTCTGACC
TATCAGCTTTCGACGGTAGGGTATTGGCCTACCGTGGCAGTGACGGGTAACGGGGAATTAGGGTTCGATTCCGGAGAGGG
AGCCTGAGAAACGGCTACCACATCTAAGGAAGGCAGCAGGCGCGCAAATTACCCAATGAAAACAGCTTCGAGG-------
------------TAGTGACGAGAAATAACAATACAGGGCATTTTTTGTTCTGTAATTGGAATGATGGGAATGTAAAACCC
TTTCA-GAGTAACAATTGGAGGGCAAGTCTTGGTGCCAGCAG-CCGCGGTAATTCCAGCT-CCAATAGTGTATATTAGAG
TTGTTGCAGTTAAAAAGCTCGTAGTTGGATTTCTGTCGTGGTCATCCGGTTCCGCCCGTATGGGTGTGCACCTGGTTTGC
CCTCGGCTTTCTTCCGTTTGCCTCTTGGCGCTTCATTGCGTC--TTT--TGGNTTTTCGGAACTTTTAC-TTTGAGAAAA
A-TAGAGTGTTTCAAGCAGGCTTGTCGCCCTGAATACTTCAGCAT-GGAATAATAAGATAGGACCTTGGNTCTA-TTTTG
TTGGTTTCTAGGACTAAGGTAATGATTAATAGGGACAGTTGGGG-GCATTCGTATTTAACTGTCAGAGGTGAAATTCTTA
GATTTGTTAAAGACGAACTACTGCGAAAGCATTTGCCAAGGATGTTTTCATTAATCAAGAACGACAGTA-GGGGG-TTTG
AAGACGATTAGATACCGTCGTAATCTCTACCATAAACTATGCCGACTAGAGATAGGGAAAT-GCCTACCTT-GGCTTCTC
CTGCACCTCATGAGAAATCAAAGTCTCTGGGTTCT-GGGGGG-A-GTATGGTCGCAAGGCTGAAACTTAAA-GGAATTGA
CGGAAGGGCACCACCAGGCGTGGAG-CCTGCGGCTTAA-TTTGACTCAACACGGGGAAACTCACCAGGTCC-AGAC-AT-
GGGAAGGA--------------TTGACAGATTGATAGCTCTTTC-TTGATTCTATGGG-TGGTGGTGCAT-GGCCGTTCT
TAGTTGGT-GGAGTGATCTGTCTGG-TTAATTTCGATAACGAACGAGACCTTAGCCTGCTAAATAGGA-TCGGGAACTTT
TGTTTCCGCATCACTTCTTAGAGGGACTTT-GC-GTGTCTAACG-C-AAGGAAGTTTGAGGCAAT-AACAGGTCTGTGAT
GCCCTTAGATGTTCTGGGCTGCACGCGCGCTACACTGATGCATGCAACGAGTTTTTAA-CCTTGGCCGGCAGGTCTAGTG
TAATC---------------------------------------------------------------------------
--------------------------------------------------------------------------------
--------------------------------------------------------------------------------
----------------------------------------
>MH752009.1_Eimeria_ferrisi
--------------------------------------------------------------------------------
-----------------------------------------------------------------------TGG-TAATT
CTATGGCTAATACATGCGCACTCGCCTCCTTCTCT-GGAGGGGCTGTGTTTATTAGATACAAAACC-AACCCAC--TTT-
G-TGGAGTCCTGGTGATTCATAGTAACCGAACGGATCGCAGTTGGCTTCGGCCCGCGATATATCTTTCAAGTTTCTGACC
TATCAGCTTTCGACGGTAGGGTATTGGCCTACCGTGGCAGTGACGGGTAACGGGGAATTAGGGTTCGATTCCGGAGAGGG
AGCCTGAGAAACGGCTACCACATCTAAGGAAGGCAGCAGGCGCGCAAATTACCCAATGAAAACAGCTTCGAGG-------
------------TAGTGACGAGAAATAACAATACAGGGCATTTTTTGTTCTGTAATTGGAATGATGGGAATGTAAAACCC
TTTCA-GAGTAACAATTGGAGGGCAAGTCT-GGTGCCAGCAG-CCGCGGTAATTCCAGCT-CCAATAGTGTATATTAGAG
TTGTTGCAGTTAAAAAGCTCGTAGTTGGATTTCTGTCGTGGTCATCCGGTTCCGCCCGTATGGGTGTGCACCTGGTTTGC
CCTCGGCTTTCTTCCGTTTGCCTCTTGGCGCTTCATTGCGTC--TTT--TGGTTTTTCGGAACTTTTAC-TTTGAGAAAA
A-TAGAGTGTTTCAAGCAGGCTTGTCGCCCTGAATACTTCAGCAT-GGAATAATAAGATAGGACCTTGGTTCTA-TTTTG
TTGGTTTCTAGGACTAAGGTAATGATTAATAGGGACAGTTGGGG-GCATTCGTATTTAACTGTCAGAGGTGAAATTCTTA
GATTTGTTAAAGACGAACTACTGCGAAAGCATTTGCCAAGGATGTTTTCATTAATCAAGAACGACAGTA-GGGGG-TTTG
AAGACGATTAGATACCGTCGTAATCTCTACCATAAACTATGCCGACTAGAGATAGGGAAAT-GCCTACCTT-GGCTTCTC
CTGCACCTCATGAGAAATCAAAGTCTCTGGGTTCTGGGGGG--A-GTATGGTCGCAAGGCTGAAACTTAAA-GGAATTGA
CGGAAGGGCACCACCAGGCGTGGAG-CCTGCGGCTTAA-TTTGACTCAACACGGGGAAACTCACCAGGTCC-AGAC-AT-
GGGAAGGA--------------TTGACAGATTGATAGCTCTTTC-TTGATTCTATGGG-TGGTGGTGCAT-GGCCGTTCT
TAGTTGGT-GGAGTGATCTGTCTGG-TTAATTTCGATAACGAACGAGACCTTAGCCTGCTAAATAGGA-TCGGGAACTTT
TGTTTCCGCATCACTTCTTAGAGGGACTTT-GC-GTGTCTAACG-C-AAGGAAGTTTGAGGCAAT-AACAGGTCTGTGAT
GCCCTTAGATGTTCTGGGCTGCACGCGCGCTACACTGATGCATGCAACGAGTTTTTAA-CCTTGGCCGGCAGGTCTAGGT
AATCTTTTGAGTATGCATCGTGA---------------------------------------------------------
--------------------------------------------------------------------------------
--------------------------------------------------------------------------------
----------------------------------------
>MH752010.1_Eimeria_ferrisi
--------------------------------------------------------------------------------
------------------------------------------------------------TGG-ATAACCATGG-TAATT
CTATGGCTAATACATGCGCACTCGCCTCCTTCTCT-GGAGGGGCTGTGTTTATTAGATACAAAACC-AACCCAC--TTT-
G-TGGAGTCCTGGTGATTCATAGTAACCGAACGGATCGCAGTTGGCTTCGGCCCGCGATATATCTTTCAAGTTTCTGACC
TATCAGCTTTCGACGGTAGGGTATTGGCCTACCGTGGCAGTGACGGGTAACGGGGAATTAGGGTTCGATTCCGGAGAGGG
AGCCTGAGAAACGGCTACCACATCTAAGGAAGGCAGCAGGCGCGCAAATTACCCAATGAAAACAGCTTCGAGG-------
------------TAGTGACGAGAAATAACAATACAGGGCATTTTTTGTTCTGTAATTGGAATGATGGGAATGTAAAACCC
TTTCA-GAGTAACAATTGGAGGGCAAGTCT-GGTGCCAGCAG-CCGCGGTAATTCCAGCT-CCAATAGTGTATATTAGAG
TTGTTGCAGTTAAAAAGCTCGTAGTTGGATTTCTGTCGTGGTCATCCGGTTCCGCCCGTATGGGTGTGCACCTGGTTTGC
CCTCGGCTTTCTTCCGTTTGCCTCTTGGCGCTTCATTGCGTC--TTT--TGGTTTTTCGGAACTTTTAC-TTTGAGAAAA
A-TAGAGTGTTTCAAGCAGGCTTGTCGCCCTGAATACTTCAGCAT-GGAATAATAAGATAGGACCTTGGTTCTA-TTTTG
TTGGTTTCTAGGACTAAGGTAATGATTAATAGGGACAGTTGGGG-GCATTCGTATTTAACTGTCAGAGGTGAAATTCTTA
GATTTGTTAAAGACGAACTACTGCGAAAGCATTTGCCAAGGATGTTTTCATTAATCAAGAACGACAGTA-GGGGG-TTTG
AAGACGATTAGATACCGTCGTAATCTCTACCATAAACTATGCCGACTAGAGATAGGGAAAT-GCCTACCTT-GGCTTCTC
CTGCACCTCATGAGAAATCAAAGTCTCTGGGTTCT-GGGGGG-A-GTATGGTCGCAAGGCTGAAACTTAAA-GGAATTGA
CGGAAGGGCACCACCAGGCGTGGAG-CCTGCGGCTTAA-TTTGACTCAACACGGGGAAACTCACCAGGTCC-AGAC-AT-
GGGAAGGA--------------TTGACAGATTGAAAGCTCTTTC-TTGATTCTATGGG-GGG------------------
--------------------------------------------------------------------------------
--------------------------------------------------------------------------------
--------------------------------------------------------------------------------
--------------------------------------------------------------------------------
--------------------------------------------------------------------------------
--------------------------------------------------------------------------------
----------------------------------------
>MH752011.1_Eimeria_falciformis
--------------------------------------------------------------------------------
------------------------------------------------------------TGG-ATAACCATGG-TAATT
CTATGGCTAATACATGCGCACTCGCCTCCTTCTCT-GGAGGGGCTGTGTTTATTAGATACAAAACC-AACCCAC--TTT-
G-TGGAGTCTGGGTGATTCATAGTAACCGAACGGATCGCAGTTGGCTTCGGCCCGCGATATATCTTTCAAGTTTCTGACC
TATCAGCTTTCGACGGTAGGGTATTGGCCTACCGTGGCAGTGACGGGTAACGGGGAATTAGGGTTCGATTCCGGAGAGGG
AGCCTGAGAAACGGCTACCACATCTAAGGAAGGCAGCAGGCGCGCAAATTACCCAATGAAAACAGCTTCGAGG-------
------------TAGTGACGAGAAATAACAATACAGGGCATTTTTTGTTCTGTAATTGGAATGATGGGAATGTAAAACCC
TTTCA-GATTAACAATTGGAGGGCAAGTCT-GGTGCCAGCAG-CCGCGGTAATTCCAGCT-CCAATAGTGTATATTAGAG
TTGTTGCAGTTAAAAAGCTCGTARTTGGATTTCTGCCGTGGTCATCCGGTTCCGCCTGTATGGGTGTGCGACTGMTTTGC
CCTCGGCTTTCTTCCGKTAGCCT-TCGGCGCTTCACTGCGTC--TGT--TGGTGTTTCGGAACTTTTAC-TTTGAGAAAA
A-TAGAGTGTTTCAAGCAGGCTTGTCGCCCTGAATACTTCAGCAT-GGAATAATAAGATAGGACCTTGGTTCTA-TTTTG
TTGGTTTCTAGGACTAAGGTAATGATTAATAGGGACAGTTGGGG-GCATTCGTATTTAACTGTCAGAGGTGAAATTCTTA
GATTTGTTAAAGACGAACTACTGCGAAAGCATTTGCCAAGGATGTTTTCATTAATCAAGAACGACAGTA-GGGGG-TTTG
AAGACGATTAGATACCGTCGTAATCTCTACCATAAACTATGCCGACTAGAGATAGGGAAAT-GCCTACCTT-GGCTTCTC
CTGCACCTCATGAGAAATCAAAGTCTCTGGGTTCT-GGGGGG-A-GTATGGTCGCAAGGCTGAAACTTAAA-GGAATTGA
CGGAAGGGCACCACCAGGCGTGGAG-CCTGCGGCTTAA-TTTGACTCAACACGGGGAAACTCACCAGGTCC-AGAC-AT-
GGGAAGGA--------------TTGACAGATTGATAGCTCTTTC-TTGATTCTATGGG-TGGTGGTGCAT-GGCCGTTCT
TAGTTGGT-GGAGTGATCTGTCTGG-TTAATTTCGATAACGAACGAGACCTTAGCCTGCTAAATAGGA-TCGGGAACCTC
GGTTTCCGCATCACTTCTTAGAGGGACTTT-GC-GTGTCTAACG-C-AAGGAAGTTTGAGGCAAT-AACAGGTCTGTGAT
GCCCTTAGATGTTCTGGGCTGCACGCGCGCTACACTGATGCATGCAACGAGTTTTTAA-CCTTGGCCGGCAGGTCTAGGT
AATCTTTTGAGTATGCATC-------------------------------------------------------------
--------------------------------------------------------------------------------
--------------------------------------------------------------------------------
----------------------------------------
>MH752012.1_Eimeria_falciformis
--------------------------------------------------------------------------------
------------------------------------------------------------TGG-ATAACCATGG-TAATT
CTATGGCTAATACATGCGCACTCGCCTCCTTCTCT-GGAGGGGCTGTGTTTATTAGATACAAAACC-AACCCAC--TTT-
G-TGGAGTCTGGGTGATTCATAGTAACCGAACGGATCGCAGTTGGCTTCGGCCCGCGATATATCTTTCAAGTTTCTGACC
TATCAGCTTTCGACGGTAGGGTATTGGCCTACCGTGGCAGTGACGGGTAACGGGGAATTAGGGTTCGATTCCGGAGAGGG
AGCCTGAGAAACGGCTACCACATYTAAGGAAGGCAGCAGGCGCGCAAATTACCCAATGAAAACAGCTTCGAGG-------
------------TAGTGACGAGAAATAACAATACAGGGCATTTTTTGTTCTGTAATTGGAATGATGGGAATGTAAAACCC
TTTCA-GATTAACAATTGGAGGGCAAGTCT-GGTGCCAGCAG-CCGCGGTAATTCCAGCT-CCAATAGTGTATATTAGAG
TTGTTGCAGTTAAAAAGCTCGTAGTTGGATTTCTGTCGTGGTCATCCGGTTCCGCCTGTATGGGTGTGCGCCTGGTTTGC
CCTCGGCTTTCTTCCGTTAGCCT-TCGGCGCTTCACTGCGTC--TGT--TGGTGTTTCGGAACTTTTAC-TTTGAGAAAA
A-TAGAGTGTTTCAAGCAGGCTTGTCGCCCTGAATACTTCAGCAT-GGAATAATAAGATAGGACCTTGGTTCTA-TTTTG
TTGGTTTCTAGGACTAAGGTAATGATTAATAGGGACAGTTGGGG-GCATTCGTATTTAACTGTCAGAGGTGAAATTCTTA
GATTTGTTAAAGACGAACTACTGCGAAAGCATTTGCCAAGGATGTTTTCATTAATCAAGAACGACAGTA-GGGGG-TTTG
AAGACGATTAGATACCGTCGTAATCTCTACCATAAACTATGCCGACTAGAGATAGGGAAAT-GCCTACCTT-GGCTTCTC
CTGCACCTCATGAGAAATCAAAGTCTCTGGGTTCT-GGGGGG-A-GTATGGTCGCAAGGCTGAAACTTAAA-GGAATTGA
CGGAAGGGCACCACCAGGCGTGGAG-CCTGCGGCTTAA-TTTGACTCAACACGGGGAAACTCACCAGGTCC-AGAC-AT-
GGGAAGGA--------------TTGACAGATTGATAGCTCTTTC-TTGATTCTATGGG-TGGTGGTGCAT-GGCCGTTCT
TAGTTGGT-GGAGTGATCTGTCTGG-TTAATTTCGATAACGAACGAGACCTTAGCCTGCTAAATAGGA-TCGGGAACCTC
GGTTTCCGCATCACTTCTTAGAGGGACTTT-GC-GTGTCTAACG-C-AAGGAAGTTTGAGGCAAT-AACAGGTCTGTGAT
GCCCTTAGATGTTCTGGGCTGCACGCGCGCTACACTGATGCATGCAACGAGTTTTTAA-CCTTGGCCGGCAGGTCTAGGT
AATCTTTTGAGTATGCATC-------------------------------------------------------------
--------------------------------------------------------------------------------
--------------------------------------------------------------------------------
----------------------------------------
>MH752013.1_Eimeria_ferrisi
--------------------------------------------------------------------------------
------------------------------------------------------------TGG-ATAACCATGG-TAATT
CTATGGCTAATACATGCGCACTCGCCTCCTTCTCT-GGAGGGGCTGTGTTTATTAGATACAAAACC-AACCCAC--TTT-
G-TGGAGTCCTGGTGATTCATAGTAACCGAACGGATCGCAGTTGGCTTCGGCCCGCGATATATCTTTCAAGTTTCTGACC
TATCAGCTTTCGACGGTAGGGTATTGGCCTACCGTGGCAGTGACGGGTAACGGGGAATTAGGGTTCGATTCCGGAGAGGG
AGCCTGAGAAACGGCTACCACATCTAAGGAAGGCAGCAGGCGCGCAAATTACCCAATGAAAACAGCTTCGAGG-------
------------TAGTGACGAGAAATAACAATACAGGGCATTTTTTGTTCTGTAATTGGAATGATGGGAATGTAAAACCC
TTTCA-GAGTAACAATTGGAGGGCAAGTCT-GGTGCCAGCAG-CCGCGGTAATTCCAGCT-CCAATAGTGTATATTAGAG
TTGTTGCAGTTAAAAAGCTCGTAGTTGGATTTCTGTCGTGGTCATCCGGTTCCGCCCGTATGGGTGTGCACCTGGTTTGC
CCTCGGCTTTCTTCCGTTTGCCTCTTGGCGCTTCATTGCGTC--TTT--TGGTTTTTCGGAACTTTTAC-TTTGAGAAAA
A-TAGAGTGTTTCAAGCAGGCTTGTCGCCCTGAATACTTCAGCAT-GGAATAATAAGATAGGACCTTGGTTCTA-TTTTG
TTGGTTTCTAGGACTAAGGTAATGATTAATAGGGACAGTTGGGG-GCATTCGTATTTAACTGTCAGAGGTGAAATTCTTA
GATTTGTTAAAGACGAACTACTGCGAAAGCATTTGCCAAGGATGTTTTCATTAATCAAGAACGACAGTA-GGGGG-TTTG
AAGACGATTAGATACCGTCGTAATCTCTACCATAAACTATGCCGACTAGAGATAGGGAAAT-GCCTACCTT-GGCTTCTC
CTGCACCTCATGAGAAATCAAAGTCTCTGGGTTCTGGGGGGG-A-GTATGGTCGCAAGGCTGAAACTTAAA-GGAATTGA
CGGAAGGGCACCACCAGGCGTGGAG-CCTGCGGCTTAA-TTTGACTCAACACGGGGAAACTCACCAGGTCC-AGAC-AT-
GGGAAGGA--------------TTGACAGATTGATAGCTCTTTC-TTGATTCTATGGG-TGGTGGTGCAT-GGCCGTTCT
TAGTTGGT-GGAGTGATCTGTCTGG-TTAATTTCGATAACGAACGAGACCTTAGCCTGCTAAATAGGA-TCGGGAACTTT
TGTTTCCGCATCACTTCTTAGAGGGACTTT-GC-GTGTCTAACG-C-AAGGAAGTTTGAGGCAAT-AACAGGTCTGTGAT
GCCCTTAGATGTTCTGGGCTGCACGCGCGCTACACTGATGCATGCAACGAGTTTTTAA-CCTTGGCCGGCAGGTCTAGGT
AATCTTTTGAGTATGCATCGTGA---------------------------------------------------------
--------------------------------------------------------------------------------
--------------------------------------------------------------------------------
----------------------------------------
>MH752014.1_Eimeria_ferrisi
--------------------------------------------------------------------------------
------------------------------------------------------------TGG-ATAACCATGG-TAATT
CTATGGCTAATACATGCGCACTCGCCTCCTTCTCT-GGAGGGGCTGTGTTTATTAGATACAAAACC-AACCCAC--TTT-
G-TGGAGTCCTGGTGATTCATAGTAACCGAACGGATCGCAGTTGGCTTCGGCCCGCGATATATCTTTCAAGTTTCTGACC
TATCAGCTTTCGACGGTAGGGTATTGGCCTACCGTGGCAGTGACGGGTAACGGGGAATTAGGGTTCGATTCCGGAGAGGG
AGCCTGAGAAACGGCTACCACATCTAAGGAAGGCAGCAGGCGCGCAAATTACCCAATGAAAACAGCTTCGAGG-------
------------TAGTGACGAGAAATAACAATACAGGGCATTTTTTGTTCTGTAATTGGAATGATGGGAATGTAAAACCC
TTTCA-GAGTAACAATTGGAGGGCAAGTCT-GGTGCCAGCAG-CCGCGGTAATTCCAGCT-CCAATAGTGTATATTAGAG
TTGTTGCAGTTAAAAAGCTCGTAGTTGGATTTCTGTCGTGGTCATCCGGTTCCGCCCGTATGGGTGTGCACCTGGTTTGC
CCTCGGCTTTCTTCCGTTTGCCTCTTGGCGCTTCATTGCGTC--TTT--TGGTTTTTCGGAACTTTTAC-TTTGAGAAAA
A-TAGAGTGTTTCAAGCAGGCTTGTCGCCCTGAATACTTCAGCAT-GGAATAATAAGATAGGACCTTGGTTCTA-TTTTG
TTGGTTTCTAGGACTAAGGTAATGATTAATAGGGACAGTTGGGG-GCATTCGTATTTAACTGTCAGAGGTGAAATTCTTA
GATTTGTTAAAGACGAACTACTGCGAAAGCATTTGCCAAGGATGTTTTCATTAATCAAGAACGACAGTA-GGGGG-TTTG
AAGACGATTAGATACCGTCGTAATCTCTACCATAAACTATGCCGACTAGAGATAGGGAAAT-GCCTACCTT-GGCTTCTC
CTGCACCTCATGAGAAATCAAAGTCTCTGGGTTCTGGGGGGG-A-GTATGGTCGCAAGGCTGAAACTTAAA-GGAATTGA
CGGAAGGGCACCACCAGGCGTGGAG-CCTGCGGCTTAA-TTTGACTCAACACGGGGAAACTCACCAGGTCC-AGAC-AT-
GGGAAGGA--------------TTGACAGATTGATAGCTCTTTC-TTGATTCTATGGG-TGGTGGTGCAT-GGCCGTTCT
TAGTTGGT-GGAGTGATCTGTCTGG-TTAATTTCGATAACGAACGAGACCTTAGCCTGCTAAATAGGA-TCGGGAACTTT
TGTTTCCGCATCACTTCTTAGAGGGACTTT-GC-GTGTCTAACG-C-AAGGAAGTTTGAGGCAAT-AACAGGTCTGTGAT
GCCCTTAGATGTTCTGGGCTGCACGCGCGCTACACTGATGCATGCAACGAGTTTTTAA-CCTTGGCCGGCAGGTCTAGGT
AATCTTTTGAGTATGCATCGTGA---------------------------------------------------------
--------------------------------------------------------------------------------
--------------------------------------------------------------------------------
----------------------------------------
>MH752015.1_Eimeria_ferrisi
--------------------------------------------------------------------------------
------------------------------------------------------------TGG-AT-ACCATGG-TAATT
CTATGGCTAATACATGCGCACTCGCCTCCTTCTCT-GGAGGGGCTGTGTTTATTAGATACAAAACC-AACCCAC--TTT-
G-TGGAGTCCTGGTGATTCATAGTAACCGAACGGATCGCAGTTGGCTTCGGCCCGCGATATATCTTTCAAGTTTCTGACC
TATCAGCTTTCGACGGTAGGGTATTGGCCTACCGTGGCAGTGACGGGTAACGGGGAATTAGGGTTCGATTCCGGAGAGGG
AGCCTGAGAAACGGCTACCACATCTAAGGAAGGCAGCAGGCGCGCAAATTACCCAATGAAAACAGCTTCGAGG-------
------------TAGTGACGAGAAATAACAATACAGGGCATTTTTTGTTCTGTAATTGGAATGATGGGAATGTAAAACCC
TTTCA-GAGTAACAATTGGAGGGCAAGTCT-GGTGCCAGCAG-CCGCGGTAATTCCAGCT-CCAATAGTGTATATTAGAG
TTGTTGCAGTTAAAAAGCTCGTAGTTGGATTTCTGTCGTGGTCATCCGGTTCCGCCCGTATGGGTGTGCACCTGGTTTGC
CCTCGGCTTTCTTCCGTTTGCCTCTTGGCGCTTCATTGCGTC--TTT--TGGTTTTTCGGAACTTTTAC-TTTGAGAAAA
A-TAGAGTGTTTCAAGCAGGCTTGTCGCCCTGAATACTTCAGCAT-GGAATAATAAGATAGGACCTTGGTTCTA-TTTTG
TTGGTTTCTAGGACTAAGGTAATGATTAATAGGGACAGTTGGGG-GCATTCGTATTTAACTGTCAGAGGTGAAATTCTTA
GATTTGTTAAAGACGAACTACTGCGAAAGCATTTGCCAAGGATGTTTTCATTAATCAAGAACGACAGTA-GGGGG-TTTG
AAGACGATTAGATACCGTCGTAATCTCTACCATAAACTATGCCGACTAGAGATAGGGAAAT-GCCTACCTT-GGCTTCTC
CTGCACCTCATGAGAAATCAAAGTCTCTGGGTTCTGGGGGG--A-GTATGGTCGCAAGGCTGAAACTTAAA-GGAATTGA
CGGAAGGGCACCACCAGGCGTGGAG-CCTGCGGCTTAA-TTTGACTCAACACGGGGAAACTCACCAGGTCC-AGAC-AT-
GGGAAGGA--------------TTGACAGATTGATAGCTCTTTC-TTGATTCTATGGG-TGGTGGTGCAT-GGCCGTTCT
TAGTTGGT-GGAGTGATCTGTCTGG-TTAATTTCGATAACGAACGAGACCTTAGCCTGCTAAATAGGA-TCGGGAACTTT
TGTTTCCGCATCACTTCTTAGAGGGACTTT-GC-GTGTCTAACG-C-AAGGAAGTTTGAGGCAAT-AACAGGTCTGTGAT
GCCCTTAGATGTTCTGGGCTGCACGCGCGCTACACTGATGCATGCAACGAGTTTTTAA-CCTTGGCCGGCAGGTCTAGGT
AATCTTTTGAGTATGCATCG------------------------------------------------------------
--------------------------------------------------------------------------------
--------------------------------------------------------------------------------
----------------------------------------
>MH752016.1_Eimeria_falciformis
--------------------------------------------------------------------------------
--------------------------------------------------CACTTTTACATGG-ATAACCATGG-TAATT
CTATGGCTAATACATGCGCACTCGCCTCCTTCTCT-GGAGGGGCTGTGTTTATTAGATACAAAACC-AACCCAC--TTT-
G-TGGAGTCTGGGTGATTCATAGTAACCGAACGGATCGCAGTTGGCTTCGGCCCGCGATATATCTTTCAAGTTTCTGACC
TATCAGCTTTCGACGGTAGGGTATTGGCCTACCGTGGCAGTGACGGGTAACGGGGAATTAGGGTTCGATTCCGGAGAGGG
AGCCTGAGAAACGGCTACCACATCTAAGGAAGGCAGCAGGCGCGCAAATTACCCAATGAAAACAGCTTCGAGG-------
------------TAGTGACGAGAAATAACAATACAGGGCATTTTTTGTTCTGTAATTGGAATGATGGGAATGTAAAACCC
TTTCA-GATTAACAATTGGAGGGCAAGTCT-GGTGCCAGCAG-CCGCGGTAATTCCAGCT-CCAATAGTGTATATTAGAG
TTGTTGCAGTTAAAAAGCTCGTAGTTGGATTTCTGCCGTGGTCATCCGGTTCCGCCTGTATGGGTGTGCGCCTGGTTTGC
CCTCGGCTTTCTTCCGTTAGCCT-TCGGCGCTTCACTGCGTC--TGT--TGGTGTTTCGGAACTTTTAC-TTTGAGAAAA
A-TAGAGTGTTTCAAGCAGGCTTGTCGCCCTGAATACTTCAGCAT-GGAATAATAAGATAGGACCTTGGTTCTA-TTTTG
TTGGTTTCTAGGACTAAGGTAATGATTAATAGGGACAGTTGGGG-GCATTCGTATTTAACTGTCAGAGGTGAAATTCTTA
GATTTGTTAAAGACGAACTACTGCGAAAGCATTTGCCAAGGATGTTTTCATTAATCAAGAACGACAGTA-GGGGG-TTTG
AAGACGATTAGATACCGTCGTAATCTCTACCATAAACTATGCCGACTAGAGATAGGGAAAT-GCCTACCTT-GGCTTCTC
CTGCACCTCATGAGAAATCAAAGTCTCTGGGTTCT-GGGGGG-A-GTATGGTCGCAAGGCTGAAACTTAAA-GGAATTGA
CGGAAGGGCACCCCCAGGCGTGGAG-CCTGCGGCTTAA-TTTGACTCAACACGGGGAAACTCACCAGGTCC-AGAC-AT-
GGGAAGGA--------------TTGACAGATTGATAGCTCTTTC-TTGATTCTATGGG-TGGTGGTGCAT-GGCCGTTCT
TAGTTGGT-GGAGTGATCTGTCTGG-TTAATTTCGATAACGAACGAGACCTTAGCCTGCTAAATAGGA-TCGGGAACCTC
GGTTTCCGCATCACTTCTTAGAGGGACTTG--C-GTGTCTAACG-C-AAGGAAGT-------------------------
--------------------------------------------------------------------------------
--------------------------------------------------------------------------------
--------------------------------------------------------------------------------
--------------------------------------------------------------------------------
----------------------------------------
>MH752017.1_Eimeria_falciformis
--------------------------------------------------------------------------------
------------------------AACAGTTATAGTTTATT-TGATGG-TCACTTTTACATGG-ATAACCATGG-TAATT
CTATGGCTAATACATGCGCACTCGCCTCCTTCTCT-GGAGGGGCTGTGTTTATTAGATACAAAACC-AACCCAC--TTT-
G-TGGAGTCTGGGTGATTCATAGTAACCGAACGGATCGCAGTTGGCTTCGGCCCGCGATATATCTTTCAAGTTTCTGACC
TATCAGCTTTCGACGGTAGGGTATTGGCCTACCGTGGCAGTGACGGGTAACGGGGAATTAGGGTTCGATTCCGGAGAGGG
AGCCTGAGAAACGGCTACCACATCTAAGGAAGGCAGCAGGCGCGCAAATTACCCAATGAAAACAGCTTCGAGG-------
------------TAGTGACGAGAAATAACAATACAGGGCATTTTTTGTTCTGTAATTGGAATGATGGGAATGTAAAACCC
TTTCA-GATTAACAATTGGAGGGCAAGTCT-GGTGCCAGCAG-CCGCGGTAATTCCAGCT-CCAATAGTGTATATTAGAG
TTGTTGCAGTTAAAAAGCTCGTAGTTGGATTTCTGTCGTGGTCATCCGGTTCCGCCTGTATGGGTGTGCGCCTGGTTTGC
CCTCGGCTTTCTTCCGTTAGCCT-TCGGCGCTTCACTGCGTC--TGT--TGGTGTTTCGGAACTTTTAC-TTTGAGAAAA
A-TAGAGTGTTTCAAGCAGGCTTGTCGCCCTGAATACTTCAGCAT-GGAATAATAAGATAGGACCTTGGTTCTA-TTTTG
TTGGTTTCTAGGACTAAGGTAATGATTAATAGGGACAGTTGGGG-GCATTCGTATTTAACTGTCAGAGGTGAAATTCTTA
GATTTGTTAAAGACGAACTACTGCGAAAGCATTTGCCAAGGATGTTTTCATTAATCAAGAACGACAGTA-GGGGG-TTTG
AAGACGATTAGATACCGTCGTAATCTCTACCATAAACTATGCCGACTAGAGATAGGGAAAT-GCCTACCTT-GGCTTCTC
CTGCACCTCATGAGAAATCAAAGTCTCTGGGTTCT-GGGGGG-A-GTATGGTCGCAAGGCTGAAACTTAAA-GGAATTGA
CGGAAGGGCACCACCAGGCGTGGAG-CCTGCGGCTTAA-TTTGACTCAACACGGGGAAACTCACCAGGTCC-AGAC-AT-
GGGAAGGA--------------TTGACAGATTGATAGCTCTTTC-TTGATTCTATGGGGTGGTGGTGCAT-GGCCGTTCT
TAGTTGGT-GGAGTGATCTGTCTGGGTTAATTTCGATAACGAACGAGACCTTAGCCTGCTAAATAGGA-TCGGGAACCTC
GGTTTCCGCATCACTTCTTAGAGGGACTTT-GC-GTGTCTAACG-C-AAGGAAGTTTGAGGCAAT-AACAGGTCTGTGAT
GCCCTT--------------------------------------------------------------------------
--------------------------------------------------------------------------------
--------------------------------------------------------------------------------
--------------------------------------------------------------------------------
----------------------------------------
>MH752018.1_Eimeria_falciformis
--------------------------------------------------------------------------------
-----------------------AAACAGTTATAGTTTATT-TGATGG-TCACTTTTACATGG-ATAACCATGG-TAATT
CTATGGCTAATACATGCGCACTCGCCTCCTTCTCT-GGAGGGGCTGTGTTTATTAGATACAAAACC-AACCCAC--TTT-
G-TGGAGTCTGGGTGATTCATAGTAACCGAACGGATCGCAGTTGGCTTCGGCCCGCGATATATCTTTCAAGTTTCTGACC
TATCAGCTTTCGACGGTAGGGTATTGGCCTACCGTGGCAGTGACGGGTAACGGGGAATTAGGGTTCGATTCCGGAGAGGG
AGCCTGAGAAACGGCTACCACATCTAAGGAAGGCAGCAGGCGCGCAAATTACCCAATGAAAACAGCTTCGAGG-------
------------TAGTGACGAGAAATAACAATACAGGGCATTTTTTGTTCTGTAATTGGAATGATGGGAATGTAAAACCC
TTTCA-GATTAACAATTGGAGGGCAAGTCT-GGTGCCAGCAG-CCGCGGTAATTCCAGCT-CCAATAGTGTATATTAGAG
TTGTTGCAGTTAAAAAGCTCGTAGTTGGATTTCTGYCGTGGTCATCCGGTTCCGCCTGTATGGGTGTGCGCCTGGTTTGC
CCTCGGCTTTCTTCCGTTAGCCT-TCGGCGCTTCACTGCGTC--TGT--TGGTGTTTCGGAACTTTTAC-TTTGAGAAAA
A-TAGAGTGTTTCAAGCAGGCTTGTCGCCCTGAATACTTCAGCAT-GGAATAATAAGATAGGACCTTGGTTCTA-TTTTG
TTGGTTTCTAGGACTAAGGTAATGATTAATAGGGACAGTTGGGG-GCATTCGTATTTAACTGTCAGAGGTGAAATTCTTA
GATTTGTTAAAGACGAACTACTGCGAAAGCATTTGCCAAGGATGTTTTCATTAATCAAGAACGACAGTA-GGGGG-TTTG
AAGACGATTAGATACCGTCGTAATCTCTACCATAAACTATGCCGACTAGAGATAGGGAAAT-GCCTACCTT-GGCTTCTC
CTGCACCTCATGAGAAATCAAAGTCTCTGGGTTCT-GGGGGG-A-GTATGGTCGCAAGGCTGAAACTTAAA-GGAATTGA
CGGAAGGGCACCACCAGGCGTGGAG-CCTGCGGCTTAA-TTTGACTCAACACGGGGAAACTCACCAGGTCC-AGAC-AT-
GGGAAGGA--------------TTGACAGATTGATAGCTCTTTC-TTGATTCTATGGGGTGGTGGTGCAT-GGCCGTTCT
TAGTTGGT-GGAGTGATCTGTCTGGGTTAATTTCGATAACGAACGAGACCTTAGCCTGCTAAATAGGA-TCGGGAACCTC
GGTTTCCGCATCACTTCTTAGAGGGACTTTTGC-GTGTCTAACG-C-AAGGAAGTTTGAGGCAAT-AACAGGTCTGTGAT
GCC-----------------------------------------------------------------------------
--------------------------------------------------------------------------------
--------------------------------------------------------------------------------
--------------------------------------------------------------------------------
----------------------------------------
>MH752019.1_Eimeria_falciformis
--------------------------------------------------------------------------------
--------------------TTAAAACAGTTATAGTTTATT-TGATGG-TCACTTTTACATGG-ATAACCATGG-TAATT
CTATGGCTAATACATGCGCACTCGCCTCCTTCTCT-GGAGGGGCTGTGTTTATTAGATACAAAACC-AACCCAC--TTT-
G-TGGAGTCTGGGTGATTCATAGTAACCGAACGGATCGCAGTTGGCTTCGGCCCGCGATATATCTTTCAAGTTTCTGACC
TATCAGCTTTCGACGGTAGGGTATTGGCCTACCGTGGCAGTGACGGGTAACGGGGAATTAGGGTTCGATTCCGGAGAGGG
AGCCTGAGAAACGGCTACCACATCTAAGGAAGGCAGCAGGCGCGCAAATTACCCAATGAAAACAGCTTCGAGG-------
------------TAGTGACGAGAAATAACAATACAGGGCATTTTTTGTTCTGTAATTGGAATGATGGGAATGTAAAACCC
TTTCA-GATTAACAATTGGAGGGCAAGTCT-GGTGCCAGCAG-CCGCGGTAATTCCAGCT-CCAATAGTGTATATTAGAG
TTGTTGCAGTTAAAAAGCTCGTAGTTGGATTTCTGCCGTGGTCATCCGGTTCCGCCTGTATGGGTGTGCGCCTGGTTTGC
CCTCGGCTTTCTTCCGTTAGCCT-TCGGCGCTTCACTGCGTC--TGT--TGGTGTTTCGGAACTTTTAC-TTTGAGAAAA
A-TAGAGTGTTTCAAGCAGGCTTGTCGCCCTGAATACTTCAGCAT-GGAATAATAAGATAGGACCTTGGTTCTA-TTTTG
TTGGTTTCTAGGACTAAGGTAATGATTAATAGGGACAGTTGGGG-GCATTCGTATTTAACTGTCAGAGGTGAAATTCTTA
GATTTGTTAAAGACGAACTACTGCGAAAGCATTTGCCAAGGATGTTTTCATTAATCAAGAACGACAGTA-GGGGG-TTTG
AAGACGATTAGATACCGTCGTAATCTCTACCATAAACTATGCCGACTAGAGATAGGGAAAT-GCCTACCTT-GGCTTCTC
CTGCACCTCATGAGAAATCAAAGTCTCTGGGTTCT-GGGGGG-A-GTATGGTCGCAAGGCTGAAACTTAAA-GGAATTGA
CGGAAGGGCACCACCAGGCGTGGAG-CCTGCGGCTTAA-TTTGACTCAACACGGGGAAACTCACCAGGTCC-AGAC-AT-
GGGAAGGA--------------TTGACAGATTGATAGCTCTTTC-TTGATTCTATGGGGTGGTGGTGCATGGGCCGTTCT
TAGTTGGTGGGAGTGATCTGTCTGGGTTAATTTCGATAACGAACGAGACCTTAGCCTGCTAAATAGGA-TCGGGAACCTC
GGTTTCCGCATCACTTCTTAGAGGGACTTTTGC-GTGTCTAACG-C-AAGGAAGTTTGAGGCAATAAACAGGTCTGTGAT
GCCCT---------------------------------------------------------------------------
--------------------------------------------------------------------------------
--------------------------------------------------------------------------------
--------------------------------------------------------------------------------
----------------------------------------
>MH752020.1_Eimeria_ferrisi
--------------------------------------------------------------------------------
--------------------------------------------------------------------------------
--------------------------------------------------------------------------------
-------------------------------------------------------CGATATATCTTTCAAGTTTCTGAGC
TATCAGCTTTCGACGGTAGGGTATTGGCCTACCGTGGCAGTGACGGGTAACGGGGAATTAGGGTTCGATTCCGGAGAGGG
AGCCTGAGAAACGGCTACCACATCTAAGGAAGGCAGCAGGCGCGCAAATTACCCAATGAAAACAGCTTCGAGG-------
------------TAGTGACGAGAAATAACAATACAGGGCATTTTTTGTTCTGTAATTGGAATGATGGGAATGTAAAACCC
TTTCA-GAGTAACAATTGGAGGGCAAGTCT-GGTGCCAGCAG-CCGCGGTAATTCCAGCT-CCAATAGTGTATATTAGAG
TTGTTGCAGTTAAAAAGCTCGTAGTTGGATTTCTGTCGTGGTCATCCGGTTCCGCCCGTATGGGTGTGCACCTGGTTTGC
CCTCGGCTTTCTTCCGTTTGCCTCTTGGCGCTTCACTGCGTC--TTT--TGGTTTTTCGGAACTTTTAC-TTTGAGAAAA
A-TAGAGTGTTTCAAGCAGGCTTGTCGCCCTGAATACTTCAGCAT-GGAATAATAAGATAGGACC---------------
--------------------------------------------------------------------------------
--------------------------------------------------------------------------------
--------------------------------------------------------------------------------
--------------------------------------------------------------------------------
--------------------------------------------------------------------------------
--------------------------------------------------------------------------------
--------------------------------------------------------------------------------
--------------------------------------------------------------------------------
--------------------------------------------------------------------------------
--------------------------------------------------------------------------------
--------------------------------------------------------------------------------
--------------------------------------------------------------------------------
----------------------------------------
>MH752021.1_Eimeria_ferrisi
--------------------------------------------------------------------------------
--------------------------------------------------------------------------------
--------------------------------------------------------------------------------
--------------------------------------------------------------------------------
--------------------------------------------------------------------------------
--------------------------------------------------------------------------------
--------------------------------------------------------------------------------
-------------------------------------------------------------CTCATAGTGTATATTAGAG
TTGTTGCAGTTAAAAAGCTCGTAGTTGGATTTCTGTCGTGGTCATCCGGTTCCGCCCGTATGGGTGTGCACCTGGTTTGC
CCTCGGCTTTCTTCCGTTTGCCTCTTGGCGCTTCACTGCGTC--TTT--TGGTTTTTCGGAACTTTTAC-TTTGAGAAAA
A-TAGAGTGTTTCAAGCAGGCTTGTCGCCCTGAATACTTCAGCAT-GGAATAATAAGATAGGACCTTGGTTCTA-TTTTG
TTGGTTTCTAGGACTAAGGTAATGATTAATAGGGACAGTTGGGG-GCATTCGTATTTAACTGTCAGAGGTGAAATTCTTA
GATTTGTTAAAGACGAACTACTGCGAAAGCATTTGCCAAGGATGTTTTCATTAATCAAGAACGACAGTA-GGGGG-TTTG
AAGACGATTAGATACCGTCGTAATCTCTACCATAAACTATGCCGACTAGAGATAGGGAAAT-GCCTACCTT-GGCTTCTC
CTGCACCTCATGAGAAATCAAAGTCTCTGGGTTCT-GGGGGG-A-GTATGGTCGCAAGGCTGAAACTTAAA-GGAATTGA
CGGAAGGGCACCACCAGGCGTGGAG-CCTGCGGCTTAA-TTTGACTCAACACGGGGAAACTCACCAGGTCC-AGAC-AT-
GGGAAGGA--------------TTGACAGATTGATAGCTCTTTC-TTGATTCTATGGG-TGGTGGTGCAT-GGCCGTTCT
TAGTTGGT-GGAGTGATCTGTCTGG-TTAATTTCGATAACGAACGAGACCTTAGCCTGCTAAATAGGA-TCGGGAACTTT
TGTTTCCGCATCACTTCTTAGAGGGACTTT-GC-GTGTCTAACG-CCAAGGAAGTTTGAGGCAAT-A-------------
--------------------------------------------------------------------------------
--------------------------------------------------------------------------------
--------------------------------------------------------------------------------
--------------------------------------------------------------------------------
----------------------------------------
>MH752022.1_Eimeria_ferrisi
--------------------------------------------------------------------------------
------------------CATTAAAACAGTTATAGTTTATT-TGATGG-TCACTTTTACATGG-ATAACCATGG-TAATT
CTATGGCTAATACATGCGCACTCGCCTCCTTCTCT-GGAGGGGCTGTGTTTATTAGATACAAAACC-AACCCAC--TTT-
G-TGGAGTCCTGGTGATTCATAGTAACCGAACGGATCGCAGTTGGCTTCGGCCCGCGATATATCTTTCAAGTTTCTGACC
TATCAGCTTTCGACGGTAGGGTATTGGCCTACCGTGGCAGTGACGGGTAACGGGGAATTAGGGTTCGATTCCGGAGAGGG
AGCCTGAGAAACGGCTACCACATCTAAGGAAGGCAGCAGGCGCGCAAATTACCCAATGAAAACAGCTTCGAGG-------
------------TAGTGACGAGAAATAACAATACAGGGCATTTTTTGTTCTGTAATTGGAATGATGGGAATGTAAAACCC
TTTCA-GAGTAACAATTGGAGGGCAAGTCT-GGTGCCAGCAG-CCGCGGTAATTCCAGCT-CCAATAGTGTATATTAGAG
TTGTTGCAGTTAAAAAGCTCGTAGTTGGATTTCTGTCGTGGTCATCCGGTTCCGCCCGTATGGGTGTGCACCTGGTTTGC
CCTCGGCTTTCTTCCGTTTGCCTCTTGGCGCTTCACTGCGTC--TTT--TGGTTTTTCGGAACTTTTAC-TTTGAGAAAA
A-TAGAGTGTTTCAAGCAGGCTTGTCGCCCTGAATACTTCAGCAT-GGAATAATAAGATAGGACCTTGGTTCTA-TTTTG
TTGGTTTCTAGGACTAAGGTAATGATTAATAGGGACAGTTGGGG-GCATTCGTATTTAACTGTCAGAGGTGAAATTCTTA
GATTTGTTAAAGACGAACTACTGCGAAAGCATTTGCCAAGGATGTTTTCATTAATCAAGAACGACAGTA-GGGGG-TTTG
AAGACGATTAGATACCGTCGTAATCTCTACCATAAACTATGCCGACTAGAGATAGGGAAAT-GCCTACCTT-GGCTTCTC
CTGCACCTCATGAGAAATCAAAGTCTCTGGGTTCT-GGGGGG-A-GTATGGTCGCAAGGCTGAAACTTAAA-GGAATTGA
CGGAAGGGCACCACCAGGCGTGGAG-CCTGCGGCTTAA-TTTGACTCAACACGGGGAAACTCACCAGGTCC-AGAC-AT-
GGGAAGGA--------------TTGACAGATTGATAGCTCTTTC-TTGATTCTATGGG-TGGTGGTGCAT-GGCCGTTCT
TAGTTGGT-GGAGTGATCTGTCTGG-TTAATTTCGATAACGAACGAGACCTTAGCCTGCTAAATAGGA-TCGGGAACTTT
TGTTTCCGCATCACTTCTTAGAGGGACTTT-GC-GTGTCTAACG-CAAGGGAAGTTTGAGGCAAT-AACAG---------
--------------------------------------------------------------------------------
--------------------------------------------------------------------------------
--------------------------------------------------------------------------------
--------------------------------------------------------------------------------
----------------------------------------
>MH752023.1_Eimeria_ferrisi
--------------------------------------------------------------------------------
-----------------------------TTATAGTTTATT-TGATGG-TCACTTTTACATGG-ATAACCATGG-TAATT
CTATGGCTAATACATGCGCACTTGCCTCCTTCTTT-GGAGGGGCTGTGTTTATTAGATACAAAACC-AACCCAC--TTT-
G-TGGAGTCCTGGTGATTCATAGTAACCGAACGGATCGCAGTTGGCTTCGGCCCGCGATATATCTTTCAAGTTTTTGACC
TATCAGCTTTCGACGGTAGGGTATTGGCCTACCGTGGCAGTGACGGGTAACGGGGAATTAGGGTTCGATTCCGGAGAGGG
AGCCTGAGAAACGGCTACCACATCTAAGGAAGGCAGCAGGCGCGCAAATTACCCAATGAAAACAGCTTCGAGG-------
------------TAGTGACGAGAAATAACAATACAGGGCATTTTTTGTTCTGTAATTGGAATGATGGGAATGTAAAACCC
TTTCA-GAGTAACAATTGGAGGGCAAGTCT-GGTGCCAGCAG-CCGCGGTAATTCCAGCT-CCAATAGTGTATATTAGAG
TTGTTGCAGTTAAAAAGCTCGTAGTTGGATTTCTGTCGTGGTCATCCGGTTCCGCCCGTATGGGTGTGCACCTGGTTTGC
CCTCGGCTTTCTTCCGTTTGCCTCTTGGCGCTTCATTGCGTC--TTT--TGGTTTTTCGGAACTTTTAC-TTTGAGAAAA
A-TAGAGTGTTTCAAGCAGGCTTGTCGCCCTGAATACTTCAGCAT-GGAATAATAAGATAGGACCTTGGTTCTA-TTTTG
TTG-----------------------------------------------------------------------------
--------------------------------------------------------------------------------
--------------------------------------------------------------------------------
--------------------------------------------------------------------------------
--------------------------------------------------------------------------------
--------------------------------------------------------------------------------
--------------------------------------------------------------------------------
--------------------------------------------------------------------------------
--------------------------------------------------------------------------------
--------------------------------------------------------------------------------
--------------------------------------------------------------------------------
--------------------------------------------------------------------------------
----------------------------------------
>MH752024.1_Eimeria_ferrisi
--------------------------------------------------------------------------------
--------------------------------------------------------------------------------
-------------------------------------------------------------------------C--TTT-
G-TGGAGTCCTGGTGATTCATAGTANCCGAACGGATCGCAGTTGGCTTCGGCCCGCGATATATCTTTCAAGTTTCTGACC
TATCAGCTTTCGACGGTAGGGTATTGGCCTACCGTGGCAGTGACGGGTAACGGGGAATTAGGGTTCGATTCCGGAGAGGG
AGCCTGAGAAACGGCTACCACATCTAAGGAAGGCAGCAGGCGCGCAAATTACCCAATGAAAACAGCTTCGAGG-------
------------TAGTGACGAGAAATAACAATACAGGGCATTTTTTGTTCTGTAATTGGAATGATGGGAATGTAAAACCC
TTTCA-GAGTAACAATTGGAGGGCAAGTCT-GGTGCCAGCAG-CCGCGGTAATTCCAGCT-CCAATAGTGTATATTAGAG
TTGTTGCAGTTAAAAAGCTCGTAGTTGGATTTCTGTCGTGGTCATCCGGTTCCGCCCGTATGGGTGTGCACCTGGTTTGC
CCTCGGCTTTCTTCCGTTTGCCTCTTGGCGCTTCACTGCGTC--TTT--TGGTTTTTCGGAACTTTTAC-TTTGAGAAAA
A-TAGAGTGTTTCAAGCAGGCTTGTCGCCCTGAATACTTCAGCAT-GGAATAATAAGATAGGACCTTGGTTCTA-TTTTG
TTGGTTTCTAGGACTAAGGTAATGATTAATAGGGACAGTTGGGG-GCATTCGTATTTAACTGTCAGAGGTGAAATTCTTA
GATTTGTTAAAGACGAACTACTGCGAAAGCATTTGCCAAGGATGTTTTCATTAATCAAGAACGACAGTA-GGGGG-TTTG
AAGACGATTAGATACCGTCGTAATCTCTACCATAAACTATGCCGACTAGAGATAGGGAAAT-GCCTACCTT-GGCTTCTC
CTGCACCTCATGAGAAATCAAAGTCTCTGGGTTCT-GGGGGG-A-GTATGGTCGCAAGGCTGAAACTTAAA-GGAATTGA
CGGAAGGGCACCACCAGGCGTGGAG-CCTGCGGCTTAA-TTTGACTCAACACGGGGAAACTCACCAGGTCC-AGAC-AT-
GGGAAGGA--------------TTGACAGATTGATAGCTCTTTC-TTGATTCTATGGG-TGGTGGTGCAT-GGCCGTTCT
TAGTTGGT-GGAGTGATCTGTCTGG-TTAATTTCGATAACGAACGAGACCTTAGCCTGCTAAATAGGA-TCGGGAACTTT
TGTTTCCGCATCACTTCTTAGAGGGACTTT-GC-GTGTCTAACG-C-AAGGAAGTTTGAGGCAAT-AACAGGTCTGTGAT
GC------------------------------------------------------------------------------
--------------------------------------------------------------------------------
--------------------------------------------------------------------------------
--------------------------------------------------------------------------------
----------------------------------------
>MH752025.1_Eimeria_ferrisi
-------------------------------------------------------------------------------A
TGAAACTGGCGAATGGCTCATTAAAACAGTTATAGTTTATT-TGATGG-TCACTTTTACATGG-ATAACCATGG-TAATT
CTATGGCTAATACATGCGCACTCGCCTCCTTCTCT-GGAGGGGCTGTGTTTATTAGATACAAAACCCAACCCAC--TTT-
G-TGGAGTCCTGGTGATTCATAGTAACCGAACGGATCGCAGTTGGCTTCGGCCCGCGATATATCTTTCAAGTTTCTGACC
TATCAGCTTTCGACGGTAGGGTATTGGCCTACCGTGGCAGTGACGGGTAACGGGGAATTAGGGTTCGATTCCGGAGAGGG
AGCCTGAGAAACGGCTACCACATCTAAGGAAGGCAGCAGGCGCGCAAATTACCCAATGAAAACAGCTTCGAGG-------
------------TAGTGACGAGAAATAACAATACAGGGCATTTTTTGTTCTGTAATTGGAATGATGGGAATGTAAAACCC
TTTCA-GAGTAACAATTGGAGGGCAAGTCT-GGTGCCAGCAG-CCGCGGTAATTCCAGCT-CCAATAGTGTATATTAGAG
TTGTTGCAGTTAAAAAGCTCGTAGTTGGATTTCTGTCGTGGTCATCCGGTTCCGCCCGTATGGGTGTGCACCTGGTTTGC
CCTCGGCTTTCTTCCGTTTGCCTCTTGGCGCTTCATTGCGTC--TTT--TGGTTTTTCGGAACTTTTAC-TTTGAGAAAA
A-TAGAGTGTTTCAAGCAGGCTTGTCGCCCTGAATACTTCAGCAT-GGAATAATAAGATAGGACCTTGGTTCTA-TTTTG
TTGGTTTCTAGGACTAAGGTAATGATTAATAGGGACAGTTGGGG-GCATTCGTATTTAACTGTCAGAGGTGAAATTCTTA
GATTTGTTAAAGACGAACTACTGCGAAAGCATTTGCCAAGGATGTTTTCATTAATCAAGAACGACAGTA-GGGGG-TTTG
AAGACGATTAGATACCGTCGTAATCTCTACCATAAACTATGCCGACTAGAGATAGGGAAAT-GCCTACCTT-GGCTTCTC
CTGCACCTCATGAGAAATCAAAGTCTCTGGGTTCT-GGGGGG-A-GTATGGTCGCAAGGCTGAAACTTAAA-GGAATTGA
CGGAAGGGCACCACCAGGCGTGGAG-CCTGCGGCTTAA-TTTGACTCAACACGGGGAAACTCACCAGGTCC-AGAC-AT-
GGGAAGGA--------------TTGACAGATTGATAGCTCTTTC-TTGATTCTATGGG-TGGTGGTGCAT-GGCCGTTCT
TAGTTGGT-GGAGTGATCTGTCTGG-TTAATTTCGATAACGAACGAGACCTTAGCCTGCTAAATAGGA-TCGGGAACTTT
TGTTTCCGCATCACTTCTTAGAGGGACTTT-GC-GTGTCTAACG-C-AAGGAAGTTTGAGGCAAT-AACAGGTCTGTGAT
GCCCTTA-------------------------------------------------------------------------
--------------------------------------------------------------------------------
--------------------------------------------------------------------------------
--------------------------------------------------------------------------------
----------------------------------------
>MH752026.1_Eimeria_ferrisi
--------------------------------------------------------------------------------
--------------------------------------------------------------------------------
--------------------------------------------------------------------------------
--------------------------------------------------------------------------------
--------------------------------------------------------------------------------
--------------------------------------------------------------CAGCTTCGAGG-------
------------TAGTGACGAGAAATAACAATACAGGGCATTTTTTGTTCTGTAATTGGAATGATGGGAATGTAAAACCC
TTTCA-GAGTAACAATTGGAGGGCAAGTCT-GGTGCCAGCAG-CCGCGGTAATTCCAGCT-CCAATAGTGTATATTAGAG
TTGTTGCAGTTAAAAAGCTCGTAGTTGGATTTCTGTCGTGGTCATCCGGTTCCGCCCGTATGGGTGTGCACCTGGTTTGC
CCTCGGCTTTCTTCCGTTTGCCTCTTGGCGCTTCATTGCGTC--TTT--TGGTTTTTCGGAACTTTTAC-TTTGAGAAAA
A-TAGAGTGTTTCAAGCAGGCTTGTCGCCCTGAATACTTCAGCAT-GGAATAATAAGATAGGACCTTGGTTCTA-TTTTG
TTGGTTTCTAGGACTAAGGTAATGATTAATAGGGACAGTTGGGGGGCATTCGTATTTAACTGTCAGAGGTGAAATTCTTA
GATTTGTTAAAGACGAACTACTGCGAAAGCATTTGCCAAGGATGTTTTCATTAATCAAGAACGACAGTA-GGGGG-TTTG
AAGACGATTAGATACCGTCGTAATCTCTACCATAAACTATGCCGACTAGAGATAGGGAAAT-GCCTACCTT-GGCTTCTC
CTGCACCTCATGAGAAATCAAAGTCTCTGGGTTCT-GGGGGG-A-GTATGGTCGCAAGGCTGAAACTTAAA-GGAATTGA
CGGAAGGGCACCACCAGGCGTGGAG-CCTGCGGCTTAA-TTTGACTCAACACGGGGAAACTCACCAGGTCC-AGAC-AT-
GGGAAGGA--------------TTGACAGATTGATAGCTCTTTC-TTGATTCTATGGG-TGGTGGTGCAT-GGCCGTTCT
TAGTTGGT-GGAGTGATCTGTCTGG-TTAATTTCGATAACGAACGAGACCTTAG--------------------------
--------------------------------------------------------------------------------
--------------------------------------------------------------------------------
--------------------------------------------------------------------------------
--------------------------------------------------------------------------------
--------------------------------------------------------------------------------
----------------------------------------
>MH752027.1_Eimeria_ferrisi
--------------------------------------------------------------------------------
--------------------TTAAAACAGTTATAGTTTATT-TGATGG-TCACTTTTACATGG-ATAACCATGG-TAATT
CTATGGCTAATACATGCGCACTCGCCTCCTTCTCT-GGAGGGGCTGTGTTTATTAGATACAAAACC-AACCCAC--TTT-
G-TGGAGTCCTGGTGATTCATAGTAACCGAACGGATCGCAGTTGGCTTCGGCCCGCGATATATCTTTCAAGTTTCTGACC
TATCAGCTTTCGACGGTAGGGTATTGGCCTACCGTGGCAGTGACGGGTAACGGGGAATTAGGGTTCGATTCCGGAGAGGG
AGCCTGAGAAACGGCTACCACATCTAAGGAAGGCAGCAGGCGCGCAAATTACCCAATGAAAACAGCTTCGAGG-------
------------TAGTGACGAGAAATAACAATACAGGGCATTTTTTGTTCTGTAATTGGAATGATGGGAATGTAAAACCC
TTTCA-GAGTAACAATTGGAGGGCAAGTCT-GGTGCCAGCAG-CCGCGGTAATTCCAGCT-CCAATAGTGTATATTAGAG
TTGTTGCAGTTAAAAAGCTCGTAGTTGGATTTCTGTCGTGGTCATCCGGTTCCGCCCGTATGGGTGTGCACCTGGTTTGC
CCTCGGCTTTCTTCCGTTTGCCTCTTGGCGCTTCATTGCGTC--TTT--TGGTTTTTCGGAACTTTTAC-TTTGAGAAAA
A-TAGAGTGTTTCAAGCAGGCTTGTCGCCCTGAATACTTCAGCAT-GGAATAATAAGATAGGACCTTGGTTCTA-TTTTG
TTGGTTTCTAGGACTAAGGTAATGATTAATAGGGACAGTTGGGG-GCATTCGTATTTAACTGTCAGAGGTGAAATTCTTA
GATTTGTTAAAGACGAACTACTGCGAAAGCATTTGCCAAGGATGTTTTCATTAATCAAGAACGACAGTA-GGGGG-TTTG
AAGACGATTAGATACCGTCGTAATCTCTACCATAAACTATGCCGACTAGAGATAGGGAAAT-GCCTACCTT-GGCTTCTC
CTGCACCTCATGAGAAATCAAAGTCTCTGGGTTCT-GGGGGG-A-GTATGGTCGCAAGGCTGAAACTTAAA-GGAATTGA
CGGAAGGGCACCACCAGGCGTGGAG-CCTGCGGCTTAA-TTTGACTCAACACGGGGAAACTCACCAGGTCC-AGAC-AT-
GGGAAGGA--------------TTGACAGATTGATAGCTCTTTC-TTGATTCTATGGGGTGGTGGTGCAT-GGCCGTTCT
TAGTTGGTGGGAGTGATCTGTCTGGGTTAATTTCGATAACGAACGAGACCTTAGCCTGCTAAATAGGA-TCGGGGAATTT
TGTTTCCGCATCACTTCTTAGAGGGACTTTTGC-GTGTCTAACG-CAAAGGAAGTTTGAGGCAAT-ACAAGGTCTGTGAT
GCCCTT--------------------------------------------------------------------------
--------------------------------------------------------------------------------
--------------------------------------------------------------------------------
--------------------------------------------------------------------------------
----------------------------------------
>MH752028.1_Eimeria_ferrisi
--------------------------------------------------------------------------------
--------------------TTAAAACAGTTATAGTTTATT-TGATGG-TCACTTTTACATGG-ATAACCATGG-TAATT
CTATGGCTAATACATGCGCACTCGCCTCCTTCTCT-GGAGGGGCTGTGTTTATTAGATACAAAACCCAACCCAC--TTT-
G-TGGAGTCCTGGTGATTCATAGTAACCGAACGGATCGCAGTTGGCTTCGGCCCGCGATATATCTTTCAAGTTTCTGACC
TATCAGCTTTCGACGGTAGGGTATTGGCCTACCGTGGCAGTGACGGGTAACGGGGAATTAGGGTTCGATTCCGGAGAGGG
AGCCTGAGAAACGGCTACCACATCTAAGGAAGGCAGCAGGCGCGCAAATTACCCAATGAAAACAGCTTCGAGG-------
------------TAGTGACGAGAAATAACAATACAGGGCATTTTTTGTTCTGTAATTGGAATGATGGGAATGTAAAACCC
TTTCA-GAGTAACAATTGGAGGGCAAGTCT-GGTGCCAGCAG-CCGCGGTAATTCCAGCT-CCAATAGTGTATATTAGAG
TTGTTGCAGTTAAAAAGCTCGTAGTTGGATTTCTGTCGTGGTCATCCGGTTCCGCCCGTATGGGTGTGCACCTGGTTTGC
CCTCGGCTTTCTTCCGTTTGCCTCTTGGCGCTTCATTGCGTC--TTT--TGGTTTTTCGGAACTTTTAC-TTTGAGAAAA
A-TAGAGTGTTTCAAGCAGGCTTGTCGCCCTGAATACTTCAGCAT-GGAATAATAAGATAGGACCTTGGTTCTA-TTTT-
--------------------------------------------------------------------------------
--------------------------------------------------------------------------------
--------------------------------------------------------------------------------
--------------------------------------------------------------------------------
--------------------------------------------------------------------------------
--------------------------------------------------------------------------------
--------------------------------------------------------------------------------
--------------------------------------------------------------------------------
--------------------------------------------------------------------------------
--------------------------------------------------------------------------------
--------------------------------------------------------------------------------
--------------------------------------------------------------------------------
----------------------------------------
>MH752029.1_Eimeria_ferrisi
--------------------------------------------------------------------------------
--------------------------------------------------------------------------------
--------------------------------------------------------------------------------
--------------------------------------------------------------------------------
TATCAGCTTTCGACGGTAGGGTATTGGCCTACCGTGGCAGTGACGGGTAACGGGGAATTAGGGTTCGATTCCGGAGAGGG
AGCCTGAGAAACGGCTACCACATCTAAGGAAGGCAGCAGGCGCGCAAATTACCCAATGAAAACAGCTTCGAGG-------
------------TAGTGACGAGAAATAACAATACAGGGCATTTTTTGTTCTGTAATTGGAATGATGGGAATGTAAAACCC
TTTCA-GAGTAACAATTGGAGGGCAAGTCT-GGTGCCAGCAG-CCGCGGTAATTCCAGCT-CCAATAGTGTATATTAGAG
TTGTTGCAGTTAAAAAGCTCGTAGTTGGATTTCTGTCGTGGTCATCCGGTTCCGCCCGTATGGGTGTGCACCTGGTTTGC
CCTCGGCTTTCTTCCGTTTGCCTCTTGGCGCTTCATTGCGTC--TTT--TGGTTTTTCGGAACTTTTAC-TTTGAGAAAA
A-TAGAGTGTTTCAAGCAGGCTTGTCGCCCTGAATACTTCAGCAT-GGAATAATAAGATAGGACCTTGGTTCTA-TTTTG
TTGGTTTCTAGGACTAAGGTAATGATTAATAGGGACAGTTGGGG-GCATTCGTATTTAACTGTCAGAGGTGAAATTCTTA
GATTTGTTAAAGACGAACTACTGCGAAAGCATTTGCCAAGGATGTTTTCATTAATCAAGAACGACAGTA-GGGGG-TTTG
AAGACGATTAGATACCGTCGTAATCTCTACCATAAACTATGCCGACTAGAGATAGGGAAAT-GCCTACCTT-GGCTTCTC
CTGCACCTCATGAGAAATCAAAGTCTCTGGGTTCT-GGGGGG-A-GTATGGTCGCAAGGCTGAAACTTAAA-GGAATTGA
CGGAAGGGCACCACCAGGCGTGGAG-CCTGCGGCTTAA-TTTGACTCAACACGGGGAAACTCACCAGGTCC-AGAC-AT-
GGGAAGGA--------------TTGACAGATTGATAGCTCTTTC-TTGATTCTATGGG-TGGTGGTGCAT-GGCCGTTCT
TAGTTGGT-GGAGTGATCTGTCTGG-TTAATTTCGATAACGAACGAGACCTTAGCCTGCTAAATAGGA-TCGGGAACTTT
TGTTTCCGC-----------------------------------------------------------------------
--------------------------------------------------------------------------------
--------------------------------------------------------------------------------
--------------------------------------------------------------------------------
--------------------------------------------------------------------------------
----------------------------------------
>MH752030.1_Eimeria_vermiformis
--------------------------------------------------------------------------------
--------------------------------------------------------------------------------
----------------------------------------------TGTTTATTAGATACAAAACC-AACCCAC--TTT-
G-TGGAGTCTGGGTGATTCATAGTAACCGAACGGATCGCAGTTGGCTTCGGCCCGCGATATATCTTTCAAGTTTCTGACC
TATCAGCTTTCGACGGTAGGGTATTGGCCTACCGTGGCAGTGACGGGTAACGGGGAATTAGGGTTCGATTCCGGAGAGGG
AGCCTGAGAAACGGCTACCACATCTAAGGAAGGCAGCAGGCGCGCAAATTACCCAATGAAAACAGCTTCGAGG-------
------------TAGTGACGAGAAATAACAATACAGGGCATTTTATGTTCTGTAATTGGAATGATGGGAATGTAAAACCC
TTTCA-GATTAACAATTGGAGGGCAAGTCT-GGTGCCAGCAG-CCGCGGTAATTCCAGCT-CCAATAGTGTATATTAGAG
TTGTTGCAGTTAAAAAGCTCGTAGTTGGATTTCTGTCGTGGTCATCCGGTTCCGCCCGTACGGGTGTGCGCCTGGTTTGC
CCTCGGCTTTCTTCCGTTAGCCT-TCGGCGCTTCATTGCGTC--TGT--TGGTGTTTCGGAACTTTTAC-TTTGAGAAAA
A-TAGAGTGTTTCAAGCAGGCTTGTCGCCCTGAATACTTCAGCAT-GGAATAATAAGATAGGACCTTGGTTCTA-TTTTG
TTGGTTTCTAGGACTAAGGTAATGATTAATAGGGACAGTTGGGG-GCATTCGTATTTAACTGTCAGAGGTGAAATTCTTA
GATTTGTTAAAGACGAACTACTGCGAAAGCATTTGCCAAGGATGTTTTCATTAATCAAGAACGACAGTA-GGGGG-TTTG
AAGACGATTAGATACCGTCGTAATCTCTACCATAAACTATGCCGACTAGAGATAGGGAAAT-GCCTACCTT-GGCTTCTC
CTGCACCTCATGAGAAATCAAAGTCTCTGGGTTCT-GGGGGG-A-GTATGGTCGCAAGGCTGAAACTTAAA-GGAATTGA
CGGAAGGGCACCACCAGGCGTGGAG-CCTGCGGCTTAA-TTTGACTCAACACGGGGAAACTCACCAGGTCC-AGAC-AT-
GGGAAGGA--------------TTGACAGATTGATAGCTCTTTC-TTGATTCTATGGG-TGGTGGTGCAT-GGCCGTTCT
TAGTTGGT-GGAGTGATCTGTCTGG-TTAATTTCGATAACGAACGAGACCTTAGCCTGCTAAATAGGA-TCGGGAACCTC
GGTTTCCGCATCACTTCTTAGAGGGACTTT-GC-GTGTCTAACG-C-AAGGAAGTTTGAGGCAAT-AACAGGTCTGTGAT
GCCCTTAGATGTTCTGGGCTGCACGCGCGCT-------------------------------------------------
--------------------------------------------------------------------------------
--------------------------------------------------------------------------------
--------------------------------------------------------------------------------
----------------------------------------
>MH752031.1_Eimeria_ferrisi
--------------------------------------------------------------------------------
--------------------------------------------------------------------------------
--------------------------------------------------------------------------------
--------------------------------------------------------------------------------
--------------------------------------------------------------------------------
-----------------------------------------------------------------------GG-------
------------TAGTGACGAGAAATAACAA--CAGGGCATTTTTTGTTCTGTAATTGGAATGATGGGAATGTAAAACCC
TTTCC-GAGTAACAATTGGAGGGCAAGTCT-GGTGCCAGCAG-CCGCGGTAATTCCAGCT-CCAATAGTGTATATTAGAG
TTGTTGCAGTTAAAAAGCTCGTAGTTGGATTTCTGTCGTGGTCATCCGGTTCCGCCCGTATGGGTGTGCACCTGGTTTGC
CCTCGGCTTTCTTCCGTTTGCCTCTTGGCGCTTCACTGCGTC--TTT--TGGTTTTTCGGAACTTTTAC-TTTGAGAAAA
A-TAGAGTGTTTCAAGCAGGCTTGTCGCCCTGAATACTTCAGCAT-GGAATAATAAGATAGGACCTTGGTTCTA-TTTTG
TTGGTTTCTAGGACTAAGGTAATGATTAATAGGGACAGTTGGGG-GCATTCGTATTTAACTGTCAGAGGTGAAATTCTTA
GATTTGTTAAAGACGAACTACTGCGAAAGCATTTGCCAAGGATGTTTTCATTAATCAAGAACGACAGTA-GGGGG-TTTG
AAGACGATTAGATACCGTCGTAATCTCTACCATAAACTATGCCGACTAGAGATAGGGAAAT-GCCTACCTT-GGCTTCTC
CTGCACCTCATGAGAAATCAAAGTCTCTGGGTTCT-GGGGGG-A-GTATGGTCGCAAGGCTGAAACTTAAA-GGAATTGA
CGGAAGGGCACCACCAGGCGTGGAG-CCTGCGGCTTAA-TTTGACTCAACACGGGGAAACTCACCAGGTCC-AGAC-AT-
GGGAAGGA--------------TTGACAGATTGATAGCTCTTTC-TTGATTCTATGGG-TGGTGGTGCAT-GGCCGTTCT
TAGTTGGT-GGAGTGATCTGTCTGG-TTAATTTCGATAACGAACGAGACCTTAGCCTGCTAAATAGGA-TCGGGAACTTT
TGTTTCCGCATCACTTCTTAGAGGGACTTT--------------------------------------------------
--------------------------------------------------------------------------------
--------------------------------------------------------------------------------
--------------------------------------------------------------------------------
--------------------------------------------------------------------------------
----------------------------------------
>MH752032.1_Eimeria_ferrisi
--------------------------------------------------------------------------------
--------------------------------------------------------------------------------
--------------------------------------------------------------------------------
-----AGTCCTGGTGATTCATAGTAACCGAACGGATCGCAGTTGGCTTCGGCCCGCGATATATCTTTCAAGTTTCTGACC
TATCAGCTTTCGACGGTAGGGTATTGGCCTACCGTGGCAGTGACGGGTAACGGGGAATTAGGGTTCGATTCCGGAGAGGG
AGCCTGAGAAACGGCTACCACATCTAAGGAAGGCAGCAGGCGCGCAAATTACCCAATGAAAACAGCTTCGAGG-------
------------TAGTGACGAGAAATAACAATACAGGGCATTTTTTGTTCTGTAATTGGAATGATGGGAATGTAAAACCC
TTTCA-GAGTAACAATTGGAGGGCAAGTCT-GGTGCCAGCAG-CCGCGGTAATTCCAGCT-CCAATAGTGTATATTAGAG
TTGTTGCAGTTAAAAAGCTCGTAGTTGGATTTCTGTCGTGGTCATCCGGTTCCGCCCGTATGGGTGTGCACCTGGTTTGC
CCTCGGCTTTCTTCCGTTTGCCTCTTGGCGCTTCATTGCGTC--TTT--TGGTTTTTCGGAACTTTTAC-TTTGAGAAAA
A-TAGAGTGTTTCAAGCAGGCTTGTCGCCCTGAATACTTCAGCAT-GGAATAATAAGATAGGACCTTGGTTCTA-TTTTG
TTGGTTTCTAGGACTAAGGTAATGATTAATAGGGACAGTTGGGG-GCATTCGTATTTAACTGTCAGAGGTGAAATTCTTA
GATTTGTTAAAGACGAACTACTGCGAAAGCATTTGCCAAGGATGTTTTCATTAATCAAGAACGACAGTA-GGGGG-TTTG
AAGACGATTAGATACCGTCGTAATCTCTACCATAAACTATGCCGACTAGAGATAGGGAAAT-GCCTACCTT-GGCTTCTC
CTGCACCTCATGAGAAATCAAAGTCTCTGGGTTCT-GGGGGG-A-GTATGGTCGCAAGGCTGAAACTTAAA-GGAATTGA
CGGAAGGGCACCACCAGGCGTGGAG-CCTGCGGCTTAA-TTTGACTCAACACGGGGAAACTCACCAGGTCC-AGAC-AT-
GGGAAGGA--------------TTGACAGATTGATAGCTCTTTC-TTGATTCTATGGG-TGGTGGTGCAT-GGCCGTTCT
TAGTTGGT-GGAGTGATCTGTCTGG-------------------------------------------------------
--------------------------------------------------------------------------------
--------------------------------------------------------------------------------
--------------------------------------------------------------------------------
--------------------------------------------------------------------------------
--------------------------------------------------------------------------------
----------------------------------------
>MH752033.1_Eimeria_ferrisi
--------------------------------------------------------------------------------
--------------------------------------------------------------------------------
---------------------------------------GGGGCTGTGTTTATTAGATACAAAACC-AACCCAC--TTT-
G-TGGAGTCCTGGTGATTCATAGTAACCGAACGGATCGCAGTTGGCTTCGGCCCGCGATATATCTTTCAAGTTTCTGACC
TATCAGCTTTCGACGGTAGGGTATTGGCCTACCGTGGCAGTGACGGGTAACGGGGAATTAGGGTTCGATTCCGGAGAGGG
AGCCTGAGAAACGGCTACCACATCTAAGGAAGGCAGCAGGCGCGCAAATTACCCAATGAAAACAGCTTCGAGG-------
------------TAGTGACGAGAAATAACAATACAGGGCATTTTTTGTTCTGTAATTGGAATGATGGGAATGTAAAACCC
TTTCA-GAGTAACAATTGGAGGGCAAGTCT-GGTGCCAGCAG-CCGCGGTAATTCCAGCT-CCAATAGTGTATATTAGAG
TTGTTGCAGTTAAAAAGCTCGTAGTTGGATTTCTGTCGTGGTCATCCGGTTCCGCCCGTATGGGTGTGCACCTGGTTTGC
CCTCGGCTTTCTTCCGTTTGCCTCTTGGCGCTTCATTGCGTC--TTT--TGGTTTTTCGGAACTTTTAC-TTTGAGAAAA
A-TAGAGTGTTTCAAGCAGGCTTGTCGCCCTGAATACTTCAGCAT-GGAATAATAAGATAGGACCTTGGTTCTA-TTTTG
TTGGTTTCTAGGACTAAGGTAATGATTAATAGGGACAGTTGGGG-GCATTCGTATTTAACTGTCAGAGGTGAAATTCTTA
GATTTGTTAAAGACGAACTACTGCGAAAGCATTTGCCAAGGATGTTTTCATTAATCAAGAACGACAGTA-GGGGG-TTTG
AAGACGATTAGATACCGTCGTAATCTCTACCATAAACTATGCCGACTAGAGATAGGGAAAT-GCCTACCTT-GGCTTCTC
CTGCACCTCATGAGAAATCAAAGTCTCTGGGTTCT-GGGGGG-A-GTATGGTCGCAAGGCTGAAACTTAAA-GGAATTGA
CGGAAGGGCACCACCAGGCGTGGAG-CCTGCGGCTTAA-TTTGACTCAACACGGGGAAACTCACCAGGTCC-AGAC-AT-
GGGAAGGA--------------TTGACAGATTGATAGCTCTTTC-TTGATTCTATGGG-TGGTGGTGCAT-GGCCGTTCT
TAGTTGGT-GGAGTGATCTGTCTGG-TTAATTTCGATAACGAACGAGACCTTAGCCTGCTAAATAGGA-TCGGGAACTTT
TGTTTCCGCATCACTTCTTAGAGGGACTTT-GC-GTGTCTAACG-C-AAGGAAGTTTGAGGCAAT-AACAGGTCTGTGAT
GCCCTTAGATG---------------------------------------------------------------------
--------------------------------------------------------------------------------
--------------------------------------------------------------------------------
--------------------------------------------------------------------------------
----------------------------------------
>MH752034.1_Eimeria_ferrisi
--------------------------------------------------------------------------------
--------------------------------------------------------------------------------
---------------------------------------------GTGTTTATTAGATACAAAACC-AACCCAC--TTT-
G-TGGAGTCCTGGTGATTCATAGTAACCGAACGGATCGCAGTTGGCTTCGGCCCGCGATATATCTTTCAAGTTTCTGACC
TATCAGCTTTCGACGGTAGGGTATTGGCCTACCGTGGCAGTGACGGGTAACGGGGAATTAGGGTTCGATTCCGGAGAGGG
AGCCTGAGAAACGGCTACCACATCTAAGGAAGGCAGCAGGCGCGCAAATTACCCAATGAAAACAGCTTCGAGG-------
------------TAGTGACGAGAAATAACAATACAGGGCATTTTTTGTTCTGTAATTGGAATGATGGGAATGTAAAACCC
TTTCA-GAGTAACAATTGGAGGGCAAGTCT-GGTGCCAGCAG-CCGCGGTAATTCCAGCT-CCAATAGTGTATATTAGAG
TTGTTGCAGTTAAAAAGCTCGTAGTTGGATTTCTGTCGTGGTCATCCGGTTCCGCCCGTATGGGTGTGCACCTGGTTTGC
CCTCGGCTTTCTTCCGTTTGCCTCTTGGCGCTTCATTGCGTC--TTT--TGGTTTTTCGGAACTTTTAC-TTTGAGAAAA
A-TAGAGTGTTTCAAGCAGGCTTGTCGCCCTGAATACTTCAGCAT-GGAATAATAAGATAGGACCTTGGTTCTA-TTTTG
TTGGTTTCTAGGACTAAGGTAATGATTAATAGGGACAGTTGGGG-GCATTCGTATTTAACTGTCAGAGGTGAAATTCTTA
GATTTGTTAAAGACGAACTACTGCGAAAGCATTTGCCAAGGATGTTTTCATTAATCAAGAACGACAGTA-GGGGG-TTTG
AAGACGATTAGATACCGTCGTAATCTCTACCATAAACTATGCCGACTAGAGATAGGGAAAT-GCCTACCTT-GGCTTCTC
CTGCACCTCATGAGAAATCAAAGTCTCTGGGTTCT-GGGGGG-A-GTATGGTCGCAAGGCTGAAACTTAAA-GGAATTGA
CGGAAGGGCACCACCAGGCGTGGAG-CCTGCGGCTTAA-TTTGACTCAACACGGGGAAACTCACCAGGTCC-AGAC-AT-
GGGAAGGA--------------TTGACAGATTGATAGCTCTTTC-TTGATTCTATGGG-TGGTGGTGCAT-GGCCGTTCT
TAGTTGGT-GGAGTGATCTGTCTGG-TTAATTTCGATAACGAACGAGACCTTAGCCTGCTAAATAGGA-TCGGGAACTTT
TGTTTCCGCATCACTTCTTAGAGGGACTTT-GC-GTGTCTAACG-C-AAGGAAGTTTGAGGCAAT-AACAGGTCTGTGAT
GCCCTTAGATGTTCTGGGCTGCACGCGCGCTACACTGATGCAT-------------------------------------
--------------------------------------------------------------------------------
--------------------------------------------------------------------------------
--------------------------------------------------------------------------------
----------------------------------------
>MH752035.1_Eimeria_ferrisi
--------------------------------------------------------------------------------
--------------------------------------------------------------------------------
------------------------------------------GCTGTGTTTATTAGATACAAAACC-AACCCAC--TTT-
G-TGGAGTCCTGGTGATTCATAGTAACCGAACGGATCGCAGTTGGCTTCGGCCCGCGATATATCTTTCAAGTTTCTGACC
TATCAGCTTTCGACGGTAGGGTATTGGCCTACCGTGGCAGTGACGGGTAACGGGGAATTAGGGTTCGATTCCGGAGAGGG
AGCCTGAGAAACGGCTACCACATCTAAGGAAGGCAGCAGGCGCGCAAATTACCCAATGAAAACAGCTTCGAGG-------
------------TAGTGACGAGAAATAACAATACAGGGCATTTTTTGTTCTGTAATTGGAATGATGGGAATGTAAAACCC
TTTCA-GAGTAACAATTGGAGGGCAAGTCT-GGTGCCAGCAG-CCGCGGTAATTCCAGCT-CCAATAGTGTATATTAGAG
TTGTTGCAGTTAAAAAGCTCGTAGTTGGATTTCTGTCGTGGTCATCCGGTTCCGCCCGTATGGGTGTGCACCTGGTTTGC
CCTCGGCTTTCTTCCGTTTGCCTCTTGGCGCTTCACTGCGTC--TTT--TGGTTTTTCGGAACTTTTAC-TTTGAGAAAA
A-TAGAGTGTTTCAAGCAGGCTTGTCGCCCTGAATACTTCAGCAT-GGAATAATAAGATAGGACCTTGGTTCTA-TTTTG
TTGGTTTCTAGGACTAAGGTAATGATTAATAGGGACAGTTGGGG-GCATTCGTATTTAACTGTCAGAGGTGAAATTCTTA
GATTTGTTAAAGACGAACTACTGCGAAAGCATTTGCCAAGGATGTTTTCATTAATCAAGAACGACAGTA-GGGGG-TTTG
AAGACGATTAGATACCGTCGTAATCTCTACCATAAACTATGCCGACTAGAGATAGGGAAAT-GCCTACCTT-GGCTTCTC
CTGCACCTCATGAGAAATCAAAGTCTCTGGGTTCT-GGGGGG-A-GTATGGTCGCAAGGCTGAAACTTAAA-GGAATTGA
CGGAAGGGCACCACCAGGCGTGGAG-CCTGCGGCTTAA-TTTGACTCAACACGGGGAAACTCACCAGGTCC-AGAC-AT-
GGGAAGGA--------------TTGACAGATTGATAGCTCTTTC-TTGATTCTATGGG-TGGTGGTGCAT-GGCCGTTCT
TAGTTGGT-GGAGTGATCTGTCTGG-TTAATTTCGATAACGAACGAGACCTTAGCCTGCTAAATAGGA-TCGGGAACTTT
TGTTTCCGC-----------------------------------------------------------------------
--------------------------------------------------------------------------------
--------------------------------------------------------------------------------
--------------------------------------------------------------------------------
--------------------------------------------------------------------------------
----------------------------------------
>MH752036.1_Eimeria_ferrisi
--------------------------------------------------------------------------------
--------------------------------------------------------------------------------
--------------------------------------------------------------------------------
-------TCCTGGTGATTCATAGTAACCGAACGGATCGCAGTTGGCTTCGGCCCGCGATATATCTTTCAAGTTTCTGACC
TATCAGCTTTCGACGGTAGGGTATTGGCCTACCGTGGCAGTGACGGGTAACGGGGAATTAGGGTTCGATTCCGGAGAGGG
AGCCTGAGAAACGGCTACCACATCTAAGGAAGGCAGCAGGCGCGCAAATTACCCAATGAAAACAGCTTCGAGG-------
------------TAGTGACGAGAAATAACAATACAGGGCATTTTTTGTTCTGTAATTGGAATGATGGGAATGTAAAACCC
TTTCA-GAGTAACAATTGGAGGGCAAGTCT-GGTGCCAGCAG-CCGCGGTAATTCCAGCT-CCAATAGTGTATATTAGAG
TTGTTGCAGTTAAAAAGCTCGTAGTTGGATTTCTGTCGTGGTCATCCGGTTCCGCCCGTATGGGTGTGCACCTGGTTTGC
CCTCGGCTTTCTTCCGTTTGCCTCTTGGCGCTTCATTGCGTC--TTT--TGGTTTTTCGGAACTTTTAC-TTTGAGAAAA
A-TAGAGTGTTTCAAGCAGGCTTGTCGCCCTGAATACTTCAGCAT-GGAATAATAAGATAGGACCTTGGTTCTA-TTTTG
TTGGTTTCTAGGACTAAGGTAATGATTAATAGGGACAGTTGGGG-GCATTCGTATTTAACTGTCAGAGGTGAAATTCTTA
GATTTGTTAAAGACGAACTACTGCGAAAGCATTTGCCAAGGATGTTTTCATTAATCAAGAACGACAGTA-GGGGG-TTTG
AAGACGATTAGATACCGTCGTAATCTCTACCATAAACTATGCCGACTAGAGATAGGGAAAT-GCCTACCTT-GGCTTCTC
CTGCACCTCATGAGAAATCAAAGTCTCTGGGTTCT-GGGGGG-A-GTATGGTCGCAAGGCTGAAACTTAAA-GGAATTGA
CGGAAGGGCACCACCAGGCGTGGAG-CCTGCGGCTTAA-TTTGACTCAACACGGGGAAACTCACCAGGTCC-AGAC-AT-
GGGAAGGA--------------TTGACAGATTGATAGCTCTTTC-TTGATTCTATGGG----------------------
--------------------------------------------------------------------------------
--------------------------------------------------------------------------------
--------------------------------------------------------------------------------
--------------------------------------------------------------------------------
--------------------------------------------------------------------------------
--------------------------------------------------------------------------------
----------------------------------------
>wang1141_13_F.Nem_0425_6_3_R_Lab_single-multi-amplicon_ASV1
--------------------------------------------------------------------------------
--------------------------------------------------------------------------------
--------------------------------------------------------------------------------
--------------------------------------------------------------------------------
--------------------------------------------------------------------------------
--------------------------------------------------------------------------------
--------------------------------------------------------------------------------
--------------------------------------------------------------------------------
--------------------------------------------------------------------------------
--------------------------------------------------------------------------------
--------------------------------------------------------------------------------
--------------------------------------------------------------------------------
--------------------------------------------------------------------------------
--------------------------------------------------------------------------------
--------------------------------------------------------------------------------
-----------CACCAGGCGTGGAG-CCTGCGGCTTAA-TTTGACTCAACACGGGGAAACTCACCAGGTCC-AGAC-AT-
GGGAAGGA--------------TTGACAGATTGATAGCTCTTTC-TTGATTCTATGGG-TGGTGGTGCAT-GGCCGTTCT
TAGTTGGT-GGAGTGATCTGTCTGG-TTAATTTCGATAACGAACGAGACCTTAGCCTGCTAAATAGGA-TCGGGAACTTT
TGTTTCCGCATCACTTCTTAGAGGGACTTT-GC-GTGTCTAACG-C-AAGGAAGTTTGAGGCAA----------------
--------------------------------------------------------------------------------
--------------------------------------------------------------------------------
--------------------------------------------------------------------------------
--------------------------------------------------------------------------------
----------------------------------------
>wang1141_13_F.Nem_0425_6_3_R_Lab_single-multi-amplicon_ASV2
--------------------------------------------------------------------------------
--------------------------------------------------------------------------------
--------------------------------------------------------------------------------
--------------------------------------------------------------------------------
--------------------------------------------------------------------------------
--------------------------------------------------------------------------------
--------------------------------------------------------------------------------
--------------------------------------------------------------------------------
--------------------------------------------------------------------------------
--------------------------------------------------------------------------------
--------------------------------------------------------------------------------
--------------------------------------------------------------------------------
--------------------------------------------------------------------------------
--------------------------------------------------------------------------------
--------------------------------------------------------------------------------
-----------CACCAGGCGTGGAG-CCTGCGGCTTAA-TTTGACTCAACACGGGGAAACTTACCAGGTCC-AGAC-AT-
AGCAAGGA--------------TTGACAGACTGAGAGCTCTTTC-TTGATTCTATGGG-TGGTGGTGCAT-GGCCGTTCT
TAGTTGGT-GGAGTGATCTGTCTGG-TTAATTTCGATAACGAACGAGACCTTAGCCTGCTAAATAGGA-TCGGGAACTTT
TGTTTCCGCATCACTTCTTAGAGGGACTTT-GC-GTGTCTAACG-C-AAGGAAGTTTGAGGCAA----------------
--------------------------------------------------------------------------------
--------------------------------------------------------------------------------
--------------------------------------------------------------------------------
--------------------------------------------------------------------------------
----------------------------------------
>wang1141_13_F.Nem_0425_6_3_R_Lab_single-amplicon_ASV3
--------------------------------------------------------------------------------
--------------------------------------------------------------------------------
--------------------------------------------------------------------------------
--------------------------------------------------------------------------------
--------------------------------------------------------------------------------
--------------------------------------------------------------------------------
--------------------------------------------------------------------------------
--------------------------------------------------------------------------------
--------------------------------------------------------------------------------
--------------------------------------------------------------------------------
--------------------------------------------------------------------------------
--------------------------------------------------------------------------------
--------------------------------------------------------------------------------
--------------------------------------------------------------------------------
--------------------------------------------------------------------------------
-----------CACCAGGCGTGGAG-CCTGCGGCTTAA-TTTGACTCAACACGGGGAAACTTACCAGGTCC-AGAC-AT-
AGTAAGGA--------------TTGACAGACTGAGAGCTCTTTC-TTGATTCTATGGG-TGGTGGTGCAT-GGCCGTTCT
TAGTTGGT-GGAGTGATCTGTCTGG-TTAATTTCGATAACGAACGAGACCTTAGCCTGCTAAATAGGA-TCGGGAACTTT
TGTTTCCGCATCACTTCTTAGAGGGACTTT-GC-GTGTCTAACG-C-AAGGAAGTTTGAGGCAA----------------
--------------------------------------------------------------------------------
--------------------------------------------------------------------------------
--------------------------------------------------------------------------------
--------------------------------------------------------------------------------
----------------------------------------
>wang1141_13_F.Nem_0425_6_3_R_Lab_single-amplicon_ASV4
--------------------------------------------------------------------------------
--------------------------------------------------------------------------------
--------------------------------------------------------------------------------
--------------------------------------------------------------------------------
--------------------------------------------------------------------------------
--------------------------------------------------------------------------------
--------------------------------------------------------------------------------
--------------------------------------------------------------------------------
--------------------------------------------------------------------------------
--------------------------------------------------------------------------------
--------------------------------------------------------------------------------
--------------------------------------------------------------------------------
--------------------------------------------------------------------------------
--------------------------------------------------------------------------------
[truncated: 771 more chars]
