# Supplementary material for: Amplicon sequencing allows differential quantification of closely related parasite species: an example from rodent Coccidia (Eimeria)
Source: Parasit Vectors. 2023 Jun 17;16:204. doi: 10.1186/s13071-023-05800-6 (PMC10276917; doi:10.1186/s13071-023-05800-6)
Supplement: Supplementary file 2 — Additional file 2: Sequence alignments and respective phylogenetic trees. [file 13071_2023_5800_MOESM2_ESM.zip › Additional_file_2/Phylo_tree_18SrRNA/amplicon10.contree]

(wang1141_13_F.Nem_0425_6_3_R_ASV_1:0.0000020377,((((((((((((((((wang1141_13_F.Nem_0425_6_3_R_ASV_2:0.0000020377,(((((((((((((((((((((JQ993665_Eimeria_nafuko:0.0007939880,JQ993657_Eimeria_sp._ex_Apodemus_agrarius:0.0005287656)51:0.0002280537,KU174478_Eimeria_sp._ex_Microtus_arvalis:0.0014357314)21:0.0000031250,KU174466_Eimeria_sp._ex_Clethrionomys_glareolus:0.0000020377)7:0.0000020377,KU174457_Eimeria_sp._ex_Clethrionomys_glareolus:0.0000020377)3:0.0000020377,KU174453_Eimeria_sp._ex_Clethrionomys_glareolus:0.0000020377)7:0.0000020377,KU192956_Eimeria_apionodes:0.0000020377)11:0.0000020377,KU174476_Eimeria_sp._ex_Clethrionomys_glareolus:0.0000020377)15:0.0000020377,(KU174481_Eimeria_sp._ex_Microtus_agrestis:0.0015851992,MH751976.1_Eimeria_falciformis:0.0000020377)19:0.0018770686)30:0.0000020377,(((((KU174470_Eimeria_apionodes:0.0000020377,((KU174461_Eimeria_apionodes:0.0000020377,(((KU174464_Eimeria_apionodes:0.0035114459,JQ993650_Eimeria_chinchillae:0.0021407070)64:0.0000020394,KU174458_Eimeria_sp._ex_Clethrionomys_glareolus:0.0000020377)65:0.0000020377,KU174473_Eimeria_sp._ex_Microtus_arvalis:0.0000020377)39:0.0000020377)30:0.0000020377,KU174456_Eimeria_sp._ex_Microtus_arvalis:0.0000020377)24:0.0000020377)13:0.0000020377,KU174472_Eimeria_apionodes:0.0000020377)34:0.0000020377,KU174454_Eimeria_sp._ex_Microtus_agrestis:0.0000020377)36:0.0000020377,KU174451_Eimeria_apionodes:0.0000020377)32:0.0000020377,JQ993666_Eimeria_burdai:0.0030806681)10:0.0000020377)12:0.0000020377,KU174471_Eimeria_sp._ex_Microtus_levis:0.0000020377)10:0.0000020377,KU174460_Eimeria_sp._ex_Clethrionomys_glareolus:0.0000020377)25:0.0000020377,MH751960.1_Eimeria_falciformis:0.0000020377)17:0.0000020377,MH751941.1_Eimeria_falciformis:0.0000020377)10:0.0000020377,MH751937.1_Eimeria_falciformis:0.0000020377)13:0.0000020377,KU174482_Eimeria_sp._ex_Clethrionomys_glareolus:0.0000020377)14:0.0000020377,KU174469_Eimeria_sp._ex_Microtus_agrestis:0.0000020377)31:0.0000020377,KU174452_Eimeria_sp._ex_Clethrionomys_glareolus:0.0000020377)37:0.0000020377,KU174474_Eimeria_apionodes:0.0000020377)40:0.0000020377,(((KU174463_Eimeria_apionodes:0.0000020377,((AF311644_Eimeria_sevilletensis:0.0308624518,KU174486_Eimeria_sp._ex_Clethrionomys_glareolus:0.0000020377)51:0.0000029410,KU174484_Eimeria_sp._ex_Microtus_arvalis:0.0011752072)60:0.0000021995)62:0.0000026526,(KU174450_Eimeria_apionodes:0.0000020377,((AF080614_Eimeria_falciformis:0.0028632332,KU174455_Eimeria_sp._ex_Microtus_subterraneus:0.0000020377)28:0.0000020394,MH752012.1_Eimeria_falciformis:0.0000020377)23:0.0000020394)52:0.0000020394)31:0.0000020394,MH752017.1_Eimeria_falciformis:0.0000020377)29:0.0000020394)37:0.0000020394,KU174449_Eimeria_apionodes:0.0000020377)41:0.0000020394,(((((((((((MH751998_Eimeria_falciformis:0.0000020377,MH751980.1_Eimeria_falciformis:0.0015955007)38:0.0000020377,MH751934.1_Eimeria_falciformis:0.0000020377)19:0.0000020377,MH751998.1_Eimeria_falciformis:0.0000020377)23:0.0000020377,MH751978.1_Eimeria_falciformis:0.0000020377)11:0.0000020377,(((MH751943.1_Eimeria_falciformis:0.0010142334,MH752016.1_Eimeria_falciformis:0.0016487051)51:0.0000020377,MH751964.1_Eimeria_falciformis:0.0000020377)27:0.0000020377,MH751981.1_Eimeria_falciformis:0.0000020377)8:0.0000020377)20:0.0000020377,MH752019.1_Eimeria_falciformis:0.0000020377)28:0.0000020377,MH752011.1_Eimeria_falciformis:0.0015484243)79:0.0000020377,KT184339.1_Eimeria_falciformis:0.0000020377)86:0.0005322946,MH751942.1_Eimeria_falciformis:0.0000020377)29:0.0000321789,MH752018.1_Eimeria_falciformis:0.0000020377)28:0.0000020377,MH751975.1_Eimeria_falciformis:0.0011192538)41:0.0000020377)46:0.0000823846)43:0.0016180426,(((KU174483_Eimeria_apionodes:0.0024040219,(((JQ993660_Eimeria_sp._ex_Apodemus_agrarius:0.0015369507,KU192961_Eimeria_alorani:0.0000020377)96:0.0005322946,KU192958_Eimeria_alorani:0.0000020377)78:0.0002241769,KU192965_Eimeria_alorani:0.0000020377)64:0.0000020377)83:0.0000088794,U40263_Eimeria_nieschulzi:0.0025853809)92:0.0008560494,((((((((((KU174465_Eimeria_apionodes:0.0000020377,((((KT184355_Eimeria_vermiformis:0.0000020377,(MH751940.1_Eimeria_vermiformis:0.0000020377,MH751948.1_Eimeria_vermiformis:0.0000020377)96:0.0000020874)90:0.0007653606,MH751951.1_Eimeria_vermiformis:0.0000020377)27:0.0000020394,MH751926.1_Eimeria_vermiformis:0.0000020377)31:0.0000020394,MH751974.1_Eimeria_vermiformis:0.0000020377)30:0.0000020394)82:0.0003316604,MH752030.1_Eimeria_vermiformis:0.0008708523)52:0.0000020377,MH751977.1_Eimeria_vermiformis:0.0000020377)69:0.0000020377,MH751957.1_Eimeria_vermiformis:0.0000020377)76:0.0000020377,KU192916_Eimeria_apionodes:0.0000020377)80:0.0000020377,MH752003.1_Eimeria_vermiformis:0.0000020377)68:0.0000020377,KU174467_Eimeria_apionodes:0.0000020377)55:0.0000020377,KU192936_Eimeria_apionodes:0.0000020377)41:0.0000020377,KU192931_Eimeria_apionodes:0.0000020377)96:0.0010464059,JQ993649_Eimeria_caviae:0.0015216043)43:0.0000020377)37:0.0000025607)78:0.0013581018,((((((KU174480_Eimeria_apionodes:0.0000020377,(KU174459_Eimeria_apionodes:0.0016052326,KU174487_Eimeria_apionodes:0.0000020377)72:0.0007435584)46:0.0000020394,KU174479_Eimeria_apionodes:0.0000020377)67:0.0000020394,KU174468_Eimeria_apionodes:0.0000020377)23:0.0000020377,KU174462_Eimeria_apionodes:0.0000020377)20:0.0000020377,((KU174485_Eimeria_apionodes:0.0029180401,JQ993663_Eimeria_sp._ex_Cricetus_cricetus:0.0023386128)61:0.0007626381,JQ993662_Eimeria_sp._ex_Apodemus_sylvaticus:0.0038860627)43:0.0000020377)33:0.0000020377,JQ993658_Eimeria_sp._ex_Apodemus_agrarius:0.0039432725)58:0.0007681474)56:0.0000025646,((((JQ993669_Isospora_sp._ex_Talpa_europaea:0.0017564713,(JQ993670_Isospora_sp._ex_Talpa_europaea:0.0072402243,JQ993671_Isospora_sp._ex_Talpa_europaea:0.0117993608)86:0.0000024073)100:0.0180063933,(((((JQ993654_Eimeria_sp._ex_Acomys_sp._JK-2013:0.0014737545,(AF324214_Eimeria_chobotari:0.0060982056,AF339490_Eimeria_dipodomysis:0.0221586221)91:0.0072029449)69:0.0006545702,(AF307879_Eimeria_onychomysis:0.0057317658,AF307877_Eimeria_rioarribaensis:0.0027520052)50:0.0000020377)56:0.0007317419,AF339491_Eimeria_leucopi:0.0021717672)43:0.0006470989,(((AF307880_Eimeria_albigulae:0.0007611542,(AF339489_Eimeria_chaetodipi:0.0091398588,AF339492_Eimeria_peromysci:0.0093451398)98:0.0039855751)88:0.0011697443,AF307878_Eimeria_arizonensis:0.0013419736)89:0.0007486673,AF307876_Eimeria_antrozoi:0.0040811477)53:0.0000020394)51:0.0007456527,AF311642_Eimeria_reedi:0.0030659395)90:0.0013791566)84:0.0022086486,(((JQ993659_Eimeria_alorani:0.0015762244,JQ993655_Eimeria_sp._ex_Apodemus_agrarius:0.0015385641)92:0.0007606884,(((JQ993656_Eimeria_sp._ex_Apodemus_agrarius:0.0023027215,((JQ993664_Eimeria_sp._ex_Gerbillus_dasyurus:0.0050979291,JQ993667_Eimeria_sp._ex_Mastomys_natalensis:0.0007001374)97:0.0040650917,KU192938_Eimeria_apionodes:0.0000020377)72:0.0000020149)39:0.0000020394,KU174475_Eimeria_apionodes:0.0000020377)39:0.0000020394,JQ993661_Eimeria_sp._ex_Apodemus_sylvaticus:0.0000020377)37:0.0000020394)92:0.0009899871,(JF304148_Eimeria_myoxi:0.0018981443,JQ993651_Eimeria_nkaka:0.0055189408)96:0.0019931091)95:0.0023206762)85:0.0036543411,(JQ993652_Eimeria_sp._2_JK-2013:0.0000020377,JQ993653_Eimeria_vilasi:0.0000023028)100:0.0078040285)98:0.0079292820)98:0.0040549504,MH751946.1_Eimeria_ferrisi:0.0000020377)97:0.0026855308,(((((((((((((KT360995_Eimeria_ferrisi:0.0000020377,(((((((((((MH751935.1_Eimeria_ferrisi:0.0000020377,(((MH751967.1_Eimeria_ferrisi:0.0000020377,MH751970.1_Eimeria_ferrisi:0.0005322946)47:0.0002265106,MH751969.1_Eimeria_ferrisi:0.0000020377)29:0.0000020377,MH752029.1_Eimeria_ferrisi:0.0000020377)24:0.0000020377)24:0.0000020377,MH751961.1_Eimeria_ferrisi:0.0000020377)35:0.0000020377,wang1141_13_F.Nem_0425_6_3_R_Lab_single-multi-amplicon_ASV1:0.0000020377)22:0.0000020377,(wang1141_13_F.Nem_0425_6_3_R_Lab_single-multi-amplicon_ASV2:0.0014264155,wang1141_13_F.Nem_0425_6_3_R_Lab_single-amplicon_ASV3:0.0034467331)100:0.0251557771)11:0.0000020377,MH752026.1_Eimeria_ferrisi:0.0000020377)31:0.0000020377,MH751954.1_Eimeria_ferrisi:0.0000020377)38:0.0000020377,MH752033.1_Eimeria_ferrisi:0.0000020377)37:0.0000020377,MH751945.1_Eimeria_ferrisi:0.0000020377)40:0.0000020377,MH751962.1_Eimeria_ferrisi:0.0000020377)38:0.0000020377,MH751993.1_Eimeria_ferrisi:0.0000020377)20:0.0000020377,MH751995.1_Eimeria_ferrisi:0.0000020377)31:0.0000020377)37:0.0000020377,MH751986.1_Eimeria_ferrisi:0.0000020377)37:0.0000020377,MH751985.1_Eimeria_ferrisi:0.0000020377)37:0.0000020377,MH751983.1_Eimeria_ferrisi:0.0000020377)41:0.0000020377,((MH751938.1_Eimeria_ferrisi:0.0000020377,((MH752008.1_Eimeria_ferrisi:0.0000028285,MH752025.1_Eimeria_ferrisi:0.0000020377)77:0.0029486897,MH752028.1_Eimeria_ferrisi:0.0000020377)35:0.0000025816)34:0.0000028267,MH752010.1_Eimeria_ferrisi:0.0018527245)46:0.0022378417)42:0.0000020377,MH752004.1_Eimeria_ferrisi:0.0000020377)62:0.0000020377,MH751979.1_Eimeria_ferrisi:0.0000020377)66:0.0000020377,MH752006.1_Eimeria_ferrisi:0.0000020377)74:0.0000020377,MH752005.1_Eimeria_ferrisi:0.0000020377)75:0.0000020377,MH752015.1_Eimeria_ferrisi:0.0000020377)58:0.0000020377,MH752009.1_Eimeria_ferrisi:0.0000020377)47:0.0000020377,MH752014.1_Eimeria_ferrisi:0.0000020377)31:0.0000020377,MH752013.1_Eimeria_ferrisi:0.0000020377)66:0.0000020377)61:0.0000020377,AF246717_Eimeria_telekii:0.0013465667)53:0.0000020377,AF311643_Eimeria_separata:0.0069479011)58:0.0000020377,MH752027.1_Eimeria_ferrisi:0.0031817497)49:0.0000020377,(((((((((MH751925.1_Eimeria_ferrisi:0.0000020377,(((MH751959.1_Eimeria_ferrisi:0.0000020377,(((MH751963.1_Eimeria_ferrisi:0.0000020377,MH752000.1_Eimeria_ferrisi:0.0005438812)26:0.0001924401,MH751984.1_Eimeria_ferrisi:0.0000020377)25:0.0000020377,MH751989.1_Eimeria_ferrisi:0.0000020377)24:0.0000020377)27:0.0000020377,MH751966.1_Eimeria_ferrisi:0.0000020377)26:0.0000020377,MH751996.1_Eimeria_ferrisi:0.0000020377)27:0.0000020377)28:0.0000020377,MH752034.1_Eimeria_ferrisi:0.0000020377)46:0.0000020377,wang1141_13_F.Nem_0425_6_3_R_Lab_single-amplicon_ASV4:0.0000020377)26:0.0000020377,MH752032.1_Eimeria_ferrisi:0.0000020377)16:0.0000020377,MH752036.1_Eimeria_ferrisi:0.0000020377)25:0.0000020377,MH751930.1_Eimeria_ferrisi:0.0000020377)19:0.0000020377,MH751968.1_Eimeria_ferrisi:0.0000020377)19:0.0000020377,MH751939.1_Eimeria_ferrisi:0.0000020377)50:0.0000020377,(MH751953.1_Eimeria_ferrisi:0.0000020377,(MH751999.1_Eimeria_ferrisi:0.0000020377,MH752023.1_Eimeria_ferrisi:0.0000026900)77:0.0021981684)73:0.0020457173)39:0.0000020377)69:0.0007596745,((MH751927.1_Eimeria_ferrisi:0.0000020377,((MH751928.1_Eimeria_ferrisi:0.0000020377,(MH751994.1_Eimeria_ferrisi:0.0000020377,MH752022.1_Eimeria_ferrisi:0.0005322946)30:0.0002555509)26:0.0000020377,MH752007.1_Eimeria_ferrisi:0.0000020377)19:0.0000020377)29:0.0000020377,MH751958.1_Eimeria_ferrisi:0.0000020377)32:0.0000020377)26:0.0000020377,MH751947.1_Eimeria_ferrisi:0.0008041318)31:0.0000020377,((((((((((((((((((((MH751929.1_Eimeria_ferrisi:0.0000000000,MH751952.1_Eimeria_ferrisi:0.0000000000):0.0000000000,MH751990.1_Eimeria_ferrisi:0.0000000000):0.0000000000,MH752001.1_Eimeria_ferrisi:0.0000000000):0.0000000000,MH751931.1_Eimeria_ferrisi:0.0000000000):0.0000000000,MH751973.1_Eimeria_ferrisi:0.0000000000):0.0000000000,MH751971.1_Eimeria_ferrisi:0.0000000000):0.0000000000,MH751956.1_Eimeria_ferrisi:0.0000000000):0.0000020377,(MH751950.1_Eimeria_ferrisi:0.0000020377,MH751997.1_Eimeria_ferrisi:0.0000020377)96:0.0016124108)84:0.0009493911,MH751972.1_Eimeria_ferrisi:0.0000020377)79:0.0000020377,MH751965.1_Eimeria_ferrisi:0.0000020377)77:0.0000020377,MH751955.1_Eimeria_ferrisi:0.0000020377)78:0.0000020377,(MH751949.1_Eimeria_ferrisi:0.0000020377,MH751982.1_Eimeria_ferrisi:0.0000020377)79:0.0000020377)84:0.0008046697,MH751988.1_Eimeria_ferrisi:0.0000020377)79:0.0005361102,MH752035.1_Eimeria_ferrisi:0.0000020377)27:0.0002580249,MH751944.1_Eimeria_ferrisi:0.0000020377)9:0.0000020377,MH751992.1_Eimeria_ferrisi:0.0000020377)15:0.0000020377,MH751933.1_Eimeria_ferrisi:0.0010087262)12:0.0000020377,MH751936.1_Eimeria_ferrisi:0.0010113395)20:0.0000020377,(MH752002.1_Eimeria_ferrisi:0.0000021403,MH752020.1_Eimeria_ferrisi:0.0000020377)85:0.0033868371)28:0.0000020377,MH751932.1_Eimeria_ferrisi:0.0000020377)49:0.0000020377)56:0.0000020377,MH751991.1_Eimeria_ferrisi:0.0000020377)57:0.0000020377,MH751987.1_Eimeria_ferrisi:0.0000020377)60:0.0000020377,MH752024.1_Eimeria_ferrisi:0.0000020377)73:0.0004225223,(MH752021.1_Eimeria_ferrisi:0.0035491870,MH752031.1_Eimeria_ferrisi:0.0000020377)62:0.0010665049);
