# Supplementary material for: Amplicon sequencing allows differential quantification of closely related parasite species: an example from rodent Coccidia (Eimeria)
Source: Parasit Vectors. 2023 Jun 17;16:204. doi: 10.1186/s13071-023-05800-6 (PMC10276917; doi:10.1186/s13071-023-05800-6)
Supplement: Supplementary file 2 — Additional file 2: Sequence alignments and respective phylogenetic trees. [file 13071_2023_5800_MOESM2_ESM.zip › Additional_file_2/Phylo_tree_18SrRNA/amplicon1.contree]

(18S_0067a_deg_3Mod_53_F.NSR399_3Mod_53_R_ASV_1:0.0000020399,((((((((((((((((((((((((((((((((((((18S_0067a_deg_3Mod_53_F.NSR399_3Mod_53_R_ASV_2:0.0000020399,MH752010.1_Eimeria_ferrisi:0.0000024304)77:0.0011952242,MH752028.1_Eimeria_ferrisi:0.0000020399)75:0.0008638977,(((MH751935.1_Eimeria_ferrisi:0.0000020399,(((MH751950.1_Eimeria_ferrisi:0.0000020399,MH751997.1_Eimeria_ferrisi:0.0000020399)99:0.0016288957,MH752026.1_Eimeria_ferrisi:0.0000020399)33:0.0009241404,MH751969.1_Eimeria_ferrisi:0.0000020399)27:0.0000025640)29:0.0000025640,MH752029.1_Eimeria_ferrisi:0.0000020399)32:0.0000025640,MH751961.1_Eimeria_ferrisi:0.0000020399)71:0.0000025640)43:0.0000020416,(((((MH751930.1_Eimeria_ferrisi:0.0000020399,((MH751939.1_Eimeria_ferrisi:0.0000020399,((MH751953.1_Eimeria_ferrisi:0.0000020399,(MH751999.1_Eimeria_ferrisi:0.0000020399,MH752023.1_Eimeria_ferrisi:0.0000025171)82:0.0022233056)70:0.0012244186,MH751967.1_Eimeria_ferrisi:0.0000020399)32:0.0000020436)34:0.0000020436,MH751968.1_Eimeria_ferrisi:0.0000020399)32:0.0000020436)73:0.0008127614,MH752036.1_Eimeria_ferrisi:0.0000020399)51:0.0000025640,MH752032.1_Eimeria_ferrisi:0.0000020399)75:0.0000024325,MH751972.1_Eimeria_ferrisi:0.0000020399)46:0.0000020416,MH751965.1_Eimeria_ferrisi:0.0000020399)43:0.0000020416)67:0.0000020399,MH751955.1_Eimeria_ferrisi:0.0000020399)53:0.0000020399,MH751949.1_Eimeria_ferrisi:0.0000020399)33:0.0000020399,MH751982.1_Eimeria_ferrisi:0.0000020399)80:0.0008660267,MH751988.1_Eimeria_ferrisi:0.0000020399)80:0.0000010593,(MH752002.1_Eimeria_ferrisi:0.0000029402,MH752020.1_Eimeria_ferrisi:0.0000020399)57:0.0034128437)13:0.0000020416,MH751936.1_Eimeria_ferrisi:0.0010160272)13:0.0000020416,MH751928.1_Eimeria_ferrisi:0.0000020399)8:0.0000020416,MH751927.1_Eimeria_ferrisi:0.0000020399)10:0.0000020416,MH751933.1_Eimeria_ferrisi:0.0010134471)6:0.0000020416,MH751944.1_Eimeria_ferrisi:0.0000020399)9:0.0000020416,MH751932.1_Eimeria_ferrisi:0.0000020399)11:0.0000020416,MH751958.1_Eimeria_ferrisi:0.0000020399)20:0.0000020416,MH752035.1_Eimeria_ferrisi:0.0000020399)36:0.0000020416,MH751994.1_Eimeria_ferrisi:0.0000020399)49:0.0008481798,((MH752021.1_Eimeria_ferrisi:0.0035673268,MH752031.1_Eimeria_ferrisi:0.0000028526)85:0.0014937560,MH752024.1_Eimeria_ferrisi:0.0000020399)51:0.0000020399)41:0.0000020416,MH751947.1_Eimeria_ferrisi:0.0008023260)45:0.0000020416,MH751991.1_Eimeria_ferrisi:0.0000020399)44:0.0000020416,MH751987.1_Eimeria_ferrisi:0.0000020399)47:0.0000020416,((MH751992.1_Eimeria_ferrisi:0.0000020399,MH752022.1_Eimeria_ferrisi:0.0005344679)53:0.0002634825,MH752007.1_Eimeria_ferrisi:0.0000020399)59:0.0000020399)77:0.0008492529,MH752000.1_Eimeria_ferrisi:0.0000025022)65:0.0008037922,MH752034.1_Eimeria_ferrisi:0.0000020399)28:0.0000020416,MH751925.1_Eimeria_ferrisi:0.0000020399)19:0.0000010132,MH751986.1_Eimeria_ferrisi:0.0000020399)27:0.0000020416,MH751938.1_Eimeria_ferrisi:0.0000020399)17:0.0000020416,MH751996.1_Eimeria_ferrisi:0.0000020399)25:0.0000020416,MH751966.1_Eimeria_ferrisi:0.0000020399)25:0.0000020416,MH751993.1_Eimeria_ferrisi:0.0000020399)24:0.0000020416,MH751984.1_Eimeria_ferrisi:0.0000020399)38:0.0000020416,MH751963.1_Eimeria_ferrisi:0.0000020399)48:0.0000020416,MH752027.1_Eimeria_ferrisi:0.0031968479)56:0.0000020416,AF311643_Eimeria_separata:0.0069870800)53:0.0000025023,(((((((((((((18S_0067a_deg_3Mod_53_F.NSR399_3Mod_53_R_ASV_3:0.0000020399,((((((MH751998_Eimeria_falciformis:0.0000020399,(MH751976.1_Eimeria_falciformis:0.0000020399,MH751980.1_Eimeria_falciformis:0.0010750649)68:0.0005274657)56:0.0000020399,MH751981.1_Eimeria_falciformis:0.0000020399)26:0.0000020399,MH751978.1_Eimeria_falciformis:0.0000020399)26:0.0000020399,MH752011.1_Eimeria_falciformis:0.0015542373)19:0.0000020399,(((MH751934.1_Eimeria_falciformis:0.0000020399,((MH751943.1_Eimeria_falciformis:0.0010168498,MH752016.1_Eimeria_falciformis:0.0016558957)64:0.0000020399,MH751964.1_Eimeria_falciformis:0.0000020399)69:0.0000020399)68:0.0000020399,MH751998.1_Eimeria_falciformis:0.0000020399)38:0.0000020399,MH752019.1_Eimeria_falciformis:0.0000020399)23:0.0000020399)76:0.0000020399,KT184339.1_Eimeria_falciformis:0.0000020399)77:0.0005334303)33:0.0000260269,MH752018.1_Eimeria_falciformis:0.0000020399)17:0.0000020399,MH751942.1_Eimeria_falciformis:0.0000020399)17:0.0000020399,MH751937.1_Eimeria_falciformis:0.0000020399)18:0.0000020399,MH751975.1_Eimeria_falciformis:0.0011252339)27:0.0000020399,KU174486_Eimeria_sp._ex_Clethrionomys_glareolus:0.0000020399)51:0.0000020399,(((((((((((((((((((((((((((((((JQ993665_Eimeria_nafuko:0.0000027047,KU192956_Eimeria_apionodes:0.0000020399)84:0.0009184989,JQ993657_Eimeria_sp._ex_Apodemus_agrarius:0.0000022645)29:0.0004203519,KU174457_Eimeria_sp._ex_Clethrionomys_glareolus:0.0000020399)15:0.0000020416,KU174466_Eimeria_sp._ex_Clethrionomys_glareolus:0.0000020399)12:0.0000020416,KU174453_Eimeria_sp._ex_Clethrionomys_glareolus:0.0000020399)14:0.0000020416,KU174469_Eimeria_sp._ex_Microtus_agrestis:0.0000020399)23:0.0000020416,MH751941.1_Eimeria_falciformis:0.0000020399)13:0.0000020416,KU174484_Eimeria_sp._ex_Microtus_arvalis:0.0011801753)24:0.0000020416,KU174463_Eimeria_apionodes:0.0000020399)24:0.0000020416,KU174478_Eimeria_sp._ex_Microtus_arvalis:0.0014524993)74:0.0004524957,AF080614_Eimeria_falciformis:0.0028534535)58:0.0000025640,KU174460_Eimeria_sp._ex_Clethrionomys_glareolus:0.0000020399)27:0.0000025640,KU174454_Eimeria_sp._ex_Microtus_agrestis:0.0000020399)12:0.0000025640,KU174449_Eimeria_apionodes:0.0000020399)29:0.0000025640,KU174471_Eimeria_sp._ex_Microtus_levis:0.0000020399)57:0.0000025640,KU174458_Eimeria_sp._ex_Clethrionomys_glareolus:0.0000020399)30:0.0000025640,KU174473_Eimeria_sp._ex_Microtus_arvalis:0.0000020399)33:0.0000025640,KU174456_Eimeria_sp._ex_Microtus_arvalis:0.0000020399)23:0.0000025640,KU174472_Eimeria_apionodes:0.0000020399)17:0.0000025640,KU174470_Eimeria_apionodes:0.0000020399)16:0.0000025640,KU174474_Eimeria_apionodes:0.0000020399)55:0.0000025640,KU174450_Eimeria_apionodes:0.0000020399)41:0.0000025640,KU174455_Eimeria_sp._ex_Microtus_subterraneus:0.0000020399)39:0.0000025640,MH752012.1_Eimeria_falciformis:0.0000020399)41:0.0000025640,KU174451_Eimeria_apionodes:0.0000020399)42:0.0000025640,KU174461_Eimeria_apionodes:0.0000020399)17:0.0000025640,KU174452_Eimeria_sp._ex_Clethrionomys_glareolus:0.0000020399)27:0.0000025640,MH751960.1_Eimeria_falciformis:0.0000020399)48:0.0000025640,((JQ993666_Eimeria_burdai:0.0030740782,(KU174481_Eimeria_sp._ex_Microtus_agrestis:0.0015993966,KU174482_Eimeria_sp._ex_Clethrionomys_glareolus:0.0000020399)81:0.0018809158)49:0.0000020416,KU174476_Eimeria_sp._ex_Clethrionomys_glareolus:0.0000020399)62:0.0000020416)27:0.0000025640,(KU174464_Eimeria_apionodes:0.0035254041,JQ993650_Eimeria_chinchillae:0.0021604200)35:0.0000027202)48:0.0000025640,MH752017.1_Eimeria_falciformis:0.0000020399)43:0.0000025640)37:0.0000020436,AF311644_Eimeria_sevilletensis:0.0325793193)63:0.0019400827,(((KU174483_Eimeria_apionodes:0.0024125557,(((JQ993660_Eimeria_sp._ex_Apodemus_agrarius:0.0015361280,KU192961_Eimeria_alorani:0.0000020399)97:0.0000026992,KU192958_Eimeria_alorani:0.0000020399)88:0.0002950323,KU192965_Eimeria_alorani:0.0000020399)63:0.0000020416)79:0.0005859828,U40263_Eimeria_nieschulzi:0.0025241430)88:0.0009764099,(((((((((((((KU174465_Eimeria_apionodes:0.0000020399,(KT184355_Eimeria_vermiformis:0.0000020399,(MH751940.1_Eimeria_vermiformis:0.0000020399,MH751948.1_Eimeria_vermiformis:0.0000020399)99:0.0000029700)90:0.0007858175)53:0.0000020416,MH751974.1_Eimeria_vermiformis:0.0000020399)29:0.0000020416,MH751951.1_Eimeria_vermiformis:0.0000020399)26:0.0000020416,MH751926.1_Eimeria_vermiformis:0.0000020399)86:0.0003136211,MH752030.1_Eimeria_vermiformis:0.0008707865)71:0.0000020399,MH751977.1_Eimeria_vermiformis:0.0000020399)82:0.0000020399,MH751957.1_Eimeria_vermiformis:0.0000020399)82:0.0000020399,KU192916_Eimeria_apionodes:0.0000020399)82:0.0000020399,KU174467_Eimeria_apionodes:0.0000020399)52:0.0000020399,KU192936_Eimeria_apionodes:0.0000020399)50:0.0000020399,KU192931_Eimeria_apionodes:0.0000020399)41:0.0000020399,MH752003.1_Eimeria_vermiformis:0.0000020399)97:0.0010499991,JQ993649_Eimeria_caviae:0.0015262585)74:0.0000020399)63:0.0000020436)72:0.0013609502,(((((18S_0067a_deg_3Mod_53_F.NSR399_3Mod_53_R_ASV_4:0.0000020399,JQ993658_Eimeria_sp._ex_Apodemus_agrarius:0.0000025787)78:0.0042986447,((KU174480_Eimeria_apionodes:0.0000020399,(KU174459_Eimeria_apionodes:0.0016187145,KU174487_Eimeria_apionodes:0.0000020399)72:0.0007295815)49:0.0000020416,KU174479_Eimeria_apionodes:0.0000020399)66:0.0000020416)22:0.0000020399,KU174462_Eimeria_apionodes:0.0000020399)26:0.0000020399,KU174468_Eimeria_apionodes:0.0000020399)32:0.0000020399,((KU174485_Eimeria_apionodes:0.0029264194,JQ993663_Eimeria_sp._ex_Cricetus_cricetus:0.0023382251)56:0.0007601168,JQ993662_Eimeria_sp._ex_Apodemus_sylvaticus:0.0046608068)37:0.0000020399)59:0.0008341381)52:0.0000020436,((((JQ993669_Isospora_sp._ex_Talpa_europaea:0.0023088540,(JQ993670_Isospora_sp._ex_Talpa_europaea:0.0077360320,JQ993671_Isospora_sp._ex_Talpa_europaea:0.0121637486)87:0.0000026880)100:0.0173418925,(((((JQ993654_Eimeria_sp._ex_Acomys_sp._JK-2013:0.0014847726,(AF324214_Eimeria_chobotari:0.0050458484,AF339490_Eimeria_dipodomysis:0.0208738707)98:0.0080794775)74:0.0006542302,(AF307879_Eimeria_onychomysis:0.0057684260,AF307877_Eimeria_rioarribaensis:0.0027730767)63:0.0000020399)60:0.0007264364,AF339491_Eimeria_leucopi:0.0021887044)48:0.0006432542,(((AF307880_Eimeria_albigulae:0.0007657696,(AF339489_Eimeria_chaetodipi:0.0091707645,AF339492_Eimeria_peromysci:0.0093745469)99:0.0039773405)91:0.0011724551,AF307878_Eimeria_arizonensis:0.0013452504)90:0.0007505581,AF307876_Eimeria_antrozoi:0.0040926932)57:0.0000020416)59:0.0007466495,AF311642_Eimeria_reedi:0.0030826536)92:0.0013873287)82:0.0022097923,(((((JQ993659_Eimeria_alorani:0.0015743440,JQ993655_Eimeria_sp._ex_Apodemus_agrarius:0.0015372605)94:0.0007602269,JQ993656_Eimeria_sp._ex_Apodemus_agrarius:0.0023008034)62:0.0000020399,(KU174475_Eimeria_apionodes:0.0000020399,JQ993661_Eimeria_sp._ex_Apodemus_sylvaticus:0.0000020399)79:0.0000020399)65:0.0000020399,((JQ993664_Eimeria_sp._ex_Gerbillus_dasyurus:0.0051169147,JQ993667_Eimeria_sp._ex_Mastomys_natalensis:0.0007084271)80:0.0029017292,KU192938_Eimeria_apionodes:0.0000020399)54:0.0000021906)74:0.0007024473,(JF304148_Eimeria_myoxi:0.0019021862,JQ993651_Eimeria_nkaka:0.0055182568)91:0.0020140921)80:0.0023378432)74:0.0036435799,(JQ993652_Eimeria_sp._2_JK-2013:0.0000020399,JQ993653_Eimeria_vilasi:0.0000023056)100:0.0078436897)99:0.0079424535)96:0.0040675128,MH751946.1_Eimeria_ferrisi:0.0000020399)90:0.0026929843,(((((((((((((KT360995_Eimeria_ferrisi:0.0000020399,(((((((((((((MH751929.1_Eimeria_ferrisi:0.0000000000,MH751952.1_Eimeria_ferrisi:0.0000000000):0.0000000000,MH751973.1_Eimeria_ferrisi:0.0000000000):0.0000000000,MH752001.1_Eimeria_ferrisi:0.0000000000):0.0000000000,MH751931.1_Eimeria_ferrisi:0.0000000000):0.0000000000,MH751990.1_Eimeria_ferrisi:0.0000000000):0.0000000000,MH751971.1_Eimeria_ferrisi:0.0000000000):0.0000000000,MH751956.1_Eimeria_ferrisi:0.0000000000):0.0000020399,MH751970.1_Eimeria_ferrisi:0.0005345278)55:0.0002406145,MH751954.1_Eimeria_ferrisi:0.0000020399)57:0.0000020399,MH752033.1_Eimeria_ferrisi:0.0000020399)54:0.0000020399,MH751945.1_Eimeria_ferrisi:0.0000020399)53:0.0000020399,MH751962.1_Eimeria_ferrisi:0.0000020399)56:0.0000010185,MH751995.1_Eimeria_ferrisi:0.0000020399)36:0.0000020399)34:0.0000020399,MH751959.1_Eimeria_ferrisi:0.0000020399)51:0.0000020399,MH751985.1_Eimeria_ferrisi:0.0000020399)48:0.0000020399,MH751983.1_Eimeria_ferrisi:0.0000020399)64:0.0000020399,(MH751989.1_Eimeria_ferrisi:0.0000020399,(MH752008.1_Eimeria_ferrisi:0.0000024020,MH752025.1_Eimeria_ferrisi:0.0000020399)76:0.0035683590)71:0.0016596211)46:0.0000020399,MH752004.1_Eimeria_ferrisi:0.0000020399)63:0.0000020399,MH751979.1_Eimeria_ferrisi:0.0000020399)75:0.0000020399,MH752006.1_Eimeria_ferrisi:0.0000020399)79:0.0000020399,MH752005.1_Eimeria_ferrisi:0.0000020399)79:0.0000020399,MH752015.1_Eimeria_ferrisi:0.0000020399)77:0.0000020399,MH752009.1_Eimeria_ferrisi:0.0000020399)59:0.0000020399,MH752013.1_Eimeria_ferrisi:0.0000020399)33:0.0000020399,MH752014.1_Eimeria_ferrisi:0.0000020399)64:0.0000020399)61:0.0000023586)66:0.0003300851,AF246717_Eimeria_telekii:0.0010197627);
