# Supplementary material for: Amplicon sequencing allows differential quantification of closely related parasite species: an example from rodent Coccidia (Eimeria)
Source: Parasit Vectors. 2023 Jun 17;16:204. doi: 10.1186/s13071-023-05800-6 (PMC10276917; doi:10.1186/s13071-023-05800-6)
Supplement: Supplementary file 2 — Additional file 2: Sequence alignments and respective phylogenetic trees. [file 13071_2023_5800_MOESM2_ESM.zip › Additional_file_2/Phylo_tree_18SrRNA/amplicon2.contree]

(18S_0067a_deg_5Mod_52_F.NSR399_5Mod_52_R_ASV_1:0.0000025259,(((((((((((((((((((((((18S_0067a_deg_5Mod_52_F.NSR399_5Mod_52_R_ASV_2:0.0000025259,((((MH751998_Eimeria_falciformis:0.0000025259,MH752016.1_Eimeria_falciformis:0.0016530479)35:0.0000025259,MH752019.1_Eimeria_falciformis:0.0000025259)40:0.0000025259,(((((MH751934.1_Eimeria_falciformis:0.0000025259,((MH751943.1_Eimeria_falciformis:0.0010185478,MH751980.1_Eimeria_falciformis:0.0015943792)45:0.0000025259,MH751964.1_Eimeria_falciformis:0.0000025259)48:0.0000025259)59:0.0000025259,MH751998.1_Eimeria_falciformis:0.0000025259)60:0.0000025259,MH751981.1_Eimeria_falciformis:0.0000025259)52:0.0000025259,MH751978.1_Eimeria_falciformis:0.0000025259)39:0.0000025259,MH752011.1_Eimeria_falciformis:0.0015497314)28:0.0000025259)87:0.0000025259,KT184339.1_Eimeria_falciformis:0.0000020916)88:0.0000025259)36:0.0000012685,MH752018.1_Eimeria_falciformis:0.0000025259)30:0.0005662428,(((((((((((((((((((((((((((((((((((((JQ993665_Eimeria_nafuko:0.0000021780,KU192956_Eimeria_apionodes:0.0000023502)46:0.0009163424,MH751975.1_Eimeria_falciformis:0.0011256324)12:0.0000025259,KU174469_Eimeria_sp._ex_Microtus_agrestis:0.0000025259)9:0.0000011900,(JQ993657_Eimeria_sp._ex_Apodemus_agrarius:0.0000022049,KU174457_Eimeria_sp._ex_Clethrionomys_glareolus:0.0000025259)9:0.0000025259)11:0.0008718805,MH751976.1_Eimeria_falciformis:0.0000025259)9:0.0000025259,KU174481_Eimeria_sp._ex_Microtus_agrestis:0.0034872518)7:0.0000025259,KU174478_Eimeria_sp._ex_Microtus_arvalis:0.0014529190)8:0.0000012736,KU174484_Eimeria_sp._ex_Microtus_arvalis:0.0011804259)6:0.0000025259,KU174463_Eimeria_apionodes:0.0000025259)14:0.0000014681,KU174476_Eimeria_sp._ex_Clethrionomys_glareolus:0.0000025259)10:0.0000015097,KU174466_Eimeria_sp._ex_Clethrionomys_glareolus:0.0000025259)26:0.0000012364,MH751941.1_Eimeria_falciformis:0.0000025259)48:0.0000011802,JQ993650_Eimeria_chinchillae:0.0021501670)42:0.0000025259,KU174458_Eimeria_sp._ex_Clethrionomys_glareolus:0.0000025259)17:0.0000025259,KU174456_Eimeria_sp._ex_Microtus_arvalis:0.0000025259)5:0.0000025259,KU174472_Eimeria_apionodes:0.0000025259)11:0.0000025259,KU174461_Eimeria_apionodes:0.0000025259)17:0.0000025259,KU174473_Eimeria_sp._ex_Microtus_arvalis:0.0000025259)30:0.0000025259,KU174451_Eimeria_apionodes:0.0000025259)23:0.0000025259,JQ993666_Eimeria_burdai:0.0030791977)25:0.0000025259,AF080614_Eimeria_falciformis:0.0028560138)27:0.0000025259,KU174450_Eimeria_apionodes:0.0000025259)24:0.0000025259,KU174455_Eimeria_sp._ex_Microtus_subterraneus:0.0000025259)23:0.0000025259,MH752012.1_Eimeria_falciformis:0.0000025259)32:0.0000025259,MH751960.1_Eimeria_falciformis:0.0000025259)31:0.0000025259,MH751942.1_Eimeria_falciformis:0.0000025259)27:0.0000025259,MH751937.1_Eimeria_falciformis:0.0000025259)33:0.0000025259,KU174453_Eimeria_sp._ex_Clethrionomys_glareolus:0.0000025259)32:0.0000025259,KU174452_Eimeria_sp._ex_Clethrionomys_glareolus:0.0000025259)26:0.0000025259,KU174470_Eimeria_apionodes:0.0000025259)28:0.0000025259,(KU174464_Eimeria_apionodes:0.0035318130,KU174474_Eimeria_apionodes:0.0000025259)37:0.0000025259)25:0.0000025259,(AF311644_Eimeria_sevilletensis:0.0325083957,KU174486_Eimeria_sp._ex_Clethrionomys_glareolus:0.0000025259)20:0.0000025259)21:0.0000025259,MH752017.1_Eimeria_falciformis:0.0000025259)24:0.0000025259,KU174454_Eimeria_sp._ex_Microtus_agrestis:0.0000025259)23:0.0000025259,KU174449_Eimeria_apionodes:0.0000025259)23:0.0000025259,KU174460_Eimeria_sp._ex_Clethrionomys_glareolus:0.0000025259)21:0.0000025259,KU174471_Eimeria_sp._ex_Microtus_levis:0.0000025259)25:0.0000025259)68:0.0019410674,(((((((((((((((((18S_0067a_deg_5Mod_52_F.NSR399_5Mod_52_R_ASV_3:0.0000025259,(MH751940.1_Eimeria_vermiformis:0.0000025259,MH751948.1_Eimeria_vermiformis:0.0000025259)97:0.0000026393)63:0.0000025259,KT184355_Eimeria_vermiformis:0.0000022060)75:0.0000025259,KU174465_Eimeria_apionodes:0.0000025259)39:0.0000013670,MH751951.1_Eimeria_vermiformis:0.0000025259)32:0.0000012765,MH751974.1_Eimeria_vermiformis:0.0000025259)29:0.0000013192,MH751926.1_Eimeria_vermiformis:0.0000025259)82:0.0010963180,MH752030.1_Eimeria_vermiformis:0.0008717668)51:0.0000025259,MH751977.1_Eimeria_vermiformis:0.0000025259)74:0.0000025259,MH751957.1_Eimeria_vermiformis:0.0000025259)84:0.0000025259,KU192916_Eimeria_apionodes:0.0000025259)86:0.0000025259,KU174467_Eimeria_apionodes:0.0000025259)44:0.0000025259,KU192936_Eimeria_apionodes:0.0000025259)41:0.0000025259,MH752003.1_Eimeria_vermiformis:0.0000025259)41:0.0000025259,KU192931_Eimeria_apionodes:0.0000023570)96:0.0000014426,KU174482_Eimeria_sp._ex_Clethrionomys_glareolus:0.0000025259)43:0.0010473258,JQ993649_Eimeria_caviae:0.0015221274)24:0.0000023935,((KU174483_Eimeria_apionodes:0.0024137419,(((JQ993660_Eimeria_sp._ex_Apodemus_agrarius:0.0015385146,KU192961_Eimeria_alorani:0.0000025259)90:0.0000025259,KU192958_Eimeria_alorani:0.0000020430)79:0.0000025259,KU192965_Eimeria_alorani:0.0000025259)63:0.0000025259)87:0.0008839250,U40263_Eimeria_nieschulzi:0.0025239319)90:0.0009725336)30:0.0000025259)74:0.0013591611,(((((KU174480_Eimeria_apionodes:0.0000025259,(KU174459_Eimeria_apionodes:0.0023502625,KU174487_Eimeria_apionodes:0.0000025259)76:0.0000011527)46:0.0000025259,KU174479_Eimeria_apionodes:0.0000025259)54:0.0000025259,KU174462_Eimeria_apionodes:0.0000025259)13:0.0000025259,(KU174468_Eimeria_apionodes:0.0000025259,((KU174485_Eimeria_apionodes:0.0029269437,JQ993663_Eimeria_sp._ex_Cricetus_cricetus:0.0023405396)68:0.0007612896,JQ993662_Eimeria_sp._ex_Apodemus_sylvaticus:0.0046662844)38:0.0000025259)12:0.0000025259)33:0.0000020293,JQ993658_Eimeria_sp._ex_Apodemus_agrarius:0.0039451545)67:0.0007672843)60:0.0000025259,((((JQ993669_Isospora_sp._ex_Talpa_europaea:0.0023189307,(JQ993670_Isospora_sp._ex_Talpa_europaea:0.0072289477,JQ993671_Isospora_sp._ex_Talpa_europaea:0.0120870622)89:0.0000025259)100:0.0175583944,(((((JQ993654_Eimeria_sp._ex_Acomys_sp._JK-2013:0.0014776187,(AF324214_Eimeria_chobotari:0.0050394311,AF339490_Eimeria_dipodomysis:0.0207537513)97:0.0080688461)82:0.0006536503,(AF307879_Eimeria_onychomysis:0.0057405842,AF307877_Eimeria_rioarribaensis:0.0027678473)64:0.0000025259)64:0.0007259506,AF339491_Eimeria_leucopi:0.0021802130)54:0.0006429047,(((AF307880_Eimeria_albigulae:0.0007622296,(AF339489_Eimeria_chaetodipi:0.0091576713,AF339492_Eimeria_peromysci:0.0093602180)99:0.0039782659)90:0.0011727699,AF307878_Eimeria_arizonensis:0.0013440988)89:0.0007495620,AF307876_Eimeria_antrozoi:0.0040881648)62:0.0000022449)59:0.0007461335,AF311642_Eimeria_reedi:0.0030710900)93:0.0013846067)87:0.0022069215,(((JQ993659_Eimeria_alorani:0.0015770202,JQ993655_Eimeria_sp._ex_Apodemus_agrarius:0.0015396677)93:0.0007603966,(((JQ993656_Eimeria_sp._ex_Apodemus_agrarius:0.0023044576,((JQ993664_Eimeria_sp._ex_Gerbillus_dasyurus:0.0051028846,JQ993667_Eimeria_sp._ex_Mastomys_natalensis:0.0007005847)98:0.0040705029,KU192938_Eimeria_apionodes:0.0000025259)67:0.0000025259)37:0.0000025259,KU174475_Eimeria_apionodes:0.0000025259)30:0.0000025259,JQ993661_Eimeria_sp._ex_Apodemus_sylvaticus:0.0000025259)35:0.0000025259)90:0.0009904913,(JF304148_Eimeria_myoxi:0.0018966036,JQ993651_Eimeria_nkaka:0.0055226915)96:0.0020015932)95:0.0023275635)88:0.0036445819,(JQ993652_Eimeria_sp._2_JK-2013:0.0000025259,JQ993653_Eimeria_vilasi:0.0000025970)100:0.0078137635)98:0.0079255451)97:0.0033776144,MH751946.1_Eimeria_ferrisi:0.0000025259)98:0.0033645562,MH751947.1_Eimeria_ferrisi:0.0000025628)73:0.0006660548,MH752021.1_Eimeria_ferrisi:0.0026788257)34:0.0000322478,MH752020.1_Eimeria_ferrisi:0.0016740284)26:0.0000012988,MH751927.1_Eimeria_ferrisi:0.0000025259)24:0.0000025259,MH751932.1_Eimeria_ferrisi:0.0000025259)53:0.0000025259,MH751933.1_Eimeria_ferrisi:0.0010145769)27:0.0000025259,MH751928.1_Eimeria_ferrisi:0.0000025259)27:0.0000025259,MH751992.1_Eimeria_ferrisi:0.0000025259)34:0.0000025259,MH752031.1_Eimeria_ferrisi:0.0011866203)49:0.0000025259,MH752035.1_Eimeria_ferrisi:0.0000025259)33:0.0000025259,MH752024.1_Eimeria_ferrisi:0.0000025259)39:0.0000025259,MH751987.1_Eimeria_ferrisi:0.0000025259)33:0.0000025259,MH751991.1_Eimeria_ferrisi:0.0000025259)49:0.0005836066,MH752022.1_Eimeria_ferrisi:0.0008023901)57:0.0006646409,AF311643_Eimeria_separata:0.0069603685)30:0.0000025259,(((((((((((((((((KT360995_Eimeria_ferrisi:0.0000025259,MH751984.1_Eimeria_ferrisi:0.0000025259)1:0.0000025259,((((MH751935.1_Eimeria_ferrisi:0.0000025259,((MH751967.1_Eimeria_ferrisi:0.0000025259,MH751970.1_Eimeria_ferrisi:0.0007697884)29:0.0000025259,MH751969.1_Eimeria_ferrisi:0.0000025259)24:0.0000025259)21:0.0000025259,MH752034.1_Eimeria_ferrisi:0.0000025259)6:0.0000025259,MH751986.1_Eimeria_ferrisi:0.0000025259)4:0.0000025259,MH751959.1_Eimeria_ferrisi:0.0000025259)2:0.0000025259,MH751995.1_Eimeria_ferrisi:0.0000025259)11:0.0000025259,MH751925.1_Eimeria_ferrisi:0.0000025259)6:0.0000025259,MH751954.1_Eimeria_ferrisi:0.0000025259)11:0.0000025259,MH751939.1_Eimeria_ferrisi:0.0000025259)6:0.0000014324,(((((((MH751930.1_Eimeria_ferrisi:0.0000025259,((MH751945.1_Eimeria_ferrisi:0.0000025259,(MH752000.1_Eimeria_ferrisi:0.0000022040,MH752025.1_Eimeria_ferrisi:0.0000023577)82:0.0000025259)39:0.0000025259,(MH751953.1_Eimeria_ferrisi:0.0000022664,(MH751999.1_Eimeria_ferrisi:0.0000021764,MH752023.1_Eimeria_ferrisi:0.0000021112)84:0.0022063116)63:0.0020535788)18:0.0000025259)14:0.0000046590,((((((MH751936.1_Eimeria_ferrisi:0.0010162545,((MH751958.1_Eimeria_ferrisi:0.0000025259,MH752002.1_Eimeria_ferrisi:0.0029175537)62:0.0000025259,MH752007.1_Eimeria_ferrisi:0.0000025259)62:0.0000025259)61:0.0000025259,MH751944.1_Eimeria_ferrisi:0.0000025259)62:0.0000025259,MH751994.1_Eimeria_ferrisi:0.0000025364)65:0.0000025259,MH751988.1_Eimeria_ferrisi:0.0000023804)66:0.0008138830,(((((MH751950.1_Eimeria_ferrisi:0.0000023105,MH751997.1_Eimeria_ferrisi:0.0000022154)98:0.0003987058,MH752026.1_Eimeria_ferrisi:0.0000025259)61:0.0021631095,MH751972.1_Eimeria_ferrisi:0.0000025259)56:0.0000025259,MH751965.1_Eimeria_ferrisi:0.0000025259)52:0.0000025259,MH751955.1_Eimeria_ferrisi:0.0000025259)53:0.0000025259)54:0.0000025259,(MH751949.1_Eimeria_ferrisi:0.0000025259,MH751982.1_Eimeria_ferrisi:0.0000025259)87:0.0000025259)57:0.0008076641)11:0.0000025259,MH752032.1_Eimeria_ferrisi:0.0000025259)15:0.0000025259,MH752036.1_Eimeria_ferrisi:0.0000025259)12:0.0000025259,MH752010.1_Eimeria_ferrisi:0.0018630663)20:0.0000015997,MH751989.1_Eimeria_ferrisi:0.0000025259)11:0.0000025259,MH751962.1_Eimeria_ferrisi:0.0000025259)8:0.0000011585)14:0.0000010480,MH751985.1_Eimeria_ferrisi:0.0000025259)32:0.0000045193,MH751983.1_Eimeria_ferrisi:0.0000025259)37:0.0014210494,MH752004.1_Eimeria_ferrisi:0.0000025259)30:0.0000025259,MH751979.1_Eimeria_ferrisi:0.0000025259)35:0.0000025259,MH752015.1_Eimeria_ferrisi:0.0000025259)33:0.0000025259,MH752013.1_Eimeria_ferrisi:0.0000025259)10:0.0000025259,MH752014.1_Eimeria_ferrisi:0.0000025259)18:0.0000025259,MH752009.1_Eimeria_ferrisi:0.0000025259)30:0.0000025259,MH752005.1_Eimeria_ferrisi:0.0000025259)19:0.0000025259,MH752006.1_Eimeria_ferrisi:0.0000025259)22:0.0000025259,(((((((((((((((MH751929.1_Eimeria_ferrisi:0.0000000000,MH751931.1_Eimeria_ferrisi:0.0000000000):0.0000000000,MH751952.1_Eimeria_ferrisi:0.0000000000):0.0000000000,MH751973.1_Eimeria_ferrisi:0.0000000000):0.0000000000,MH751971.1_Eimeria_ferrisi:0.0000000000):0.0000000000,MH751956.1_Eimeria_ferrisi:0.0000000000):0.0000000000,MH752001.1_Eimeria_ferrisi:0.0000000000):0.0000000000,MH751990.1_Eimeria_ferrisi:0.0000000000):0.0000025259,(MH751961.1_Eimeria_ferrisi:0.0000025259,((MH751968.1_Eimeria_ferrisi:0.0000025259,MH752008.1_Eimeria_ferrisi:0.0047156563)24:0.0000025259,MH752029.1_Eimeria_ferrisi:0.0000025259)21:0.0000025259)37:0.0000025259)28:0.0000025259,MH752033.1_Eimeria_ferrisi:0.0000025259)27:0.0000025259,MH751993.1_Eimeria_ferrisi:0.0000025259)25:0.0000025259,MH751996.1_Eimeria_ferrisi:0.0000025259)33:0.0000025259,MH751938.1_Eimeria_ferrisi:0.0000025259)20:0.0000025259,MH751966.1_Eimeria_ferrisi:0.0000025259)33:0.0000025259,(MH752027.1_Eimeria_ferrisi:0.0031848346,MH752028.1_Eimeria_ferrisi:0.0000025259)46:0.0000025259)28:0.0000025259,MH751963.1_Eimeria_ferrisi:0.0000025259)23:0.0000025259)46:0.0000025259)29:0.0000038664,AF246717_Eimeria_telekii:0.0013448366);
