# Supplementary material for: Amplicon sequencing allows differential quantification of closely related parasite species: an example from rodent Coccidia (Eimeria)
Source: Parasit Vectors. 2023 Jun 17;16:204. doi: 10.1186/s13071-023-05800-6 (PMC10276917; doi:10.1186/s13071-023-05800-6)
Supplement: Supplementary file 2 — Additional file 2: Sequence alignments and respective phylogenetic trees. [file 13071_2023_5800_MOESM2_ESM.zip › Additional_file_2/Phylo_tree_18SrRNA/amplicon3.contree]

(Gen_600_7_F.Nem_0425_4_2_R_ASV_1:0.0000020399,((((((((((((Gen_600_7_F.Nem_0425_4_2_R_ASV_2:0.0000020399,(((((((((((((((((((((((((((((((((((((Gen_600_7_F.Nem_0425_4_2_R_ASV_3:0.0000020399,MH751980.1_Eimeria_falciformis:0.0010739397)91:0.0005262615,MH751943.1_Eimeria_falciformis:0.0010169573)43:0.0000020399,MH751934.1_Eimeria_falciformis:0.0000020399)38:0.0000020399,MH751998.1_Eimeria_falciformis:0.0000020399)48:0.0000020399,MH751981.1_Eimeria_falciformis:0.0000020399)48:0.0000020399,MH751978.1_Eimeria_falciformis:0.0000020399)34:0.0000020399,MH752011.1_Eimeria_falciformis:0.0015532007)21:0.0000020399,((MH751998_Eimeria_falciformis:0.0000020399,(MH751964.1_Eimeria_falciformis:0.0000020399,MH752016.1_Eimeria_falciformis:0.0016566627)46:0.0000020399)44:0.0000020399,MH752019.1_Eimeria_falciformis:0.0000020399)17:0.0000020399)49:0.0000020399,KT184339.1_Eimeria_falciformis:0.0000020399)54:0.0005334303,MH752018.1_Eimeria_falciformis:0.0000020399)52:0.0000344537,MH751942.1_Eimeria_falciformis:0.0000020399)56:0.0000020399,(((((((((((((((JQ993665_Eimeria_nafuko:0.0007927716,((((JQ993657_Eimeria_sp._ex_Apodemus_agrarius:0.0005334303,KU174453_Eimeria_sp._ex_Clethrionomys_glareolus:0.0000020399)22:0.0001965659,KU174484_Eimeria_sp._ex_Microtus_arvalis:0.0011807177)14:0.0000020399,KU174457_Eimeria_sp._ex_Clethrionomys_glareolus:0.0000020399)16:0.0000020399,KU174469_Eimeria_sp._ex_Microtus_agrestis:0.0000020399)18:0.0000020399)42:0.0000020399,MH751975.1_Eimeria_falciformis:0.0011255376)37:0.0000310431,(KU174470_Eimeria_apionodes:0.0000020399,((((((KU174461_Eimeria_apionodes:0.0000020399,((((((((KU174463_Eimeria_apionodes:0.0000020399,((JQ993666_Eimeria_burdai:0.0030637070,KU192956_Eimeria_apionodes:0.0000020399)75:0.0000020436,KU174478_Eimeria_sp._ex_Microtus_arvalis:0.0014539230)39:0.0000025640)73:0.0000025640,MH751937.1_Eimeria_falciformis:0.0000020399)64:0.0000025640,MH751941.1_Eimeria_falciformis:0.0000020399)65:0.0000025640,MH751976.1_Eimeria_falciformis:0.0000020399)72:0.0000025640,KU174476_Eimeria_sp._ex_Clethrionomys_glareolus:0.0000020399)71:0.0000022023,JQ993650_Eimeria_chinchillae:0.0021476089)59:0.0000020416,KU174466_Eimeria_sp._ex_Clethrionomys_glareolus:0.0000020399)43:0.0000020416,KU174456_Eimeria_sp._ex_Microtus_arvalis:0.0000020399)24:0.0000020416)5:0.0000020416,KU174472_Eimeria_apionodes:0.0000020399)12:0.0000020416,KU174458_Eimeria_sp._ex_Clethrionomys_glareolus:0.0000020399)22:0.0000020416,MH751960.1_Eimeria_falciformis:0.0000020399)14:0.0000020416,KU174452_Eimeria_sp._ex_Clethrionomys_glareolus:0.0000020399)8:0.0000020416,KU174473_Eimeria_sp._ex_Microtus_arvalis:0.0000020399)20:0.0000020416)13:0.0000020416)17:0.0000020416,KU174474_Eimeria_apionodes:0.0000020399)40:0.0000020416,KU174451_Eimeria_apionodes:0.0000020399)27:0.0000020416,KU174460_Eimeria_sp._ex_Clethrionomys_glareolus:0.0000020399)14:0.0000020416,KU174471_Eimeria_sp._ex_Microtus_levis:0.0000020399)34:0.0000020416,(KU174464_Eimeria_apionodes:0.0035191805,AF080614_Eimeria_falciformis:0.0028656397)33:0.0000021910)36:0.0000025640,KU174450_Eimeria_apionodes:0.0000020399)37:0.0000025640,MH752012.1_Eimeria_falciformis:0.0000020399)22:0.0000025640,KU174455_Eimeria_sp._ex_Microtus_subterraneus:0.0000020399)37:0.0000025640,(AF311644_Eimeria_sevilletensis:0.0309799334,(KU174481_Eimeria_sp._ex_Microtus_agrestis:0.0015646186,KU174486_Eimeria_sp._ex_Clethrionomys_glareolus:0.0000020399)55:0.0019140871)65:0.0000029979)35:0.0000025640,MH752017.1_Eimeria_falciformis:0.0000020399)28:0.0000025640,KU174449_Eimeria_apionodes:0.0000020399)26:0.0000025640,KU174454_Eimeria_sp._ex_Microtus_agrestis:0.0000020399)35:0.0000025640)86:0.0020515243,(((KU174483_Eimeria_apionodes:0.0024126426,(((JQ993660_Eimeria_sp._ex_Apodemus_agrarius:0.0015352675,KU192961_Eimeria_alorani:0.0000020399)96:0.0000026092,KU192958_Eimeria_alorani:0.0000020399)85:0.0005090827,KU192965_Eimeria_alorani:0.0000020399)65:0.0000020416)84:0.0004280864,U40263_Eimeria_nieschulzi:0.0024962852)91:0.0010324214,((((((((((((((KU174465_Eimeria_apionodes:0.0000020399,(KT184355_Eimeria_vermiformis:0.0000020399,(MH751940.1_Eimeria_vermiformis:0.0000020399,MH751948.1_Eimeria_vermiformis:0.0000020399)96:0.0000020231)87:0.0007791984)31:0.0000020416,MH751974.1_Eimeria_vermiformis:0.0000020399)24:0.0000020416,MH751926.1_Eimeria_vermiformis:0.0000020399)27:0.0000020416,MH751951.1_Eimeria_vermiformis:0.0000020399)83:0.0003215740,MH751977.1_Eimeria_vermiformis:0.0000020399)41:0.0000020399,MH752030.1_Eimeria_vermiformis:0.0008703083)47:0.0000020399,MH751957.1_Eimeria_vermiformis:0.0000020399)49:0.0000020399,KU192916_Eimeria_apionodes:0.0000020399)54:0.0000020399,MH752003.1_Eimeria_vermiformis:0.0000020399)44:0.0000020399,KU174467_Eimeria_apionodes:0.0000020399)31:0.0000020399,KU192936_Eimeria_apionodes:0.0000020399)30:0.0000020399,KU192931_Eimeria_apionodes:0.0000020399)66:0.0008744993,KU174482_Eimeria_sp._ex_Clethrionomys_glareolus:0.0000020399)55:0.0001753684,JQ993649_Eimeria_caviae:0.0015252495)29:0.0000020399)29:0.0000020436)83:0.0013615223,((((((KU174480_Eimeria_apionodes:0.0000020399,(KU174459_Eimeria_apionodes:0.0016095284,KU174487_Eimeria_apionodes:0.0000020399)57:0.0007366318)44:0.0000020416,KU174479_Eimeria_apionodes:0.0000020399)58:0.0000020416,KU174468_Eimeria_apionodes:0.0000020399)40:0.0000020399,KU174462_Eimeria_apionodes:0.0000020399)34:0.0000020399,((KU174485_Eimeria_apionodes:0.0029238974,JQ993663_Eimeria_sp._ex_Cricetus_cricetus:0.0023359672)55:0.0007595190,JQ993662_Eimeria_sp._ex_Apodemus_sylvaticus:0.0046568245)40:0.0000020399)49:0.0000020399,JQ993658_Eimeria_sp._ex_Apodemus_agrarius:0.0039370680)66:0.0007655311)65:0.0000023056,((((JQ993669_Isospora_sp._ex_Talpa_europaea:0.0023129648,(JQ993670_Isospora_sp._ex_Talpa_europaea:0.0077364554,JQ993671_Isospora_sp._ex_Talpa_europaea:0.0121360639)87:0.0000026236)100:0.0173058962,(((((JQ993654_Eimeria_sp._ex_Acomys_sp._JK-2013:0.0014811376,(AF324214_Eimeria_chobotari:0.0050451954,AF339490_Eimeria_dipodomysis:0.0208107691)98:0.0080842251)79:0.0006543847,(AF307879_Eimeria_onychomysis:0.0057519826,AF307877_Eimeria_rioarribaensis:0.0027728845)55:0.0000020399)58:0.0007271720,AF339491_Eimeria_leucopi:0.0021840938)51:0.0006432839,(((AF307880_Eimeria_albigulae:0.0007634390,(AF339489_Eimeria_chaetodipi:0.0091708443,AF339492_Eimeria_peromysci:0.0093744171)99:0.0039815672)88:0.0011733491,AF307878_Eimeria_arizonensis:0.0013455868)87:0.0007503864,AF307876_Eimeria_antrozoi:0.0040931076)64:0.0000020416)55:0.0007466620,AF311642_Eimeria_reedi:0.0030754414)94:0.0013866458)84:0.0022117668,((((((JQ993659_Eimeria_alorani:0.0015727324,JQ993655_Eimeria_sp._ex_Apodemus_agrarius:0.0015354474)93:0.0007591011,JQ993656_Eimeria_sp._ex_Apodemus_agrarius:0.0022990081)43:0.0000020399,(KU174475_Eimeria_apionodes:0.0000020399,JQ993661_Eimeria_sp._ex_Apodemus_sylvaticus:0.0000020399)72:0.0000020399)34:0.0000020399,KU192938_Eimeria_apionodes:0.0000020399)46:0.0000020399,(JQ993664_Eimeria_sp._ex_Gerbillus_dasyurus:0.0051038237,JQ993667_Eimeria_sp._ex_Mastomys_natalensis:0.0007060004)75:0.0028974900)67:0.0007009077,(JF304148_Eimeria_myoxi:0.0018962642,JQ993651_Eimeria_nkaka:0.0055102901)89:0.0020152297)76:0.0023318194)70:0.0036461937,(JQ993652_Eimeria_sp._2_JK-2013:0.0000020399,JQ993653_Eimeria_vilasi:0.0000023056)100:0.0078318167)99:0.0079420653)99:0.0040697956,MH751946.1_Eimeria_ferrisi:0.0000020399)99:0.0026941457,AF246717_Eimeria_telekii:0.0013509307)47:0.0000020399,AF311643_Eimeria_separata:0.0069718965)50:0.0000020399,MH751938.1_Eimeria_ferrisi:0.0000020399)40:0.0000020399,MH752013.1_Eimeria_ferrisi:0.0000020399)19:0.0000020399,MH752014.1_Eimeria_ferrisi:0.0000020399)28:0.0000020399,MH752009.1_Eimeria_ferrisi:0.0000020399)30:0.0000020399,MH752015.1_Eimeria_ferrisi:0.0000020399)30:0.0000020399,MH752005.1_Eimeria_ferrisi:0.0000020399)30:0.0000020399,MH752006.1_Eimeria_ferrisi:0.0000020399)30:0.0000020399,MH751979.1_Eimeria_ferrisi:0.0000020399)17:0.0000020399,MH752004.1_Eimeria_ferrisi:0.0000020399)32:0.0003697250,MH751983.1_Eimeria_ferrisi:0.0000020399)21:0.0000060478,MH752027.1_Eimeria_ferrisi:0.0031935222)21:0.0000020416,((((((((((((((((((KT360995_Eimeria_ferrisi:0.0000020399,(MH751959.1_Eimeria_ferrisi:0.0000020399,(MH751969.1_Eimeria_ferrisi:0.0000020399,(MH751970.1_Eimeria_ferrisi:0.0007918106,(MH752000.1_Eimeria_ferrisi:0.0000027338,(MH752008.1_Eimeria_ferrisi:0.0000025250,MH752025.1_Eimeria_ferrisi:0.0000020399)79:0.0051261491)64:0.0003875028)19:0.0000020416)12:0.0000020416)12:0.0000020416)15:0.0000020416,MH752034.1_Eimeria_ferrisi:0.0000020399)11:0.0000020416,MH751967.1_Eimeria_ferrisi:0.0000020399)14:0.0000020416,MH752033.1_Eimeria_ferrisi:0.0000020399)13:0.0000020416,MH751993.1_Eimeria_ferrisi:0.0000020399)8:0.0000020416,MH751995.1_Eimeria_ferrisi:0.0000020399)12:0.0000020416,MH751945.1_Eimeria_ferrisi:0.0000020399)8:0.0000020416,(((((((MH751929.1_Eimeria_ferrisi:0.0000000000,MH751971.1_Eimeria_ferrisi:0.0000000000):0.0000000000,MH752001.1_Eimeria_ferrisi:0.0000000000):0.0000000000,MH751956.1_Eimeria_ferrisi:0.0000000000):0.0000000000,MH751973.1_Eimeria_ferrisi:0.0000000000):0.0000000000,MH751952.1_Eimeria_ferrisi:0.0000000000):0.0000000000,MH751931.1_Eimeria_ferrisi:0.0000000000):0.0000000000,MH751990.1_Eimeria_ferrisi:0.0000000000):0.0000020399)18:0.0000020416,MH751954.1_Eimeria_ferrisi:0.0000020399)20:0.0000020416,MH751925.1_Eimeria_ferrisi:0.0000020399)21:0.0000020416,MH751986.1_Eimeria_ferrisi:0.0000020399)29:0.0000020416,MH751984.1_Eimeria_ferrisi:0.0000020399)15:0.0000020416,MH751989.1_Eimeria_ferrisi:0.0000020399)10:0.0000020416,MH751996.1_Eimeria_ferrisi:0.0000020399)14:0.0000020416,MH751985.1_Eimeria_ferrisi:0.0000020399)6:0.0000020416,MH751963.1_Eimeria_ferrisi:0.0000020399)14:0.0000020416,MH751966.1_Eimeria_ferrisi:0.0000020399)22:0.0000020416,MH751962.1_Eimeria_ferrisi:0.0000020399)33:0.0000285244)59:0.0007610598,(((MH751928.1_Eimeria_ferrisi:0.0000020399,(MH751936.1_Eimeria_ferrisi:0.0010157749,MH752022.1_Eimeria_ferrisi:0.0005334303)38:0.0002595927)30:0.0000020399,MH751944.1_Eimeria_ferrisi:0.0000020399)36:0.0000020399,MH751994.1_Eimeria_ferrisi:0.0000020399)29:0.0000020399)22:0.0000020399,(((((((MH751933.1_Eimeria_ferrisi:0.0008422316,MH752020.1_Eimeria_ferrisi:0.0016655899)75:0.0001702766,(MH752021.1_Eimeria_ferrisi:0.0035685040,MH752031.1_Eimeria_ferrisi:0.0000020399)81:0.0014952612)64:0.0000020399,MH752024.1_Eimeria_ferrisi:0.0000020399)72:0.0000020399,MH752035.1_Eimeria_ferrisi:0.0000020399)51:0.0000020399,MH751987.1_Eimeria_ferrisi:0.0000020399)41:0.0000020399,MH751991.1_Eimeria_ferrisi:0.0000020399)40:0.0000020399,MH751947.1_Eimeria_ferrisi:0.0008030174)33:0.0000020399)20:0.0000020399,MH751992.1_Eimeria_ferrisi:0.0000020399)32:0.0000020399,MH752007.1_Eimeria_ferrisi:0.0000020399)33:0.0000020399,MH751932.1_Eimeria_ferrisi:0.0000020399)31:0.0000020399,MH751927.1_Eimeria_ferrisi:0.0000020399)31:0.0000020399,MH751958.1_Eimeria_ferrisi:0.0000020399)29:0.0000010139)25:0.0002265866,MH752002.1_Eimeria_ferrisi:0.0029191080)78:0.0005385664,MH751988.1_Eimeria_ferrisi:0.0000020399)77:0.0007753504,((MH751949.1_Eimeria_ferrisi:0.0000020399,MH751982.1_Eimeria_ferrisi:0.0000020399)89:0.0000020399,(MH751955.1_Eimeria_ferrisi:0.0000020399,(MH751965.1_Eimeria_ferrisi:0.0000020399,MH751972.1_Eimeria_ferrisi:0.0000020399)38:0.0000020399)31:0.0000020399)31:0.0000020399)32:0.0000020399,(MH752010.1_Eimeria_ferrisi:0.0018670480,MH752028.1_Eimeria_ferrisi:0.0000020399)64:0.0000025074)41:0.0000020416,MH752032.1_Eimeria_ferrisi:0.0000020399)31:0.0000020416,MH752036.1_Eimeria_ferrisi:0.0000020399)43:0.0000020416,(MH751999.1_Eimeria_ferrisi:0.0000020399,MH752023.1_Eimeria_ferrisi:0.0009769771)79:0.0027962259)50:0.0002949530,MH751968.1_Eimeria_ferrisi:0.0000020399)19:0.0000011313,MH751935.1_Eimeria_ferrisi:0.0000020399)11:0.0000013594,MH751961.1_Eimeria_ferrisi:0.0000020399)12:0.0000013744,MH752029.1_Eimeria_ferrisi:0.0000020399)16:0.0000091600,((((MH751930.1_Eimeria_ferrisi:0.0000020399,(MH751950.1_Eimeria_ferrisi:0.0000020399,MH751953.1_Eimeria_ferrisi:0.0000023009)78:0.0008076681)26:0.0000020416,MH751939.1_Eimeria_ferrisi:0.0000020399)21:0.0004112526,MH751997.1_Eimeria_ferrisi:0.0000020399)10:0.0016580317,MH752026.1_Eimeria_ferrisi:0.0000020399)26:0.0002938622);
