# Supplementary material for: Amplicon sequencing allows differential quantification of closely related parasite species: an example from rodent Coccidia (Eimeria)
Source: Parasit Vectors. 2023 Jun 17;16:204. doi: 10.1186/s13071-023-05800-6 (PMC10276917; doi:10.1186/s13071-023-05800-6)
Supplement: Supplementary file 2 — Additional file 2: Sequence alignments and respective phylogenetic trees. [file 13071_2023_5800_MOESM2_ESM.zip › Additional_file_2/Phylo_tree_18SrRNA/amplicon4.contree]

(Hadz_566_6_F.Nem_0425_4_2_R_ASV_1:0.0000020399,((((((((((((((((((((((((((((JQ993669_Isospora_sp._ex_Talpa_europaea:0.0023205307,(JQ993670_Isospora_sp._ex_Talpa_europaea:0.0072296607,JQ993671_Isospora_sp._ex_Talpa_europaea:0.0120914545)84:0.0000022750)100:0.0175663513,(((((JQ993654_Eimeria_sp._ex_Acomys_sp._JK-2013:0.0014783417,(AF324214_Eimeria_chobotari:0.0050417024,AF339490_Eimeria_dipodomysis:0.0207640657)97:0.0080702522)77:0.0006545067,(AF307879_Eimeria_onychomysis:0.0057435032,AF307877_Eimeria_rioarribaensis:0.0027689876)55:0.0000020399)58:0.0007262196,AF339491_Eimeria_leucopi:0.0021806898)49:0.0006435310,(((AF307880_Eimeria_albigulae:0.0007625207,(AF339489_Eimeria_chaetodipi:0.0091598822,AF339492_Eimeria_peromysci:0.0093719254)97:0.0039786789)85:0.0011728557,AF307878_Eimeria_arizonensis:0.0013445263)83:0.0007496197,AF307876_Eimeria_antrozoi:0.0040893347)55:0.0000020416)55:0.0007462553,AF311642_Eimeria_reedi:0.0030722162)92:0.0013840821)86:0.0022078372,(((JQ993659_Eimeria_alorani:0.0015776971,JQ993655_Eimeria_sp._ex_Apodemus_agrarius:0.0015402249)91:0.0007608755,(((JQ993656_Eimeria_sp._ex_Apodemus_agrarius:0.0023052679,((JQ993664_Eimeria_sp._ex_Gerbillus_dasyurus:0.0051057021,JQ993667_Eimeria_sp._ex_Mastomys_natalensis:0.0006998968)98:0.0040737412,KU192938_Eimeria_apionodes:0.0000020399)79:0.0000020660)37:0.0000020416,KU174475_Eimeria_apionodes:0.0000020399)32:0.0000020416,JQ993661_Eimeria_sp._ex_Apodemus_sylvaticus:0.0000020399)32:0.0000020416)91:0.0009903321,(JF304148_Eimeria_myoxi:0.0018975996,JQ993651_Eimeria_nkaka:0.0055254139)94:0.0020022812)95:0.0023287141)86:0.0036462552,(JQ993652_Eimeria_sp._2_JK-2013:0.0000020399,JQ993653_Eimeria_vilasi:0.0000023056)100:0.0078153937)98:0.0079270204,((((((((((((((((((((((((((((((((((((((((JQ993665_Eimeria_nafuko:0.0000020399,KU192956_Eimeria_apionodes:0.0000020399)65:0.0009201863,JQ993657_Eimeria_sp._ex_Apodemus_agrarius:0.0000020399)25:0.0000020416,KU174486_Eimeria_sp._ex_Clethrionomys_glareolus:0.0000020399)19:0.0000020416,KU174478_Eimeria_sp._ex_Microtus_arvalis:0.0014536824)10:0.0000020416,KU174463_Eimeria_apionodes:0.0000020399)11:0.0000020416,MH751937.1_Eimeria_falciformis:0.0000020399)17:0.0000020416,MH751941.1_Eimeria_falciformis:0.0000020399)28:0.0000020416,KU174469_Eimeria_sp._ex_Microtus_agrestis:0.0000020399)30:0.0000020416,KU174466_Eimeria_sp._ex_Clethrionomys_glareolus:0.0000020399)33:0.0000020416,KU174453_Eimeria_sp._ex_Clethrionomys_glareolus:0.0000020399)59:0.0008719474,AF080614_Eimeria_falciformis:0.0028473848)43:0.0000025640,KU174461_Eimeria_apionodes:0.0000020399)28:0.0000025640,KU174456_Eimeria_sp._ex_Microtus_arvalis:0.0000020399)19:0.0000025640,KU174472_Eimeria_apionodes:0.0000020399)24:0.0000025640,KU174473_Eimeria_sp._ex_Microtus_arvalis:0.0000020399)29:0.0000025640,KU174470_Eimeria_apionodes:0.0000020399)27:0.0000025640,MH751942.1_Eimeria_falciformis:0.0000020399)22:0.0000025640,KU174452_Eimeria_sp._ex_Clethrionomys_glareolus:0.0000020399)42:0.0000025640,KU174451_Eimeria_apionodes:0.0000020399)34:0.0000025640,JQ993666_Eimeria_burdai:0.0030804418)25:0.0000025640,KU174450_Eimeria_apionodes:0.0000020399)27:0.0000025640,KU174455_Eimeria_sp._ex_Microtus_subterraneus:0.0000020399)19:0.0000025640,MH752012.1_Eimeria_falciformis:0.0000020399)20:0.0000025640,KU174471_Eimeria_sp._ex_Microtus_levis:0.0000020399)7:0.0000025640,KU174460_Eimeria_sp._ex_Clethrionomys_glareolus:0.0000020399)24:0.0000025640,(AF311644_Eimeria_sevilletensis:0.0325489389,((KU174481_Eimeria_sp._ex_Microtus_agrestis:0.0016015268,KU174484_Eimeria_sp._ex_Microtus_arvalis:0.0011804092)50:0.0016466209,MH751976.1_Eimeria_falciformis:0.0000020399)50:0.0002315004)57:0.0000027449)14:0.0000025640,KU174449_Eimeria_apionodes:0.0000020399)13:0.0000025640,KU174454_Eimeria_sp._ex_Microtus_agrestis:0.0000020399)13:0.0000025640,KU174457_Eimeria_sp._ex_Clethrionomys_glareolus:0.0000020399)17:0.0000025640,(KU174464_Eimeria_apionodes:0.0035368651,MH751975.1_Eimeria_falciformis:0.0011242066)23:0.0000025064)12:0.0000025640,KU174458_Eimeria_sp._ex_Clethrionomys_glareolus:0.0000020399)11:0.0000025640,MH751960.1_Eimeria_falciformis:0.0000020399)17:0.0000025640,KU174474_Eimeria_apionodes:0.0000020399)18:0.0000025640,KU174476_Eimeria_sp._ex_Clethrionomys_glareolus:0.0000020399)20:0.0000025640,JQ993650_Eimeria_chinchillae:0.0021581869)43:0.0000025640,MH752017.1_Eimeria_falciformis:0.0000020399)51:0.0000025640,((((((((MH751998_Eimeria_falciformis:0.0000020399,(MH751964.1_Eimeria_falciformis:0.0000020399,MH751980.1_Eimeria_falciformis:0.0015974229)34:0.0000020399)30:0.0000020399,MH751998.1_Eimeria_falciformis:0.0000020399)51:0.0000020399,((MH751934.1_Eimeria_falciformis:0.0000020399,(MH751943.1_Eimeria_falciformis:0.0010179847,MH752016.1_Eimeria_falciformis:0.0016522042)50:0.0000020399)37:0.0000020399,MH751981.1_Eimeria_falciformis:0.0000020399)33:0.0000020399)38:0.0000020399,MH751978.1_Eimeria_falciformis:0.0000020399)30:0.0000020399,MH752019.1_Eimeria_falciformis:0.0000020399)18:0.0000020399,MH752011.1_Eimeria_falciformis:0.0015504991)52:0.0000020399,KT184339.1_Eimeria_falciformis:0.0000020399)56:0.0005334303,MH752018.1_Eimeria_falciformis:0.0000020399)63:0.0000361303)46:0.0002511839,KU174482_Eimeria_sp._ex_Clethrionomys_glareolus:0.0000020399)65:0.0016891470,(((KU174483_Eimeria_apionodes:0.0024144546,(((JQ993660_Eimeria_sp._ex_Apodemus_agrarius:0.0015391469,KU192961_Eimeria_alorani:0.0000020399)93:0.0000027594,KU192958_Eimeria_alorani:0.0000020399)82:0.0004677418,KU192965_Eimeria_alorani:0.0000020399)70:0.0000020416)84:0.0004146777,U40263_Eimeria_nieschulzi:0.0025232652)93:0.0009764898,(((((((((((((KU174465_Eimeria_apionodes:0.0000020399,(KT184355_Eimeria_vermiformis:0.0000020399,(MH751940.1_Eimeria_vermiformis:0.0000020399,MH751948.1_Eimeria_vermiformis:0.0000020399)96:0.0000020744)83:0.0007695264)35:0.0000020416,MH751926.1_Eimeria_vermiformis:0.0000020399)25:0.0000020416,MH751951.1_Eimeria_vermiformis:0.0000020399)34:0.0000020416,MH751974.1_Eimeria_vermiformis:0.0000020399)80:0.0003295418,MH752030.1_Eimeria_vermiformis:0.0008721941)51:0.0000020399,MH751977.1_Eimeria_vermiformis:0.0000020399)73:0.0000020399,MH751957.1_Eimeria_vermiformis:0.0000020399)78:0.0000020399,KU192916_Eimeria_apionodes:0.0000020399)79:0.0000020399,MH752003.1_Eimeria_vermiformis:0.0000020399)57:0.0000020399,KU174467_Eimeria_apionodes:0.0000020399)51:0.0000020399,KU192936_Eimeria_apionodes:0.0000020399)40:0.0000020399,KU192931_Eimeria_apionodes:0.0000020399)97:0.0010491587,JQ993649_Eimeria_caviae:0.0015227812)62:0.0000020399)51:0.0000020436)78:0.0013605347,((((((KU174480_Eimeria_apionodes:0.0000020399,(KU174459_Eimeria_apionodes:0.0016092213,KU174487_Eimeria_apionodes:0.0000020399)65:0.0007429166)43:0.0000020416,KU174479_Eimeria_apionodes:0.0000020399)57:0.0000020416,JQ993658_Eimeria_sp._ex_Apodemus_agrarius:0.0039469963)24:0.0000020399,KU174462_Eimeria_apionodes:0.0000020399)23:0.0000020399,KU174468_Eimeria_apionodes:0.0000020399)28:0.0000020399,((KU174485_Eimeria_apionodes:0.0029275249,JQ993663_Eimeria_sp._ex_Cricetus_cricetus:0.0023413402)57:0.0007617563,JQ993662_Eimeria_sp._ex_Apodemus_sylvaticus:0.0046683997)44:0.0000020399)64:0.0007674492)57:0.0000020436)98:0.0040660389,MH751946.1_Eimeria_ferrisi:0.0000020399)99:0.0026915452,AF246717_Eimeria_telekii:0.0013495553)54:0.0000020399,AF311643_Eimeria_separata:0.0069624893)58:0.0000020399,(MH751935.1_Eimeria_ferrisi:0.0000020399,((MH751999.1_Eimeria_ferrisi:0.0000020399,MH752023.1_Eimeria_ferrisi:0.0010089947)82:0.0027529989,MH752027.1_Eimeria_ferrisi:0.0021311382)64:0.0010562503)32:0.0000020416)28:0.0000020399,(((MH751927.1_Eimeria_ferrisi:0.0000020399,(MH751932.1_Eimeria_ferrisi:0.0000020399,MH752022.1_Eimeria_ferrisi:0.0005345666)25:0.0002589845)29:0.0000020399,MH751936.1_Eimeria_ferrisi:0.0010177567)30:0.0000020399,(((((((MH751928.1_Eimeria_ferrisi:0.0000020399,(((MH752002.1_Eimeria_ferrisi:0.0000021441,MH752020.1_Eimeria_ferrisi:0.0000020399)74:0.0034185272,(MH752021.1_Eimeria_ferrisi:0.0035696150,MH752031.1_Eimeria_ferrisi:0.0000020399)82:0.0014963963)28:0.0000020416,MH752007.1_Eimeria_ferrisi:0.0000020399)32:0.0000020416)30:0.0000020399,MH751992.1_Eimeria_ferrisi:0.0000020399)19:0.0000020399,MH751944.1_Eimeria_ferrisi:0.0000020399)34:0.0000020399,MH752024.1_Eimeria_ferrisi:0.0000020399)27:0.0000020399,MH751987.1_Eimeria_ferrisi:0.0000020399)24:0.0000020399,MH751991.1_Eimeria_ferrisi:0.0000020399)23:0.0000020399,MH751947.1_Eimeria_ferrisi:0.0008039850)23:0.0000020399)69:0.0007605573)40:0.0000020399,MH751966.1_Eimeria_ferrisi:0.0000020399)26:0.0000020399,MH751989.1_Eimeria_ferrisi:0.0000020399)24:0.0000020399,MH751995.1_Eimeria_ferrisi:0.0000020399)53:0.0000020399,MH751985.1_Eimeria_ferrisi:0.0000020399)49:0.0000020399,MH752015.1_Eimeria_ferrisi:0.0000020399)29:0.0000020399,MH752014.1_Eimeria_ferrisi:0.0000020399)18:0.0000020399,MH752013.1_Eimeria_ferrisi:0.0000020399)30:0.0000020399,MH752009.1_Eimeria_ferrisi:0.0000020399)50:0.0000020399,MH752005.1_Eimeria_ferrisi:0.0000020399)51:0.0000020399,MH752006.1_Eimeria_ferrisi:0.0000020399)43:0.0000020399,MH751979.1_Eimeria_ferrisi:0.0000020399)37:0.0000020399,MH752004.1_Eimeria_ferrisi:0.0000020399)50:0.0004924965,MH751983.1_Eimeria_ferrisi:0.0000020399)44:0.0000063420,MH752010.1_Eimeria_ferrisi:0.0018646775)29:0.0000020416,MH751963.1_Eimeria_ferrisi:0.0000020399)30:0.0000020416,(((((KT360995_Eimeria_ferrisi:0.0000020399,(((((((((((((((MH751929.1_Eimeria_ferrisi:0.0000000000,MH751990.1_Eimeria_ferrisi:0.0000000000):0.0000000000,MH752001.1_Eimeria_ferrisi:0.0000000000):0.0000000000,MH751931.1_Eimeria_ferrisi:0.0000000000):0.0000000000,MH751956.1_Eimeria_ferrisi:0.0000000000):0.0000000000,MH751971.1_Eimeria_ferrisi:0.0000000000):0.0000000000,MH751952.1_Eimeria_ferrisi:0.0000000000):0.0000000000,MH751973.1_Eimeria_ferrisi:0.0000000000):0.0000020399,(MH751968.1_Eimeria_ferrisi:0.0000020399,MH751970.1_Eimeria_ferrisi:0.0005344521)29:0.0002332528)29:0.0000020399,MH752029.1_Eimeria_ferrisi:0.0000020399)38:0.0000020399,MH752036.1_Eimeria_ferrisi:0.0000020399)22:0.0000020399,MH752032.1_Eimeria_ferrisi:0.0000020399)36:0.0000020399,MH752033.1_Eimeria_ferrisi:0.0000020399)24:0.0000020399,MH752034.1_Eimeria_ferrisi:0.0000020399)24:0.0000020399,MH751962.1_Eimeria_ferrisi:0.0000020399)22:0.0000020399,MH751993.1_Eimeria_ferrisi:0.0000020399)17:0.0000020399)21:0.0000020399,MH751986.1_Eimeria_ferrisi:0.0000020399)6:0.0000020399,MH751959.1_Eimeria_ferrisi:0.0000020399)6:0.0000020399,MH751925.1_Eimeria_ferrisi:0.0000020399)6:0.0000020399,MH751984.1_Eimeria_ferrisi:0.0000020399)4:0.0000020399)12:0.0000020416,MH751996.1_Eimeria_ferrisi:0.0000020399)15:0.0000020416,MH751954.1_Eimeria_ferrisi:0.0000020399)20:0.0000020416,((((MH751930.1_Eimeria_ferrisi:0.0000020399,((((((((MH751933.1_Eimeria_ferrisi:0.0010151455,MH751958.1_Eimeria_ferrisi:0.0000020399)76:0.0000020399,MH752035.1_Eimeria_ferrisi:0.0000020399)68:0.0000020399,MH751994.1_Eimeria_ferrisi:0.0000020399)76:0.0000020399,MH751988.1_Eimeria_ferrisi:0.0000020399)80:0.0008142490,(((((MH751950.1_Eimeria_ferrisi:0.0000020399,MH751953.1_Eimeria_ferrisi:0.0000024542)54:0.0012242212,MH751997.1_Eimeria_ferrisi:0.0000020399)44:0.0022692836,MH751972.1_Eimeria_ferrisi:0.0000020399)28:0.0000020399,MH751965.1_Eimeria_ferrisi:0.0000020399)28:0.0000020399,MH751955.1_Eimeria_ferrisi:0.0000020399)28:0.0000020399)28:0.0000020399,(MH751949.1_Eimeria_ferrisi:0.0000020399,MH751982.1_Eimeria_ferrisi:0.0000020399)88:0.0000020399)30:0.0005345206,MH752026.1_Eimeria_ferrisi:0.0000020399)6:0.0002700054,MH751961.1_Eimeria_ferrisi:0.0000020399)25:0.0000020399)5:0.0000020399,(((MH751938.1_Eimeria_ferrisi:0.0000020399,(MH752000.1_Eimeria_ferrisi:0.0000020550,((MH752008.1_Eimeria_ferrisi:0.0000028707,MH752025.1_Eimeria_ferrisi:0.0000020399)77:0.0028417189,MH752028.1_Eimeria_ferrisi:0.0000020399)42:0.0022602361)44:0.0003141586)35:0.0000020416,MH751945.1_Eimeria_ferrisi:0.0000020399)19:0.0000020416,MH751969.1_Eimeria_ferrisi:0.0000020399)5:0.0000020416)6:0.0000020416,MH751939.1_Eimeria_ferrisi:0.0000020399)5:0.0000020416,MH751967.1_Eimeria_ferrisi:0.0000020399)12:0.0000020416);
