# Supplementary material for: Amplicon sequencing allows differential quantification of closely related parasite species: an example from rodent Coccidia (Eimeria)
Source: Parasit Vectors. 2023 Jun 17;16:204. doi: 10.1186/s13071-023-05800-6 (PMC10276917; doi:10.1186/s13071-023-05800-6)
Supplement: Supplementary file 2 — Additional file 2: Sequence alignments and respective phylogenetic trees. [file 13071_2023_5800_MOESM2_ESM.zip › Additional_file_2/Phylo_tree_18SrRNA/amplicon5.contree]

(MarkN_10_F.Euk360_CR_21_R_ASV_1:0.0015492143,((((((((((((((((((((((MarkN_10_F.Euk360_CR_21_R_ASV_2:0.0000020388,((((((((((((((((((((((((((((((((((((MarkN_10_F.Euk360_CR_21_R_ASV_5:0.0021900216,MH751975.1_Eimeria_falciformis:0.0004525110)61:0.0006718581,KU192956_Eimeria_apionodes:0.0000020388)44:0.0000020405,MH751937.1_Eimeria_falciformis:0.0000020388)40:0.0000020405,MH751941.1_Eimeria_falciformis:0.0000020388)36:0.0000020405,(AF311644_Eimeria_sevilletensis:0.0328131986,((KU174481_Eimeria_sp._ex_Microtus_agrestis:0.0016008732,KU174482_Eimeria_sp._ex_Clethrionomys_glareolus:0.0000020388)52:0.0016698107,MH751976.1_Eimeria_falciformis:0.0000020388)55:0.0002106722)50:0.0000021935)39:0.0000020425,KU174476_Eimeria_sp._ex_Clethrionomys_glareolus:0.0000020388)61:0.0000020425,KU174453_Eimeria_sp._ex_Clethrionomys_glareolus:0.0000020388)62:0.0000020425,MH751942.1_Eimeria_falciformis:0.0000020388)60:0.0000020425,(KU174464_Eimeria_apionodes:0.0035210840,KU174478_Eimeria_sp._ex_Microtus_arvalis:0.0014515490)49:0.0000023180)27:0.0000020425,KU174458_Eimeria_sp._ex_Clethrionomys_glareolus:0.0000020388)29:0.0000020425,KU174454_Eimeria_sp._ex_Microtus_agrestis:0.0000020388)30:0.0000020425,KU174473_Eimeria_sp._ex_Microtus_arvalis:0.0000020388)18:0.0000020425,KU174461_Eimeria_apionodes:0.0000020388)35:0.0000020425,KU174474_Eimeria_apionodes:0.0000020388)20:0.0000020425,KU174456_Eimeria_sp._ex_Microtus_arvalis:0.0000020388)40:0.0000020425,KU174472_Eimeria_apionodes:0.0000020388)22:0.0000020425,KU174470_Eimeria_apionodes:0.0000020388)41:0.0000020425,KU174451_Eimeria_apionodes:0.0000020388)31:0.0000020425,KU174471_Eimeria_sp._ex_Microtus_levis:0.0000020388)28:0.0000020425,KU174460_Eimeria_sp._ex_Clethrionomys_glareolus:0.0000020388)31:0.0000020425,KU174452_Eimeria_sp._ex_Clethrionomys_glareolus:0.0000020388)41:0.0000020425,MH751960.1_Eimeria_falciformis:0.0000020388)48:0.0000020425,KU174450_Eimeria_apionodes:0.0000020388)49:0.0000020425,KU174455_Eimeria_sp._ex_Microtus_subterraneus:0.0000020388)37:0.0000020425,MH752012.1_Eimeria_falciformis:0.0000020388)41:0.0000020425,((((((JQ993665_Eimeria_nafuko:0.0007940611,JQ993657_Eimeria_sp._ex_Apodemus_agrarius:0.0005304316)21:0.0002320254,KU174457_Eimeria_sp._ex_Clethrionomys_glareolus:0.0000020388)12:0.0000020388,KU174466_Eimeria_sp._ex_Clethrionomys_glareolus:0.0000020388)15:0.0000010385,KU174469_Eimeria_sp._ex_Microtus_agrestis:0.0000020388)19:0.0000020388,KU174484_Eimeria_sp._ex_Microtus_arvalis:0.0011799471)25:0.0000020388,KU174463_Eimeria_apionodes:0.0000020388)44:0.0000020388)21:0.0000020425,JQ993666_Eimeria_burdai:0.0030770574)44:0.0000020425,MH752017.1_Eimeria_falciformis:0.0000020388)34:0.0000020425,KU174449_Eimeria_apionodes:0.0000020388)19:0.0000025003,AF080614_Eimeria_falciformis:0.0028733967)30:0.0000025624,JQ993650_Eimeria_chinchillae:0.0021651698)53:0.0000025624,((((((((MH751998_Eimeria_falciformis:0.0000020388,(MH751934.1_Eimeria_falciformis:0.0000020388,(MH751943.1_Eimeria_falciformis:0.0010161895,MH751980.1_Eimeria_falciformis:0.0016009687)62:0.0000020388)52:0.0000020388)28:0.0000020388,MH751998.1_Eimeria_falciformis:0.0000020388)48:0.0000020388,MH751981.1_Eimeria_falciformis:0.0000020388)34:0.0000020388,((MH751964.1_Eimeria_falciformis:0.0000020388,MH752016.1_Eimeria_falciformis:0.0016586708)47:0.0000020388,MH752019.1_Eimeria_falciformis:0.0000020388)32:0.0000020388)27:0.0000020388,(MH751978.1_Eimeria_falciformis:0.0000020388,MH752011.1_Eimeria_falciformis:0.0015551103)35:0.0000020388)66:0.0000020388,KT184339.1_Eimeria_falciformis:0.0000020388)69:0.0005328618,MH752018.1_Eimeria_falciformis:0.0000020388)76:0.0000349241,KU174486_Eimeria_sp._ex_Clethrionomys_glareolus:0.0000020388)59:0.0000020388)96:0.0020508410,(((KU174483_Eimeria_apionodes:0.0024116604,(((JQ993660_Eimeria_sp._ex_Apodemus_agrarius:0.0015371485,KU192961_Eimeria_alorani:0.0000020388)91:0.0000021079,KU192958_Eimeria_alorani:0.0000020388)86:0.0006176447,KU192965_Eimeria_alorani:0.0000020388)70:0.0000020405)88:0.0003217039,U40263_Eimeria_nieschulzi:0.0024959863)93:0.0010325291,(((((((((((((KU174465_Eimeria_apionodes:0.0000020388,(KT184355_Eimeria_vermiformis:0.0000020388,(MH751940.1_Eimeria_vermiformis:0.0000020388,MH751948.1_Eimeria_vermiformis:0.0000020388)96:0.0000024459)93:0.0008963723)34:0.0000020405,MH751951.1_Eimeria_vermiformis:0.0000020388)24:0.0000020405,MH751926.1_Eimeria_vermiformis:0.0000020388)30:0.0000010018,MH751974.1_Eimeria_vermiformis:0.0000020388)92:0.0002061876,MH752030.1_Eimeria_vermiformis:0.0008715504)61:0.0000020388,MH751977.1_Eimeria_vermiformis:0.0000020388)87:0.0000020388,MH751957.1_Eimeria_vermiformis:0.0000020388)93:0.0000020388,KU192916_Eimeria_apionodes:0.0000020388)94:0.0000020388,MH752003.1_Eimeria_vermiformis:0.0000020388)60:0.0000020388,KU174467_Eimeria_apionodes:0.0000020388)49:0.0000020388,KU192936_Eimeria_apionodes:0.0000020388)49:0.0000020388,KU192931_Eimeria_apionodes:0.0000020388)98:0.0010509744,JQ993649_Eimeria_caviae:0.0015273557)64:0.0000020388)60:0.0000020425)87:0.0013593441,((((((KU174480_Eimeria_apionodes:0.0000020388,(KU174459_Eimeria_apionodes:0.0016086968,KU174487_Eimeria_apionodes:0.0000020388)71:0.0007388560)54:0.0000020405,KU174479_Eimeria_apionodes:0.0000020388)62:0.0000020405,KU174468_Eimeria_apionodes:0.0000020388)21:0.0000020388,KU174462_Eimeria_apionodes:0.0000020388)24:0.0000020388,((KU174485_Eimeria_apionodes:0.0029328724,JQ993663_Eimeria_sp._ex_Cricetus_cricetus:0.0023396129)58:0.0007610665,JQ993662_Eimeria_sp._ex_Apodemus_sylvaticus:0.0046688808)40:0.0000020388)38:0.0000020388,JQ993658_Eimeria_sp._ex_Apodemus_agrarius:0.0039427854)66:0.0007670575)67:0.0000023042,((((JQ993669_Isospora_sp._ex_Talpa_europaea:0.0022915678,(JQ993670_Isospora_sp._ex_Talpa_europaea:0.0077485362,JQ993671_Isospora_sp._ex_Talpa_europaea:0.0122080906)89:0.0000020547)100:0.0173889714,(((((JQ993654_Eimeria_sp._ex_Acomys_sp._JK-2013:0.0014871836,(AF324214_Eimeria_chobotari:0.0050683356,AF339490_Eimeria_dipodomysis:0.0209303181)98:0.0081238656)82:0.0006568280,(AF307879_Eimeria_onychomysis:0.0057769778,AF307877_Eimeria_rioarribaensis:0.0027863061)70:0.0000020388)65:0.0007293485,AF339491_Eimeria_leucopi:0.0021917844)45:0.0006444708,(((AF307880_Eimeria_albigulae:0.0007654286,(AF339489_Eimeria_chaetodipi:0.0092140852,AF339492_Eimeria_peromysci:0.0094322173)98:0.0039868941)88:0.0011776333,AF307878_Eimeria_arizonensis:0.0013507663)87:0.0007538965,AF307876_Eimeria_antrozoi:0.0041111948)50:0.0000020405)52:0.0007486024,AF311642_Eimeria_reedi:0.0030841005)94:0.0013929821)83:0.0022186374,(((((JQ993659_Eimeria_alorani:0.0015743029,JQ993655_Eimeria_sp._ex_Apodemus_agrarius:0.0015378932)94:0.0007596348,JQ993656_Eimeria_sp._ex_Apodemus_agrarius:0.0023012965)59:0.0000020388,(KU174475_Eimeria_apionodes:0.0000020388,JQ993661_Eimeria_sp._ex_Apodemus_sylvaticus:0.0000020388)81:0.0000020388)55:0.0000020388,((JQ993664_Eimeria_sp._ex_Gerbillus_dasyurus:0.0051237328,JQ993667_Eimeria_sp._ex_Mastomys_natalensis:0.0007095095)77:0.0029049373,KU192938_Eimeria_apionodes:0.0000020388)47:0.0000028905)70:0.0007026717,(JF304148_Eimeria_myoxi:0.0019019535,JQ993651_Eimeria_nkaka:0.0055221092)90:0.0020193702)78:0.0023429951)70:0.0036524759,(JQ993652_Eimeria_sp._2_JK-2013:0.0000020388,JQ993653_Eimeria_vilasi:0.0000023042)100:0.0078574013)99:0.0079869125)89:0.0042336632,MH751946.1_Eimeria_ferrisi:0.0000020388)69:0.0015565589)92:0.0012008323,MH752006.1_Eimeria_ferrisi:0.0000020388)21:0.0000020388,MH752005.1_Eimeria_ferrisi:0.0000020388)38:0.0000020388,MH752004.1_Eimeria_ferrisi:0.0000020388)31:0.0000020388,MH751979.1_Eimeria_ferrisi:0.0000020388)36:0.0000020388,MH752009.1_Eimeria_ferrisi:0.0000020388)31:0.0000020388,MH752015.1_Eimeria_ferrisi:0.0000020388)23:0.0000020388,MH752014.1_Eimeria_ferrisi:0.0000020388)11:0.0000020388,MH752013.1_Eimeria_ferrisi:0.0000020388)33:0.0000206923,(((((((((((((((((((((((((((MarkN_10_F.Euk360_CR_21_R_ASV_3:0.0000020388,MH752010.1_Eimeria_ferrisi:0.0000020880)62:0.0012995133,MH752028.1_Eimeria_ferrisi:0.0000020388)65:0.0007167640,(((((MH751953.1_Eimeria_ferrisi:0.0000020388,(MH751999.1_Eimeria_ferrisi:0.0000020388,MH752023.1_Eimeria_ferrisi:0.0000027542)83:0.0022242366)80:0.0014866562,MH752026.1_Eimeria_ferrisi:0.0000020388)48:0.0000020425,MH751967.1_Eimeria_ferrisi:0.0000020388)59:0.0005576899,MH752036.1_Eimeria_ferrisi:0.0000020388)40:0.0000025624,MH752032.1_Eimeria_ferrisi:0.0000020388)54:0.0000025624)21:0.0000020405,(MH751930.1_Eimeria_ferrisi:0.0000020388,(((MH751935.1_Eimeria_ferrisi:0.0000020388,(((MH751950.1_Eimeria_ferrisi:0.0000020388,MH751997.1_Eimeria_ferrisi:0.0000020388)99:0.0016254024,MH751969.1_Eimeria_ferrisi:0.0000020388)25:0.0008656457,MH752029.1_Eimeria_ferrisi:0.0000020388)12:0.0000025624)9:0.0000025624,MH751939.1_Eimeria_ferrisi:0.0000020388)14:0.0000025624,MH751968.1_Eimeria_ferrisi:0.0000020388)16:0.0000025624)52:0.0000620017)39:0.0000020405,(MH751965.1_Eimeria_ferrisi:0.0000020388,MH751972.1_Eimeria_ferrisi:0.0000020388)25:0.0000020388)35:0.0000020388,MH751955.1_Eimeria_ferrisi:0.0000020388)33:0.0000020388,(MH751949.1_Eimeria_ferrisi:0.0000020388,MH751982.1_Eimeria_ferrisi:0.0000020388)22:0.0000020388)71:0.0008510223,MH751988.1_Eimeria_ferrisi:0.0000020388)71:0.0008286974,MH751936.1_Eimeria_ferrisi:0.0010153584)18:0.0000020405,MH751992.1_Eimeria_ferrisi:0.0000020388)10:0.0000020405,MH751933.1_Eimeria_ferrisi:0.0010128714)5:0.0000020405,MH752007.1_Eimeria_ferrisi:0.0000020388)4:0.0000020405,MH751928.1_Eimeria_ferrisi:0.0000020388)6:0.0000020405,MH751944.1_Eimeria_ferrisi:0.0000020388)12:0.0000020405,MH751932.1_Eimeria_ferrisi:0.0000020388)10:0.0000020405,MH751958.1_Eimeria_ferrisi:0.0000020388)8:0.0000020405,MH751927.1_Eimeria_ferrisi:0.0000020388)21:0.0000020405,(MH752002.1_Eimeria_ferrisi:0.0000021258,MH752020.1_Eimeria_ferrisi:0.0000020388)50:0.0034097486)23:0.0000020405,MH752035.1_Eimeria_ferrisi:0.0000020388)24:0.0000020405,MH751994.1_Eimeria_ferrisi:0.0000020388)38:0.0000014142,((MH752021.1_Eimeria_ferrisi:0.0035653052,MH752031.1_Eimeria_ferrisi:0.0000020388)94:0.0014941077,MH752024.1_Eimeria_ferrisi:0.0000020388)66:0.0000020388)43:0.0000020405,MH751947.1_Eimeria_ferrisi:0.0008033842)47:0.0000020405,MH751991.1_Eimeria_ferrisi:0.0000020388)45:0.0000020405,MH751987.1_Eimeria_ferrisi:0.0000020388)50:0.0000020405,MH752022.1_Eimeria_ferrisi:0.0008008951)61:0.0008342952,((((((((KT360995_Eimeria_ferrisi:0.0000020388,(((MH751945.1_Eimeria_ferrisi:0.0000020388,((MH752008.1_Eimeria_ferrisi:0.0000021212,MH752025.1_Eimeria_ferrisi:0.0000020388)94:0.0035067665,MH752033.1_Eimeria_ferrisi:0.0000020388)19:0.0000026121)18:0.0000028287,MH751962.1_Eimeria_ferrisi:0.0000020388)17:0.0000027007,MH751995.1_Eimeria_ferrisi:0.0000020388)15:0.0000028287)17:0.0000011623,MH751925.1_Eimeria_ferrisi:0.0000020388)13:0.0000028287,MH751959.1_Eimeria_ferrisi:0.0000020388)13:0.0000028287,MH751984.1_Eimeria_ferrisi:0.0000020388)9:0.0000028287,MH751989.1_Eimeria_ferrisi:0.0000020388)9:0.0000028287,MH751996.1_Eimeria_ferrisi:0.0000020388)6:0.0000028287,MH751938.1_Eimeria_ferrisi:0.0000020388)8:0.0000028287,MH751966.1_Eimeria_ferrisi:0.0000020388)19:0.0016958073)17:0.0000020092,MH751970.1_Eimeria_ferrisi:0.0007915778)19:0.0000023042)26:0.0002880256,MH752027.1_Eimeria_ferrisi:0.0031980462)21:0.0000375940,AF311643_Eimeria_separata:0.0069952741)21:0.0000150854,MH751954.1_Eimeria_ferrisi:0.0000020388)11:0.0000020405,MH751961.1_Eimeria_ferrisi:0.0000020388)8:0.0000020405,(((((((MH751929.1_Eimeria_ferrisi:0.0000000000,MH751973.1_Eimeria_ferrisi:0.0000000000):0.0000000000,MH751931.1_Eimeria_ferrisi:0.0000000000):0.0000000000,MH751956.1_Eimeria_ferrisi:0.0000000000):0.0000000000,MH751971.1_Eimeria_ferrisi:0.0000000000):0.0000000000,MH752001.1_Eimeria_ferrisi:0.0000000000):0.0000000000,MH751952.1_Eimeria_ferrisi:0.0000000000):0.0000000000,MH751990.1_Eimeria_ferrisi:0.0000000000):0.0000020388)9:0.0000020405,MH752034.1_Eimeria_ferrisi:0.0000020388)5:0.0000020405,MH751993.1_Eimeria_ferrisi:0.0000020388)8:0.0000020405,MH751986.1_Eimeria_ferrisi:0.0000020388)10:0.0000020405,MH751985.1_Eimeria_ferrisi:0.0000020388)14:0.0000020405,MH751963.1_Eimeria_ferrisi:0.0000020388)39:0.0000020405,MH751983.1_Eimeria_ferrisi:0.0000020388)44:0.0004964661,MH752000.1_Eimeria_ferrisi:0.0000023322)47:0.0009593096,(MarkN_10_F.Euk360_CR_21_R_ASV_4:0.0007453878,AF246717_Eimeria_telekii:0.0000024406)54:0.0007937978);
