# Supplementary material for: Amplicon sequencing allows differential quantification of closely related parasite species: an example from rodent Coccidia (Eimeria)
Source: Parasit Vectors. 2023 Jun 17;16:204. doi: 10.1186/s13071-023-05800-6 (PMC10276917; doi:10.1186/s13071-023-05800-6)
Supplement: Supplementary file 2 — Additional file 2: Sequence alignments and respective phylogenetic trees. [file 13071_2023_5800_MOESM2_ESM.zip › Additional_file_2/Phylo_tree_18SrRNA/amplicon6]

>MarkN_10_F.Proti440R_28_R_ASV_1
--------------------------------------------------ATGCATGTCTAAGTATAAGCTTTTATACGG
TGAAACT-GCGAATGGCTCATTAAAACAGTTATAGTTTATT-TGATGG-TCACTTTTACATGG-ATAACCATGG-TAATT
CTATGGCTAATACATGCGCACTCGCCTCCTTCTCTGG-AGGGGCTGTGTTTATTAGATACAAAACC-AACCCAC--TTT-
GTGGAGTCCTGGTGATTCATAGTAACCGAACGGATCGCAGTTGGCTTCGGCCCGCGATATATCTTTCAAGTTTCTGACCT
ATCAGCTTTCGACGGTAGGGTATTGGCCTACCGTGGCAGTGACGGGTAACGGGGAATTAGGGTTCGATT-----------
--------------------------------------------------------------------------------
--------------------------------------------------------------------------------
--------------------------------------------------------------------------------
--------------------------------------------------------------------------------
--------------------------------------------------------------------------------
--------------------------------------------------------------------------------
--------------------------------------------------------------------------------
--------------------------------------------------------------------------------
--------------------------------------------------------------------------------
--------------------------------------------------------------------------------
--------------------------------------------------------------------------------
--------------------------------------------------------------------------------
--------------------------------------------------------------------------------
--------------------------------------------------------------------------------
--------------------------------------------------------------------------------
--------------------------------------------------------------------------------
--------------------------------------------------------------------------------
--------------------------------------------------------------------------------
------------------------------------
>MarkN_10_F.Proti440R_28_R_ASV_2
--------------------------------------------------TTGCATGTCTAAGTATAAGCTTTTATACGG
TGAAACT-GCGAATGGCTCATTAAAACAGTTATAGTTTATT-TGATGG-TCACTTTTACATGG-ATAACCATGG-TAATT
CTATGGCTAATACATGCGCACTCGCCTCCTTCTCTGG-AGGGGCTGTGTTTATTAGATACAAAACC-AACCCAC--TTT-
GTGGAGTCCTGGTGATTCATAGTAACCGAACGGATCGCAGTTGGCTTCGGCCCGCGATATATCTTTCAAGTTTCTGACCT
ATCAGCTTTCGACGGTAGGGTATTGGCCTACCGTGGCAGTGACGGGTAACGGGGAATTAGGGTTCGATT-----------
--------------------------------------------------------------------------------
--------------------------------------------------------------------------------
--------------------------------------------------------------------------------
--------------------------------------------------------------------------------
--------------------------------------------------------------------------------
--------------------------------------------------------------------------------
--------------------------------------------------------------------------------
--------------------------------------------------------------------------------
--------------------------------------------------------------------------------
--------------------------------------------------------------------------------
--------------------------------------------------------------------------------
--------------------------------------------------------------------------------
--------------------------------------------------------------------------------
--------------------------------------------------------------------------------
--------------------------------------------------------------------------------
--------------------------------------------------------------------------------
--------------------------------------------------------------------------------
--------------------------------------------------------------------------------
------------------------------------
>MarkN_10_F.Proti440R_28_R_ASV_3
--------------------------------------------------GTGCATGTCTAAGTATAAGCTTTTATACGG
TGAAACT-GCGAATGGCTCATTAAAACAGTTATAGTTTATT-TGATGG-TCACTTTTACATGG-ATAACCATGG-TAATT
CTATGGCTAATACATGCGCACTCGCCTCCTTCTCTGG-AGGGGCTGTGTTTATTAGATACAAAACC-AACCCAC--TTT-
GTGGAGTCCTGGTGATTCATAGTAACCGAACGGATCGCAGTTGGCTTCGGCCCGCGATATATCTTTCAAGTTTCTGACCT
ATCAGCTTTCGACGGTAGGGTATTGGCCTACCGTGGCAGTGACGGGTAACGGGGAATTAGGGTTCGATT-----------
--------------------------------------------------------------------------------
--------------------------------------------------------------------------------
--------------------------------------------------------------------------------
--------------------------------------------------------------------------------
--------------------------------------------------------------------------------
--------------------------------------------------------------------------------
--------------------------------------------------------------------------------
--------------------------------------------------------------------------------
--------------------------------------------------------------------------------
--------------------------------------------------------------------------------
--------------------------------------------------------------------------------
--------------------------------------------------------------------------------
--------------------------------------------------------------------------------
--------------------------------------------------------------------------------
--------------------------------------------------------------------------------
--------------------------------------------------------------------------------
--------------------------------------------------------------------------------
--------------------------------------------------------------------------------
------------------------------------
>MarkN_10_F.Proti440R_28_R_ASV_4
--------------------------------------------------CTGCATGTCTAAGTATAAGCTTTTATACGG
TGAAACT-GCGAATGGCTCATTAAAACAGTTATAGTTTATT-TGATGG-TCACTTTTACATGG-ATAACCATGG-TAATT
CTATGGCTAATACATGCGCACTCGCCTCCTTCTCTGG-AGGGGCTGTGTTTATTAGATACAAAACC-AACCCAC--TTT-
GTGGAGTCCTGGTGATTCATAGTAACCGAACGGATCGCAGTTGGCTTCGGCCCGCGATATATCTTTCAAGTTTCTGACCT
ATCAGCTTTCGACGGTAGGGTATTGGCCTACCGTGGCAGTGACGGGTAACGGGGAATTAGGGTTCGATT-----------
--------------------------------------------------------------------------------
--------------------------------------------------------------------------------
--------------------------------------------------------------------------------
--------------------------------------------------------------------------------
--------------------------------------------------------------------------------
--------------------------------------------------------------------------------
--------------------------------------------------------------------------------
--------------------------------------------------------------------------------
--------------------------------------------------------------------------------
--------------------------------------------------------------------------------
--------------------------------------------------------------------------------
--------------------------------------------------------------------------------
--------------------------------------------------------------------------------
--------------------------------------------------------------------------------
--------------------------------------------------------------------------------
--------------------------------------------------------------------------------
--------------------------------------------------------------------------------
--------------------------------------------------------------------------------
------------------------------------
>MarkN_10_F.Proti440R_28_R_ASV_5
--------------------------------------------------GTGCATGTCTAAGTATAAGCTTTTATACGG
TGAAACT-GCGAATGGCTCATTAAAACAGTTATAGTTTATT-TGATGG-TCACTTTTACATGG-ATAACCATGG-TAATT
CTATGGCTAATACATGCGCACTCGCCTCCTTCTCTGG-AGGGGCTGTGTTTATTAGATACAAAACC-AACCCAC--TTT-
GTGGAGTCTGGGTGATTCATAGTAACCGAACGGATCGCAGTTGGCTTCGGCCCGCGATATATCTTTCAAGTTTCTGACCT
ATCAGCTTTCGACGGTAGGGTATTGGCCTACCGTGGCAGTGACGGGTAACGGGGAATTAGGGTTCGATT-----------
--------------------------------------------------------------------------------
--------------------------------------------------------------------------------
--------------------------------------------------------------------------------
--------------------------------------------------------------------------------
--------------------------------------------------------------------------------
--------------------------------------------------------------------------------
--------------------------------------------------------------------------------
--------------------------------------------------------------------------------
--------------------------------------------------------------------------------
--------------------------------------------------------------------------------
--------------------------------------------------------------------------------
--------------------------------------------------------------------------------
--------------------------------------------------------------------------------
--------------------------------------------------------------------------------
--------------------------------------------------------------------------------
--------------------------------------------------------------------------------
--------------------------------------------------------------------------------
--------------------------------------------------------------------------------
------------------------------------
>JQ993669_Isospora_sp._ex_Talpa_europaea
--------------------------------------------------------------------------------
--------------------------------------------------------------------------------
--------------------------------------------------------------------------------
--------------------------------------------------------------------------------
ATCAGCTTTCGACGGTAGGGTATTGGCCTACCGTGGCAGTGACGGGTAACGGGGAATTAGGGTTCGATTCCGGAGAGGGA
GCCTGAGAAACGGCTACCACATCTAAGGAAGGCAGCAGGCGCGCAAATTACCCAATGAAAACAGTTTCGAGGTA------
-------------GTGACGAGAAATAACAATACAGGGCATTTTATGCTCTGTAATTGGAATGATGGGAATCTAAAACCCT
TTCA-GAGTAACAATTGGAGGGCAAGTCT-GGTGCCAGCAGCC-GCGGTAATTCCAGCT-CCAATAGTGTATATTAGAGT
TGTTGCAGTTAAAAAGCTCGTAGTTGGATTTCTGTCGTGGTCATCCGGTTCCGCCCGTATGGGTGTGCACTGTGTTTGCC
CTCGGCTTTCTTCCG-TAGCCTTC---CGCTTCATTGCGTG----TTGGTGTTTCGGAACTTTTAC-TTTGAGAAAAA-T
AGAGTGTTTCAAGCAGGCTTGTCGCCCTGAATACTTCAGCAT-GGAATAATAAGATAGGACCTTGGTTCTA-TTTTGTTG
GTTTCTAGGACCTAGGTAATGATTAATAGGGATGGTTGGGG-GCATTCGTATTTAACTGTCAGAGGTGAAATTCTTAGAT
TTGTTAAAGACGAACTGCTGCGAAAGCGTTTGCCAAGGACGTTTTCATTAATCAAGAACGACAGTA-GGGGG-TTTGAAG
ACGATTAGATACCGTCGTAATCTCTACCATAAACTATGCCGACTAGAGATAGGAAAAC-GCCTTTCTT-GGCTTCTCCTG
CACCTCATGAGAAATCAAAGTCTCTGGGTTCT-GGGGGG-AGTATGGTCGCAAGGCTGAAACTTAAA-GGAATTGACGGA
AGGGCACCACCAGGCGTGGAG-CCTGCGGCTTAA-TTTGACTCAACACGGGGAAACTCACCAGGT-CCAGAC-AT-GGGA
AGGA--------------TTGACAGATTGATAGCTCTTTC-TTGATTCTATGGG-TGGTGGTGCAT-GGCCGTTCTTAGT
TGGT-GGAGTGATCTGTCTGG-TTAATTTCGATAACGAACGAGACCTTAGCCTGCTAAATAGGA-TCGGGAACCTCGGCT
TCCGCATCACTTCTTAGAGGGACTTT-GC-GTGTCTAACG-C-AAGGAAGTTTGAGGCAAT-AACAGGTCTGTGATGCCC
TTAGATGTTCTGGGCTGCACGCGCGCTACACTGATGCACTCAACGAGTTTTTAC-CCTTGGCCGGCAGGTCTAGGTAATC
TTTTGAGTATGCATCGTGATGG----------------------------------------------------------
--------------------------------------------------------------------------------
--------------------------------------------------------------------------------
------------------------------------
>JQ993670_Isospora_sp._ex_Talpa_europaea
--------------------------------------------------------------------------------
--------------------------------------------------------------------------------
--------------------------------------------------------------------------------
--------------------------------------------------------------------------------
--------------------------------------------------------------------------------
--------------------------------------------------------------------------------
--------------------------------------------------------------------------------
--------------------------------------------------------------------------------
--------------------------GATTTCTGTCGTGGTCATCCGGTTCCGCCCGTATGGGTGTGCACTGTGTTTGCC
CTCGGCTTTCTTCCGTAGCCTT----CCGCTTCATTGCG----CGTTGGTGTTTCGGAACTTTTAC-TTTGAGAAAAA-T
AGAGTGTTTCAAGCAGGCTTGTCGCCCTGAATACTTCAGCAT-GGAATAATAAGATAGGACCTTGGTTCTA-TTTTGTTG
GTTTCTAGGACCTAGGTAATGATTAATAGGGATGGTTGGGG-GCATTCGTATTTAACTGTCAGAGGTGAAATTCTTAGAT
TTGTTAAAGACGAACTGCTGCGAAAGCGTTTGCCAAGGACGTTTTCATTAATCAAGAACGACAGTA-GGGGG-TTTGAAG
ACGATTAGATACCGTCGTAATCTCTACCATAAACTATGCCGACTAGAGATAGGAAAAC-GCCTTTCTT-GGCTTCTCCTG
CACCTCATGAGAAATCAAAGTCTCTGGGTTCT-GGGGGG-AGTATGGTCGCAAGGCTGAAACTTAAA-GGAATTGACGGA
AGGGCACCACCAGGCGTGGAG-CCTGCGGCTTAA-TTTGACTCAACACGGGGAAACTCGCCAGGT-CCAGAC-AT-GGGA
AGGA--------------TTGACAGATTGATAGCTCTTTC-TTGATTCTATGGG-TGGTGGTGCAT-GGCCGTTCTTAGT
TGGT-GGAGTGATCTGTCTGG-TTAATTTCGATAACGAACGAGACCTTAGCCTGCTAAATAGGA-TCGGGAACCTCGGTT
TCCGCATCACTTCTTAGAGGGACTTT-GC-GTGTCTAACG-C-AAGGAAGTTTGAGGCAAT-AACAGGTCTGTGATGCCC
TTAGATGTTCTGGGCTGCACGCGCGCTACACTGATGCACTCAACGAGTTTTTAT-CCTTGGCCGGCAGGTCTAGGTAATC
TTTTGAGTATGCATCGTGA-------------------------------------------------------------
--------------------------------------------------------------------------------
--------------------------------------------------------------------------------
------------------------------------
>JQ993671_Isospora_sp._ex_Talpa_europaea
--------------------------------------------------------------------------------
--------------------------------------ATT-TGATGG-TCTCTTTTACATGG-ATAACCATGG-TAATT
CTATGGCTAATACATGCGCAATCGCCTCATT----GG-GGGGGCTGTGTTTATTAGATACAAAACC-AACCCAC--TTT-
GTGGAGCCCTGGTGATTCATAGTAACCGAACAGATCGCAGTTGGCTTCGGCCCGCGATGGATCTTTCAAGTTTCTGACCT
ATCAGCTTCCGACGGTAGGGTATTGGCCTACCGTGGCAGTGACGGGTAACGGGGAATTAGGGTTCGATTCCGGAGAGGGA
GCCTGAGAAACGGCTACCACATCTAAGGAAGGCAGCAGGAGCGCAAATTACCCAATGAAAACAGTTTCGAGGTA------
-------------GTGACGAGAAATAACAATACAGGGCATTTTATGCTCTGTAAGTGGAATGATGGGAATCTAAAACCCT
ATCA-GACTAACAATTGGAGGGCAAGCCT-GGTGCCAGCAGCC-GCGGTAATTCCAGCT-CCAATAGTGTATATTAGAGT
TGTTGCAGTTAAAAAGCTCGTAGTTGGATTTCTGTCGTGGTCATCCGGTTCCGCCCATATGGGTGTGCATTGTGTTTGCC
CTCGGCTTTCTTCCG-TAGCCT-TC--CGCTTCATTGCGT----GTTGGTGTTTCGGAACTTTTAC-TTTGAGAAAAA-T
AGAGTGTTTCAAGCAGGCTTGTCGCCCTGAATACTTCAGCAT-GGAATAATAAGATAGGACCTTGGTTCTA-TTTTGTTG
GTTTCTAGGACCTAGGTAATGATTAATAGGGATGGTTGGGG-GCATTCGTATTTAACTGTCAGAGGTGAAATTCTTAGAT
TTGTTAAGGACGAACTGCTGCGAAAGCGTTTGCCAAGGACGTTTTCATTAATCAAGAACGACAGTA-GGGGG-TTTGAAG
GCGATTAGATACCGTCGTAATCTCTACCATAAACTATGCCGACTAGAGATAGGAAAAC-GCCTTTCTT-GGCTTCTCCTG
CACCTCATGAGAAATCAAAGTCTCTGGGTTCT-GGGGGG-AGTATGGTCGCAAGGCTGAAACTTAAA-GGAATTGACGGA
AGGGCACCACCAGGCGTGGAG-CCTGCGGCTTAA-TTTGACTCAACACGGGGAAACTCACCAGGT-CCAGAC-AT-GGGA
AGGA--------------TTGACAGATTGAAAGCTCTTTC-TTGATTCTATGGG-TGGTGGTGCAT-GGCCGTTCTTAGT
TGGT-GGAGTGATCTGTCTGG-TTAATTTCGATAACGAACGAGACCTTAGCTTGCTAAATAGGA-TCGGGAACCTCGGTT
TCCGCATCACTTCTTAGAGGGACTTT-GC-CTGTCTAACG-C-AAGGAAGTTTGAGGCAAT-AACAGGTCTGTGATGCCC
TTAGATGTTCTGGGCTGCACGCGCGCTACACTGATGCACTCAACGAGTTTTTAT-CCTTGGCCGGCAGGTCTAGGTAATC
TTTTGAGTATGCATCGTGATGGGGATAGATTATTGCAATTTATTAATC-TTC----------------------------
--------------------------------------------------------------------------------
--------------------------------------------------------------------------------
------------------------------------
>JQ993665_Eimeria_nafuko
--------------------------------------------------------------------------------
--------------------------------------------------------------------------------
------------------------CCTCCTTCCCTGG-AGGGGCTGTGTTTATTAGATACAAAACC-AACCCAC--TTT-
GTGGAGTCTGGGTGATTCATAGTAACCGAACGGATCGCAGTTGGCTTCGGCCCGCGATATATCTTTCAAGTTTCTGACCT
ATCAGCTTTCGACGGTAGGGTATTGGCCTACCGTGGCAGTGACGGGTAACGGGGAATTAGGGTTCGATTCCGGAGAGGGA
GCCTGAGAAACGGCTACCACATCTAAGGAAGGCAGCAGGCGCGCAAATTACCCAATGAAAACAGCTTCGAGGTA------
-------------GTGACGAGAAATAACAATACAGGGCATTTTTTGTTCTGTAATTGGAATGATGGGAATGTAAAACCCT
TTCA-GATTAACAATTGGAGGGCAAGTCT-GGTGCCAGCAGCC-GCGGTAATTCCAGCT-CCAATAGTGTATATTAGAGT
TGTTGCAGTTAAAAAGCTCGTAGTTGGATTTCTGTCGTGGTCATCCGGTTCCGCCTGTATGGGTGTGCGCCTGGTTTGCC
CTCGGCTTTCTTCCGTTAGCCT-TCGGCGCTTCACTGCGTC--TGTTGGTGTTTCGGAACTTTTAC-TTTGAGAAAAA-T
AGAGTGTTTCAAGCAGGCTTGTCGCCCTGAATACTTCAGCAT-GGAATAATAAGATAGGACCTTGGTTCTA-TTTTGTTG
GTTTCTAGGACTAAGGTAATGATTAATAGGGACAGTTGGGG-GCATTCGTATTTAACTGTCAGAGGTGAAATTCTTAGAT
TTGTTAAAGACGAACTACTGCGAAAGCATTTGCCAAGGATGTTTTCATTAATCAAGAACGACAGTA-GGGGG-TTTGAAG
ACGATTAGATACCGTCGTAATCTCTACCATAAACTATGCCGACTAGAGATAGGGAAAT-GCCTACCTT-GGCTTCTCCTG
CACCTCATGAGAAATCAAAGTCTCTGGGTTCT-GGGGGG-AGTATGGTCGCAAGGCTGAAACTTAAA-GGAATTGACGGA
AGGGCACCACCAGGCGTGGAG-CCTGCGGCTTAA-TTTGACTCAACACGGGGAAACTCACCAGGT-CCAGAC-AT-GGGA
AGGA--------------TTGACAGATTGATAGCTCTTTC-TTGATTCTATGGG-TGGTGGTGCAT-GGCCGTTCTTAGT
TGGT-GGAGTGATCTGTCTGG-TTAATTTCGATAACGAACGAGACCTTAGCCTGCTAAATAGGA-TCGGGAACCTCGGTT
TCCGCATCACTTCTTAGAGGGACTTT-GC-GTGTCTAACG-C-AAGGAAGTTTGAGGCAAT-AACAGGTCTGTGATGCCC
TTAGATGTTCTGGGCTGCACGCGCGCTACACTGATGCATGCAACGAGTTTTTAA-CCTTGGCCGGCAGGTCTAGGTAATC
TTTTGAGTATGCATCGTGATGGGGATAGATTAT-----------------------------------------------
--------------------------------------------------------------------------------
--------------------------------------------------------------------------------
------------------------------------
>JQ993659_Eimeria_alorani
--------------------------------------------------------------------------------
--------------------------------------------------------------------------------
-------TAATACATGCGCACTCGCCTCCTTCTCTGG-AGGGGCTGTGTTTATTAGATACAAAACC-AACCCAC--TTT-
GTGGAGTCCTGGTGATTCATAGTAACCGAACGGATCGCAGTTGGCTTCGGCCCGCGATGGATCTTTCAAGTTTCTGACCT
ATCAGCTTTCGACGGTAGGGTATTGGCCTACCGTGGCAGTGACGGGTAACGGGGAATTAGGGTTCGATTCCGGAGAGGGA
GCCTGAGAAACGGCTACCACATCTAAGGAAGGCAGCAGGCGCGCAAATTACCCAATGAAAACAGTTTCGAGGTA------
-------------GTGACGAGAAATAACAATACAGGGCATTTTATGCTCTGTAATTGGAATGATGGGAATGTAAAACCCT
TCCA-GAGTAACAATTGGAGGGCAAGTCT-GGTGCCAGCAGCC-GCGGTAATTCCAGCT-CCAGTAGTGTATATTAGCGT
TGTTGCAGTTAAAAAGCTCGTAGTTGGATTTCTGTCGTGGTCATCCGGCTCCGCCCGTACGGGTGTGCGCCTGGTTTGCC
CTCGGCTTTCTTCCGGTAGCCT-TCCGCGCTTCACTGCGTG--TGTTGGTGTTCCGGAACTTTTAC-TTTGAGAAAAA-T
AGAGTGTTTCAAGCAGGCTTGTCGCCCTGAATACTTCAGCAT-GGAATAATAAGATAGGACCTTGGTTCTA-TTTTGTTG
GTTTCTAGGACCAAGGTAATGGTTAATAGGGACAGTTGGGG-GCATTCGTATTTAACTGTCAGAGGTGAAATTCTTAGAT
TTGTTAAAGACGAACTACTGCGAAAGCATTTGCCAAGGATGTTTTCATTAATCAAGAACGACAGTA-GGGGG-TTTGAAG
ACGATTAGATACCGTCGTAATCTCTACCATAAACTATGCCGACTAGAGATAGGGAAAC-GCCTACCTT-GGCTTCTCCTG
CACCTCATGAGAAATCAAAGTCTCTGGGTTCT-GGGGGG-AGTATGGTCGCAAGGCTGAAACTTAAA-GGAATTGACGGA
AGGGCACCACCAGGCGTGGAG-CCTGCGGCTTAA-TTTGACTCAACACGGGGAAACTCACCAGGT-CCAGAC-AT-GGGA
AGGA--------------TTGACAGATTGATAGCTCTTTC-TTGATTCTATGGG-TGGTGGTGCAT-GGCCGTTCTTAGT
TGGT-GGAGTGATCTGTCTGG-TTAATTTCGATAACGAACGAGACCTTAGCCTGCTAAATAGGA-TCGGGAACCTCGGTT
TCCGCATCACTTCTTAGAGGGACTTT-GC-GTGTCTAACG-C-AAGGAAGTTTGAGGCAAT-AACAGGTCTGTGATGCCC
TTAGATGTTCTGGGCTGCACGCGCGCTACACTGATGCATGCAACGAGTTTTTGA-CCTTGGCCGGCAGGTCTAGGTAATC
TTTTGAGTATGCATC-----------------------------------------------------------------
--------------------------------------------------------------------------------
--------------------------------------------------------------------------------
------------------------------------
>KU174470_Eimeria_apionodes
--------------------------------------------------------------------------------
-----------------------------------------------------------------------TGG-TAATT
CTATGGCTAATACATGCGCACTCGCCTCCTTCTCTGG-AGGGGCTGTGTTTATTAGATACAAAACC-AACCCAC--TTT-
GTGGAGTCTGGGTGATTCATAGTAACCGAACGGATCGCAGTTGGCTTCGGCCCGCGATATATCTTTCAAGTTTCTGACCT
ATCAGCTTTCGACGGTAGGGTATTGGCCTACCGTGGCAGTGACGGGTAACGGGGAATTAGGGTTCGATTCCGGAGAGGGA
GCCTGAGAAACGGCTACCACATCTAAGGAAGGCAGCAGGCGCGCAAATTACCCAATGAAAACAGCTTCGAGGTA------
-------------GTGACGAGAAATAACAATACAGGGCATTTTTTGTTCTGTAATTGGAATGATGGGAATGTAAAACCCT
TTCA-GATTAACAATTGGAGGGCAAGTCT-GGTGCCAGCAGCC-GCGGTAATTCCAGCT-CCAATAGTGTATATTAGAGT
TGTTGCAGTTAAAAAGCTCGTAGTTGGATTTCYGTCGTGGTCATCCGGTTCCGCCTGTATGGGTGTGCGCCTGGTTTGCC
CTCGGCTTTCTTCCGTTAGCCT-TCGGCGCTTCACTGCGTC--TGTTGGTGTTTCGGAACTTTTAC-TTTGAGAAAAA-T
AGAGTGTTTCAAGCAGGCTTGTCGCCCTGAATACTTCAGCAT-GGAATAATAAGATAGGACCTTGGTTCTA-TTTTGTTG
GTTTCTAGGACTAAGGTAATGATTAATAGGGACAGTTGGGG-GCATTCGTATTTAACTGTCAGAGGTGAAATTCTTAGAT
TTGTTAAAGACGAACTACTGCGAAAGCATTTGCCAAGGATGTTTTCATTAATCAAGAACGACAGTA-GGGGG-TTTGAAG
ACGATTAGATACCGTCGTAATCTCTACCATAAACTATGCCGACTAGAGATAGGGAAAT-GCCTACCTT-GGCTTCTCCTG
CACCTCATGAGAAATCAAAGTCTCTGGGTTCT-GGGGGG-AGTATGGTCGCAAGGCTGAAACTTAAA-GGAATTGACGGA
AGGGCACCACCAGGCGTGGAG-CCTGCGGCTTAA-TTTGACTCAACACGGGGAAACTCACCAGGT-CCAGAC-AT-GGGA
AGGA--------------TTGACAGATTGATAGCTCTTTC-TTGATTCTATGGG-TGGTGGTGCAT-GGCCGTTCTTAGT
TGGT-GGAGTGATCTGTCTGG-TTAATTTCGATAACGAACGAGACCTTAGCCTGCTAAATAGGA-TCGGGAACCTCGGTT
TCCGCATCACTTCTTAGAGGGACTTT-GC-GTGTCTAACG-C-AAGGAAGTTTGAGGCAAT-AACAGGTCTGTGATGCCC
TTAGATGTTCTGGGCTGCACGCGCGCTACACTGATGCATGCAACGAGTTTTTAA-CCTTGGCCGGCAGGTCTAGGTAATC
TTTTGAGTATGCATCGTGA-------------------------------------------------------------
--------------------------------------------------------------------------------
--------------------------------------------------------------------------------
------------------------------------
>KU174461_Eimeria_apionodes
--------------------------------------------------------------------------------
-----------------------------------------------------------------------TGG-TAATT
CTATGGCTAATACATGCGCACTCGCCTCCTTCTCTGG-AGGGGCTGTGTTTATTAGATACAAAACC-AACCCAC--TTT-
GTGGAGTCTGGGTGATTCATAGTAACCGAACGGATCGCAGTTGGCTTCGGCCCGCGATATATCTTTCAAGTTTCTGACCT
ATCAGCTTTCGACGGTAGGGTATTGGCCTACCGTGGCAGTGACGGGTAACGGGGAATTAGGGTTCGATTCCGGAGAGGGA
GCCTGAGAAACGGCTACCACATCTAAGGAAGGCAGCAGGCGCGCAAATTACCCAATGAAAACAGCTTCGAGGTA------
-------------GTGACGAGAAATAACAATACAGGGCATTTTTTGTTCTGTAATTGGAATGATGGGAATGTAAAACCCT
TTCA-GATTAACAATTGGAGGGCAAGTCT-GGTGCCAGCAGCC-GCGGTAATTCCAGCT-CCAATAGTGTATATTAGAGT
TGTTGCAGTTAAAAAGCTCGTAGTTGGATTTCTGTCGTGGTCATCCGGTTCCGCCTGTATGGGTGTGCGCCTGGTTTGCC
CTCGGCTTTCTTCCGTTAGCCT-TCGGCGCTTCACTGCGTC--TGTTGGTGTTTCGGAACTTTTAC-TTTGAGAAAAA-T
AGAGTGTTTCAAGCAGGCTTGTCGCCCTGAATACTTCAGCAT-GGAATAATAAGATAGGACCTTGGTTCTA-TTTTGTTG
GTTTCTAGGACTAAGGTAATGATTAATAGGGACAGTTGGGG-GCATTCGTATTTAACTGTCAGAGGTGAAATTCTTAGAT
TTGTTAAAGACGAACTACTGCGAAAGCATTTGCCAAGGATGTTTTCATTAATCAAGAACGACAGTA-GGGGG-TTTGAAG
ACGATTAGATACCGTCGTAATCTCTACCATAAACTATGCCGACTAGAGATAGGGAAAT-GCCTACCTT-GGCTTCTCCTG
CACCTCATGAGAAATCAAAGTCTCTGGGTTCT-GGGGGG-AGTATGGTCGCAAGGCTGAAACTTAAA-GGAATTGACGGA
AGGGCACCACCAGGCGTGGAG-CCTGCGGCTTAA-TTTGACTCAACACGGGGAAACTCACCAGGT-CCAGAC-AT-GGGA
AGGA--------------TTGACAGATTGATAGCTCTTTC-TTGATTCTATGGG-TGGTGGTGCAT-GGCCGTTCTTAGT
TGGT-GGAGTGATCTGTCTGG-TTAATTTCGATAACGAACGAGACCTTAGCCTGCTAAATAGGA-TCGGGAACCTCGGTT
TCCGCATCACTTCTTAGAGGGACTTT-GC-GTGTCTAACG-C-AAGGAAGTTTGAGGCAAT-AACAGGTCTGTGATGCCC
TTAGATGTTCTGGGCTGCACGCGCGCTACACTGATGCATGCAACGAGTTTTTAA-CCTTGGCCGGCAGGTCTAGGTAATC
TTTTGAGTATGCATCG----------------------------------------------------------------
--------------------------------------------------------------------------------
--------------------------------------------------------------------------------
------------------------------------
>KU174464_Eimeria_apionodes
--------------------------------------------------------------------------------
-----------------------------------------------------------------------TGG-TAATT
CTATGGCTAATACATGCGCACTCGCCTCCTTCTCTGG-AGGGGCTGTGTTTATTAGATACAAAACC-AACCCAC--TTT-
GTGGAGTCTGGGTGATTCATAGTAACCGAACGGATCGCAGTTGGCTTCGGCCCGCGATATATCTTTCAAGTTTCTGACCT
ATCAGCTTTCGACGGTAGGGTATTGGCCTACCGTGGCAGTGACGGGTAACGGGGAATTAGGGTTCGATTCCGGAGAGGGA
GCCTGAGAAACGGCTACCACATCTAAGGAAGGCAGCAGGCGCGCAAATTACCCAATGAAAACAGCTTCGAGGTA------
-------------GTGACGAGAAATAACAATACAGGGCATTTTTTGTTCTGTAATTGGAATGATGGGAATGTAAAACCCT
TTCA-GATTAACAATTGGAGGGCAAGTCT-GGTGCCAGCAGCC-GCGGTAATTCCAGCT-CCAATAGTGTATATTAGAGT
TGTTGCAGTTAAAAAGCTCGTAGTTGGATTTCTGTCGTGGTCATCCGGTTCCGCCGGTATGGGTGTGCGCCTGGTTTGCC
CTCGGCTTTCTTCCGTTAGCCT-TCGGCGCTTCACTGCGTC--TGTTGGTGTTTCGGAACTTTTAC-TTTGAGAAAAA-T
AGAGTGTTTCAAGCAGGCTTGTCGCCCTGAATACTTCAGCAT-GGAATAATAAGATAGGACCTTGGTTCTATTTTTGTTG
GTTTCTAGGACTAAGGTAATGATTAATAGGGACAGTTGGGG-GCATTCGTATTTAACTGTCAGAGGTGAAATTCTTAGAT
TTGTTAAAGACGAACTACTGCGAAAGCATTGCCCAAGGATGTTTTCATTAATCAAGAAC---------------------
--------------------------------------------------------------------------------
--------------------------------------------------------------------------------
--------------------------------------------------------------------------------
--------------------------------------------------------------------------------
--------------------------------------------------------------------------------
--------------------------------------------------------------------------------
--------------------------------------------------------------------------------
--------------------------------------------------------------------------------
--------------------------------------------------------------------------------
--------------------------------------------------------------------------------
------------------------------------
>KU174480_Eimeria_apionodes
--------------------------------------------------------------------------------
--------------------------------------------------------------------------------
--------------------------------------------------------------------------------
--------------------------------------------------------------------------------
--------------------------------------------------------------------------------
--------------------------------------------------------------------------------
--------------------------------------------------------------------------------
--------------------------------------------------------------------GTATATTAGAGT
TGTTGCAGTTAAAAAGCTCGTAGTTGGATTTCTGTCGTGGTCATCCGGTTCCGCCCGTATGGGTGTGCACCTGGTTTGCC
CTCGGCTTTCTTCCGTTAGCCT-TCGGCGCTTCATTGCGTC--TGTTGGTGTTTCGGAACTTTTAC-TTTGAGAAAAA-T
AGAGTGTTTCAAGCAGGCTTGTCGCCCTGAATACTGCAGCAT-GGAATAATAAGATAGGACCTTGGTTCTA-TTTTGTTG
GTTTCTAGGACTAAGGTAATGATTAATAGGGACAGTTGGGG-GCATTCGTATTTAACTGTCAGAGGTGAAATTCTTAGAT
TTGTTAAAGACGAACTACTGCGAAAGCATTTGCCAAGGATGTTTTCATTAATCAAGAACGACAGTA-GGGGG-TTTGAAG
ACGATTAGATACCGTCGTAATCTCTACCATAAACTATGCCGACTAGAGATAGGGAAAT-GCCTACCTT-GGCTTCTCCTG
CACCTCATGAGAAATCAAAGTCTCTGGGTTCT-GGGGGG-AGTATGGTCGCAAGGCTGAAACTTAAA-GGAATTGACGGA
AGGGCACCACCAGGCGTGGAG-CCTGCGGCTTAA-TTTGACTCAACACGGGGAAACTCACCAGGT-CCAGAC-AT-GGGA
AGGA--------------TTGACAGATTGATAGCTCTTTC-TTGATTCTATGGG-TGGTGGTGCAT-GGCCGTTCTTAGT
TGGT-GGAGTGATCTGTCTGG-TTAATTTCGATAACGAACGAGACCTTAGCCTGCTAAATAGGA-TCGGGAACCTCGGTT
TCCGCATCACTTCTTAGAGGGACTTT-GC-GTGTCTAACG-C-AAGGAAGTTTGAGGCAAT-AACAGGTCTGTGATGCCC
TTAGATGTTCTGGGCTGCACGCGCGCTACACTGATGCATGCAACGAGTTTTTAA-CCTTGGCCGGCAGGTCTAGGTAATC
TTTTGAGTATGCATCGTG--------------------------------------------------------------
--------------------------------------------------------------------------------
--------------------------------------------------------------------------------
------------------------------------
>KU174483_Eimeria_apionodes
--------------------------------------------------------------------------------
--------------------------------------------------------------------------------
--------------------------------------------------------------------------------
--------------------------------------------------------------------------------
--------------------------------------------------------------------------------
--------------------------------------------------------------------------------
--------------------------------------------------------------------------------
--------------------------------------------------------------------------------
--TTGCAGTTAAAAAGCTCGTAGTTGGATTTCTGTCGTGGTCATCCGGTTCCGCCCGTATGGGTGTGCGCCTGGTTTGCC
CTCGGCTTTCTCCCGTTAGCCT-TCGGCGCTTCATTGCGTC--TGTTGGTGTTTCGGGACTTTTAC-TTTGAGAAAAA-T
AGAGTGTTTCAAGCAGGCTTGTCGCCCTGAATACTTCAGCAT-GGAATAATAAGATAGGACCTTGGTTCTA-TTTTGTTG
GTTTCTGGGACTAAGGTAATGATTAATAGGGACAGTTGGGG-GCATTCGTATTTAACTGTCAGAGGTGAAATTCTTAGAT
TTGTTAAAGACGAACTACTGCGAAAGCATTTGCCAAGGATGTTTTCATTAATCAAGAACGACAGTA-GGGGG-TTTGAAG
ACGATTAGATACCGTCGTAATCTCTACCATAAACTATGCCGACTAGAGATAGGGAAAT-GCCTACCTT-GGCTTCTCCTG
CACCTCATGAGAAATCAAAGTCTCTGGGTTCT-GGGGGG-AGTATGGTCGCAAGGCTGAAACTTAAA-GGAATTGACGGA
AGGGCACCACCAGGCGTGGAG-CCTGCGGCTTAA-TTTGACTCAACACGGGGAAACTCACCAGGT-CCAGAC-AT-GGGA
AGGA--------------TTGACAGATTGATAGCTCTTTC-TTGATTCTATGGG-TGGTGGTGCAT-GGCCGTTCTTAGT
TGGT-GGAGTGATCTGTCTGG-TTAATTTCGATAACGAACGAGACCTTAGCCTGCTAAATAGGA-TCGGGAACCTCGGTT
TCCGCATCACTTCTTAGAGGGACTTT-GC-GTGTCTAACG-C-AAGGAAGTTTGAGGCAAT-AACAGGTCTGTGATGCCC
TTAGATGTTCTGGGCTGCACGCGCGCTACACTGATGCATGCAACGAGTTTTTAA-CCTTGGCCGGCAGGTCTAGGTAATC
TTTTGAGTATGCATCGTGA-------------------------------------------------------------
--------------------------------------------------------------------------------
--------------------------------------------------------------------------------
------------------------------------
>KU174462_Eimeria_apionodes
--------------------------------------------------------------------------------
-----------------------------------------------------------------------TGG-TAATT
CTATGGCTAATACATGCGCACTCGCCTCCTTCTCTGG-AGGGGCTGTGTTTATTAGATACAAAACC-AACCCACT-TTT-
GTGGAGTCTGGGTGATTCATAGTAACCGAACGGATCGCAGTTGGCTTCGGCCCGCGATATATCTTTCAAGTTTCTGACCT
ATCAGCTTTCGACGGTAGGGTATTGGCCTACCGTGGCAGTGACGGGTAACGGGGAATTAGGGTTCGATTCCGGAGAGGGA
GCCTGAGAAACGGCTACCACATCTAAGGAAGGCAGCAGGCGCGCAAATTACCCAATGAAAACAGCTTCGAGGTA------
-------------GTGACGAGAAATAACAATACAGGGCATTTTTTGTTCTGTAATTGGAATGATGGGAATGTAAAACCCT
TTCA-GAGTAACAATTGGAGGGCAAGTCT-GGTGCCAGCAGCC-GCGGTAATTCCAGCT-CCAATAGTGTATATTAGAGT
TGTTGCAGTTAAAAAGCTCGTAGTTGGATTTCTGTCGTGGTCATCCGGTTCCGCCCGTATGGGTGTGCACCTGGTTTGCC
CTCGGCTTTCTTCCGTTAGCCT-TCGGCGCTTCATTGCGTC--TGTTGGTGTTTCGGAACTTTTAC-TTTGAGAAAAA-T
AGAGTGTTTCAAGCAGGCTTGTCGCCCTGAATACTGCAGCAT-GGAATAATAAGATAGGACCTTGGTTCTA-TTTTGTTG
GTTTCTAGGACTAAGGTAATGATTAATAGGGACAGTTGGGG-GCATTCGTATTTAACTGTCAGAGGTGAAATTCTTAGAT
TTGTTAAAGACGAACTACTGCGAAAGCATTTGCCAAGGATGTTTTCATTAATCAAGAACGACAGTA-GGGGGGTTTGAAG
ACGATTAGATACCGTCGTAATCTCTACCATAAACTATGCCGACTAGAGATAGGGAAAT-GCCTACCTT-GGCTTCTCCTG
CACCTCATGAGAAATCAAAGTCTCTGGGTTCT-GGGGGG-AGTATGGTCGCAAGGCTGAAACTTAAA-GGAATTGACGGA
AGGGCACCACCAGGCGTGGAG-CCTGCGGCTTAA-TTTGACTCAACACGGGGAAACTCACCAGGT-CCAGAC-AT-GGGA
AGGA--------------TTGACAGATTGATAGCTCTTTC-TTGATTCTATGGG-TGGTGGTGCAT-GGCCGTTCTTAGT
TGGT-GGAGTGATCTGTCTGG-TTAATTTCGATAACGAACGAGACCTTAGCCTGCTAAATAGGA-TCGGGAACCTCGGTT
TCCGCATCACTTCTTAGAGGGACTTT-GC-GTGTCTAACG-C-AAGGAAGTTTGAGGCAAT-AACAGGTCTGTGATGCCC
TTAGATGTTCTGGGCTGCACGCGCGCTACACTGATGCATGCAACGAGTTTTTAA-CCTTGGCCGGCAGGTCTAGGTAATC
TTTTGAGTATGCATCGTG--------------------------------------------------------------
--------------------------------------------------------------------------------
--------------------------------------------------------------------------------
------------------------------------
>KU174463_Eimeria_apionodes
--------------------------------------------------------------------------------
--------------------------------------------------------------------------------
--------------------------------------------------------------------------------
--------------------------------------------------------------------------------
--------------------------------------------------------------------------------
-------------------------------------------CAAATTACCCAATGAAAACAGCTTCGAGGTA------
-------------GTGACGAGAAATAACAATACAGGGCATTTTTTGTTCTGTAATTGGAATGATGGGAATGTAAAACCCT
TTCA-GATTAACAATTGGAGGGCAAGTCT-GGTGCCAGCAGCC-GCGGTAATTCCAGCT-CCAATAGTGTATATTAGAGT
TGTTGCAGTTAAAAAGCTCGTAGTTGGRWTTCTGTCGTGGTCATCCGGTTCCGCCTGTATGGGTGTGCGCCTGGTTTGCC
CTCGGCTTTCTTCCGTTAGCCT-TCGGCGCTTCACTGCGTC--TGTTGGTGTTTCGGAACTTTTAC-TTTGAGAAAAA-T
AGAGTGTTTCAAGCAGGCTTGTCGCCCTGAATACTTCAGCAT-GGAATAATAAGATAGGACCTTGGTTCTA-TTTTGTTG
GTTTCTAGGACTAAGGTAATGATTAATAGGGACAGTTGGGG-GCATTCGTATTTAACTGTCAGAGGTGAAATTCTTAGAT
TTGTTAAAGACGAACTACTGCGAAAGCATTTGCCAAGGATGTTTTCATTAATCAAGAACGACAGTA-GGGGG-TTTGAAG
ACGATTAGATACCGTCGTAATCTCTACCATAAACTATGCCGACTAGAGATAGGGAAAT-GCCTACCTT-GGCTTCTCCTG
CACCTCATGAGAAATCAAAGTCTCTGGGTTCT-GGGGGG-AGTATGGTCGCAAGGCTGAAACTTAAA-GGAATTGACGGA
AGGGCACCACCAGGCGTGGAG-CCTGCGGCTTAA-TTTGACTCAACACGGGGAAACTCACCAGGT-CCAGAC-AT-GGGA
AGGA--------------TTGACAGAT-----------------------------------------------------
--------------------------------------------------------------------------------
--------------------------------------------------------------------------------
--------------------------------------------------------------------------------
--------------------------------------------------------------------------------
--------------------------------------------------------------------------------
--------------------------------------------------------------------------------
------------------------------------
>KU174468_Eimeria_apionodes
--------------------------------------------------------------------------------
--------------------------------------------------------------------------------
---------------------TCGCCTCCTTCTCTGG-AGGGGCTGTGTTTATTAGATACAAAACC-AACCCAC--TTTT
GTGGAGTCTGGGTGATTCATAGTAACCGAACGGATCGCAGTTGGCTTCGGCCCGCGATATATCTTTCAAGTTTCTGACCT
ATCAGCTTTCGACGGTAGGGTATTGGCCTACCGTGGCAGTGACGGGTAACGGGGAATTAGGGTTCGATTCCGGAGAGGGA
GCCTGAGAAACGGCTACCACATCTAAGGAAGGCAGCAGGCGCGCAAATTACCCAATGAAAACAGCTTCGAGGTA------
-------------GTGACGAGAAATAACAATACAGGGCATTTTTTGTTCTGTAATTGGAATGATGGGAATGTAAAACCCT
TTCA-GAGTAACAATTGGAGGGCAAGTCT-GGTGCCAGCAGCC-GCGGTAATTCCAGCT-CCAATAGTGTATATTAGAGT
TGTTGCAGTTAAAAAGCTCGTAGTTGGATTTCTGTCGTGGTCATCCGGTTCCGCCCGTATGGGTGTGCACCTGGTTTGCC
CTCGGCTTTCTTCCGTTAGCCT-TCGGCGCTTCATTGCGTC--TGTTGGTGTTTCGGAACTTTTAC-TTTGAGAAAAA-T
AGAGTGTTTCAAGCAGGCTTGTCGCCCTGAATACTGCAGCAT-GGAATAATAAGATAGGACCTTGGTTCTA-TTTTGTTG
GTTTCTAGGACTAAGGTAATGATTAATAGGGACAGTTGGGG-GCATTCGTATTTAACTGTCAGAGGTGAAATTCTTAGAT
TTGTTAAAGACGAACTACTGCGAAAGCATTTGCCAAGGATGTTTTCATTAATCAAGAACGACAGTA-GGGGG-TTTGAAG
ACGATTAGATACCGTCGTAATCTCTACCATAAACTATGCCGACTAGAGATAGGGAAAT-GCCTACCTT-GGCTTCTCCTG
CACCTCATGAGAAATCAAAGTCTCTGGGTTCT-GGGGGG-AGTATGGTCGCAAGGCTGAAACTTAAA-GGAATTGACGGA
AGGGCACCACCAGGCGTGGAG-CCTGCGGCTTAA-TTTGACTCAACACGGGGAAACTCACCAGGT-CCAGAC-AT-GGGA
AGGA--------------TTGACAGATTGATAGCTCTTTC-TTGATTCTATGGG-TGGTGGTGCAT-GGCCGTTCTTAGT
TGGT-GGAGTGATCTGTCTGG-TTAATTTCGATAACGAACGAGACCTTAGCCTGCTAAATAGGA-TCGGGAACCTCGGTT
TCCGCATCACTTCTTAGAGGGACTTT-GC-GTGTCTAACG-C-AAGGAAGTTTGAGGCAAT-AACAGGTCTGTGATGCCC
TTAGATGTTCTGGGCTGCACGCGCGCTACACTGATGCATGCAACGAGTTTTTAA-CCTTGGCCGGCAGGTCTAGGTAATC
TTTTGAGTATGCATCGTG--------------------------------------------------------------
--------------------------------------------------------------------------------
--------------------------------------------------------------------------------
------------------------------------
>KU174479_Eimeria_apionodes
--------------------------------------------------------------------------------
--------------------------------------------------------------------------------
--------------------------------------------------------------------------------
--------------------------------------------------------------------------------
--------------------------------------------------------------------------------
--------------------------------------------------------------------------------
--------------------------------------------------------------------------------
----------ACAATTGGAGGGCAAGTCT-GGTGCCAGCAGCC-GCGGTAATTCCAGCTCCCAATAGTGTATATTAGAGT
TGTTGCAGTTAAAAAGCTCGTAGTTGGATTTCTGTCGTGGTCATCCGGTTCCGCCCGTATGGGTGTGCACCTGGTTTGCC
CTCGGCTTTCTTCCGTTAGCCT-TCGGCGCTTCATTGCGTC--TGTTGGTGTTTCGGAACTTTTAC-TTTGAGAAAAA-T
AGAGTGTTTCAAGCAGGCTTGTCGCCCTGAATACTGCAGCAT-GGAATAATAAGATAGGACCTTGGTTCTA-TTTTGTTG
GTTTCTAGGACTAAGGTAATGATTAATAGGGACAGTTGGGG-GCATTCGTATTTAACTGTCAGAGGTGAAATTCTTAGAT
TTGTTAAAGACGAACTACTGCGAAAGCATTTGCCAAGGATGTTTTCATTAATCAAGAACGACAGTA-GGGGG-TTTGAAG
ACGATTAGATACCGTCGTAATCTCTACCATAAACTATGCCGACTAGAGATAGGGAAAT-GCCTACCTT-GGCTTCTCCTG
CACCTCATGAGAAATCAAAGTCTCTGGGTTCT-GGGGGG-AGTATGGTCGCAAGGCTGAAACTTAAA-GGAATTGACGGA
AGGGCACCACCAGGCGTGGAG-CCTGCGGCTTAA-TTTGACTCAACACGGGGAAACTCACCAGGT-CCAGAC-AT-GGGA
AGGA--------------TTGACAGATTGATAGCTCTTTC-TTGATTCTATGGG-TGGTGGTGCAT-GGCCGTTCTTAGT
TGGT-GGAGTGATCTGTCTGG-TTAATTTCGATAACGAACGAGACCTTAGCCTGCTAAATAGGA-TCGGGAACCTCGGTT
TCCGCATCACTTCTTAGAGGGACTTT-GC-GTGTCTAACG-C-AAGGAAGTTTGAGGCAAT-AACAGGTCTGTGATGCCC
TTAGATGTTCTGGGCTGCACGCGCGCTACACTGATGCATGCAACGAGTTTTTAA-CCTTGGCCGGCAGGTCTAGGTAATC
TTTTGAGTATGCATCGTG--------------------------------------------------------------
--------------------------------------------------------------------------------
--------------------------------------------------------------------------------
------------------------------------
>KU174449_Eimeria_apionodes
--------------------------------------------------------------------------------
--------------------------------------------------------------G-ATAACCATGG-TAATT
CTATGGCTAATACATGCGCACTCGCCTCCTTCTCTGG-AGGGGCTGTGTTTATTAGATACAAAACC-AACCCAC--TTT-
GTGGAGTCTGGGTGATTCATAGTAACCGAACGGATCGCAGTTGGCTTCGGCCCGCGATATATCTTTCAAGTTTCTGACCT
ATCAGCTTTCGACGGTAGGGTATTGGCCTACCGTGGCAGTGACGGGTAACGGGGAATTAGGGTTCGATTCCGGAGAGGGA
GCCTGAGAAACGGCTACCACATCTAAGGAAGGCAGCAGGCGCGCAAATTACCCAATGAAAACAGCTTCGAGGTA------
-------------GTGACGAGAAATAACAATACAGGGCATTTTTTGTTCTGTAATTGGAATGATGGGAATGTAAAACCCT
TTCA-GATTAACAATTGGAGGGCAAGTCT-GGTGCCAGCAGCC-GCGGTAATTCCAGCT-CCAATAGTGTATATTAGAGT
TGTTGCAGTTAAAAAGCTCGTAGTTGGATTTCTGTCGTGGTCATCCGGTTCCGCCTGTATGGGTGTGCGCCTGGTTTGCC
CTCGGCTTTCTTCCGTTAGCCTTTCGGCGCTTCACTGCGTC--TGTTGGTGTTTCGGAACTTTTAC-TTTGAGAAAAA-T
AGAGTGTTTCAAGCAGGCTTGTCGCCCTGAATACTTCAGCAT-GGAATAATAAGATAGGACCTTGGTTCTA-TTTTGTTG
GTTTCTAGGACTAAGGTAATGATTAATAGGGACAGTTGGGG-GCATTCGTATTTAACTGTCAGAGGTGAAATTCTTAGAT
TTGTTAAAGACGAACTACTGCGAAAGCATTTGCCAAGGATGTTTTCATTAATCAAGAACGACAGTA-GGGGG-TTTGAAG
ACGATTAGATACCGTCGTAATCTCTACCATAAACTATGCCGACTAGAGATAGGGAAAT-GCCTACCTT-GGCTTCTCCTG
CACCTCATGAGAAATCAAAGTCTCTGGGTTCTGGGGGGG-AGTATGGTCGCAAGGCTGAAACTTAAA-GGAATTGACGGA
AGGGCACCACCAGGCGTGGAG-CCTGCGGCTTAA-TTTGACTCAACACGGGGAAACTCACCAGGT-CCAGAC-AT-GGGA
AGGA--------------TTGACAGATTGATAGCTCTTTC-TTGATTCTATGGG-TGGTGGTGCAT-GGCCGTTCTTAGT
TGGT-GGAGTGATCTGTCTGG-TTAATTTCGATAACGAACGAGACCTTAGCCTGCTAAATAGGA-TCGGGAACCTCGGTT
TCCGCATCACTTCTTAGAGGGACTTT-GC-GTGTCTAACG-C-AAGGAAGTTTGAGGCAAT-AACAGGTCTGTGATGCCC
TTAGATGTTCTGGGCTGCACGCGCGCTACACTGATGCATGCAACGAGTTTTTAA-CCTTGGCCGGCAGGTCTAGGTA---
--------------------------------------------------------------------------------
--------------------------------------------------------------------------------
--------------------------------------------------------------------------------
------------------------------------
>KU174450_Eimeria_apionodes
--------------------------------------------------------------------------------
-------------------------------------------------------------GG-ATAACCATGG-TAATT
CTATGGCTAATACATGCGCACTCGCCTCCTTCTCTGG-AGGGGCTGTGTTTATTAGATACAAAACC-AACCCAC--TTT-
GTGGAGTCTGGGTGATTCATAGTAACCGAACGGATCGCAGTTGGCTTCGGCCCGCGATATATCTTTCAAGTTTCTGACCT
ATCAGCTTTCGACGGTAGGGTATTGGCCTACCGTGGCAGTGACGGGTAACGGGGAATTAGGGTTCGATTCCGGAGAGGGA
GCCTGAGAAACGGCTACCACATCTAAGGAAGGCAGCAGGCGCGCAAATTACCCAATGAAAACAGCTTCGAGGTA------
-------------GTGACGAGAAATAACAATACAGGGCATTTTTTGTTCTGTAATTGGAATGATGGGAATGTAAAACCCT
TTCA-GATTAACAATTGGAGGGCAAGTCT-GGTGCCAGCAGCC-GCGGTAATTCCAGCT-CCAATAGTGTATATTAGAGT
TGTTGCAGTTAAAAAGCTCGTAGTTGGATTTCTGTCGTGGTCATCCGGTTCCGCCTGTATGGGTGTGCGCCTGGTTTGCC
CTCGGCTTTCTTCCGTTAGCCT-TCGGCGCTTCACTGCGTC--TGTTGGTGTTTCGGAACTTTTAC-TTTGAGAAAAA-T
AGAGTGTTTCAAGCAGGCTTGTCGCCCTGAATACTTCAGCAT-GGAATAATAAGATAGGACCTTGGTTCTA-TTTTGTTG
GTTTCTAGGACTAAGGTAATGATTAATAGGGACAGTTGGGG-GCATTCGTATTTAACTGTCAGAGGTGAAATTCTTAGAT
TTGTTAAAGACGAACTACTGCGAAAGCATTTGCCAAGGATGTTTTCATTAATCAAGAACGACAGTA-GGGGG-TTTGAAG
ACGATTAGATACCGTCGTAATCTCTACCATAAACTATGCCGACTAGAGATAGGGAAAT-GCCTACCTT-GGCTTCTCCTG
CACCTCATGAGAAATCAAAGTCTCTGGGTTCT-GGGGGG-AGTATGGTCGCAAGGCTGAAACTTAAA-GGAATTGACGGA
AGGGCACCACCAGGCGTGGAG-CCTGCGGCTTAA-TTTGACTCAACACGGGGAAACTCACCAGGT-CCAGAC-AT-GGGA
AGGA--------------TTGACAGATTGATAGCTCTTTC-TTGATTCTATGGG-TGGTGGTGCAT-GGCCGTTCTTAGT
TGGT-GGAGTGATCTGTCTGG-TTAATTTCGATAACGAACGAGACCTTAGCCTGCTAAATAGGA-TCGGGAACCTCGGTT
TCCGCATCACTTCTTAGAGGGACTTT-GC-GTGTCTAACG-C-AAGGAAGTTTGAGGCAAT-AACAGGTCTGTGATGCCC
TTAGATGTTCTGGGCTGCACGCGCGCTACACTGATGCATGCAACGAGTTTTTAA-CCTTGGCCGGCAGGTCTAGGTAATC
TTTTGAGTATGCATCGTGA-------------------------------------------------------------
--------------------------------------------------------------------------------
--------------------------------------------------------------------------------
------------------------------------
>KU174465_Eimeria_apionodes
--------------------------------------------------------------------------------
--------------------------------------------------------------------------------
----------------------------------------------------------------CC-AACCCAC--TTT-
GTGGAGTCTGGGTGATTCATAGTAACCGAACGGATCGCAGTTGGCTTCGGCCCGCGATATATCTTTCAAGTTTCTGACCT
ATCAGCTTTCGACGGTAGGGTATTGGCCTACCGTGGCAGTGACGGGTAACGGGGAATTAGGGTTCGATTCCGGAGAGGGA
GCCTGAGAAACGGCTACCACATCTAAGGAAGGCAGCAGGCGCGCAAATTACCCAATGAAAACAGCTTCGAGGTA------
-------------GTGACGAGAAATAACAATACAGGGCATTTTTTGTTCTGTAATTGGAATGATGGGAATGTAAAACCCT
TTCA-GATTAACAATTGGAGGGCAAGTCT-GGTGCCAGCAGCC-GCGGTAATTCCAGCT-CCAATAGTGTATATTAGAGT
TGTTGCAGTTAAAAAGCTCGTAGTTGGATTTCTGTCGTGGTCATCCGGTTCCGCCCGTACGGGTGTGCGCCTGGTTTGCC
CTCGGCTTTCTTCCGTTAGCCT-TCGGCGCTTCATTGCGTC--TGTTGGTGTTTCGGAACTTTTAC-TTTGAGAAAAA-T
AGAGTGTTTCAAGCAGGCTTGTCGCCCTGAATACTTCAGCAT-GGAATAATAAGATAGGACCTTGGTTCTA-TTTTGTTG
GTTTCTAGGACTAAGGTAATGATTAATAGGGACAGTTGGGG-GCATTCGTATTTAACTGTCAGAGGTGAAATTCTTAGAT
TTGTTAAAGACGAACTACTGCGAAAGCATTTGCCAAGGATGTTTTCATTAATCAAGAACGACAGTA-GGGGG-TTTGAAG
ACGATTAGATACCGTCGTAATCTCTACCATAAACTATGCCGACTAGAGATAGGGAAAT-GCCTACCTT-GGCTTCTCCTG
--------------------------------------------------------------------------------
--------------------------------------------------------------------------------
--------------------------------------------------------------------------------
--------------------------------------------------------------------------------
--------------------------------------------------------------------------------
--------------------------------------------------------------------------------
--------------------------------------------------------------------------------
--------------------------------------------------------------------------------
--------------------------------------------------------------------------------
------------------------------------
>KU174467_Eimeria_apionodes
--------------------------------------------------------------------------------
-----------------------------------------------------------------------TGG-TAATT
CTATGGCTAATACATGCGCACTCGCCTCCTTCTCTGG-AGGGGCTGTGTTTATTAGATACAAAACC-AACCCAC--TTT-
GTGGAGTCTGGGTGATTCATAGTAACCGAACGGATCGCAGTTGGCTTCGGCCCGCGATATATCTTTCAAGTTTCTGACCT
ATCAGCTTTCGACGGTAGGGTATTGGCCTACCGTGGCAGTGACGGGTAACGGGGAATTAGGGTTCGATTCCGGAGAGGGA
GCCTGAGAAACGGCTACCACATCTAAGGAAGGCAGCAGGCGCGCAAATTACCCAATGAAAACAGCTTCGAGGTA------
-------------GTGACGAGAAATAACAATACAGGGCATTTTTTGTTCTGTAATTGGAATGATGGGAATGTAAAACCCT
TTCA-GATTAACAATTGGAGGGCAAGTCT-GGTGCCAGCAGCC-GCGGTAATTCCAGCT-CCAATAGTGTATATTAGAGT
TGTTGCAGTTAAAAAGCTCGTAGTTGGATTTCTGTCGTGGTCATCCGGTTCCGCCCGTACGGGTGTGCGCCTGGTTTGCC
CTCGGCTTTCTTCCGTTAGCCT-TCGGCGCTTCATTGCGTC--TGTTGGTGTTTCGGAACTTTTAC-TTTGAGAAAAA-T
AGAGTGTTTCAAGCAGGCTTGTCGCCCTGAATACTTCAGCAT-GGAATAATAAGATAGGACCTTGGTTCTA-TTTTGTTG
GTTTCTAGGACTAAGGTAATGATTAATAGGGACAGTTGGGG-GCATTCGTATTTAACTGTCAGAGGTGAAATTCTTAGAT
TTGTTAAAGACGAACTACTGCGAAAGCATTTGCCAAGGATGTTTTCATTAATCAAGAACGACAGTA-GGGGG-TTTGAAG
ACGATTAGATACCGTCGTAATCTCTACCATAAACTATGCCGACTAGAGATAGGGAAAT-GCCTACCTT-GGCTTCTCCTG
CACCTCATGAGAAATCAAAGTCTCTGGGTTCTGGGGGG--AGTATGGTCGCAAGGCTGAAACTTAAA-GGAATTGACGGA
AGGGCACCACCAGGCGTGGAG-CCTGCGGCTTAA-TTTGACTCAACACGGGGAAACTCACCAGGT-CCAGAC-AT-GGGA
AGGA--------------TTGACAGATTGATAGCTCTTTC-TTGATTCTATGGG-TGGTGGTGCAT-GGCCGTTCTTAGT
TGGT-GGAGTGATCTGTCTGG-TTAATTTCGATAACGAACGAGACCTTAGCCTGCTAAATAGGA-TCGGGAACCTCGGTT
TCCGCATCACTTCTTAGAGGGACTTT-GC-GTGTCTAACG-C-AAGGAAGTTTGAGGCAAT-AACAGGTCTGTGATGCCC
TTAGATGTTCTGGGCTGCACGCGCGCTACACTGATGCATGCAACGAGTTTTTAA-CCTTGGCCGGCAGGTCTAGGTAATC
TTTTGAGTATGCATCGTG--------------------------------------------------------------
--------------------------------------------------------------------------------
--------------------------------------------------------------------------------
------------------------------------
>KU174474_Eimeria_apionodes
--------------------------------------------------------------------------------
-----------------------------------------------------------------------TGG-TAATT
CTATGGCTAATACATGCGCACTCGCCTCCTTCTCTGG-AGGGGCTGTGTTTATTAGATACAAAACC-AACCCAC--TTT-
GTGGAGTCTGGGTGATTCATAGTAACCGAACGGATCGCAGTTGGCTTCGGCCCGCGATATATCTTTCAAGTTTCTGACCT
ATCAGCTTTCGACGGTAGGGTATTGGCCTACCGTGGCAGTGACGGGTAACGGGGAATTAGGGTTCGATTCCGGAGAGGGA
GCCTGAGAAACGGCTACCACATCTAAGGAAGGCAGCAGGCGCGCAAATTACCCAATGAAAACAGCTTCGAGGTA------
-------------GTGACGAGAAATAACAATACAGGGCATTTTTTGTTCTGTAATTGGAATGATGGGAATGTAAAACCCT
TTCA-GATTAACAATTGGAGGGCAAGTCT-GGTGCCAGCAGCC-GCGGTAATTCCAGCT-CCAATAGTGTATATTAGAGT
TGTTGCAGTTAAAAAGCTCGTAGTTGGATTTCTGTCGTGGTCATCCGGTTCCGCCKGTATGGGTGTGCGCCTGGTTTGCC
CTCGGCTTTCTTCCGTTAGCCT-TCGGCGCTTCACTGCGTC--TGTTGGTGTTTCGGAACTTTTAC-TTTGAGAAAAA-T
AGAGTGTTTCAAGCAGGCTTGTCGCCCTGAATACTTCAGCAT-GGAATAATAAGATAGGACCTTGGTTCTA-TTTTGTTG
GTTTCTAGGACTAAGGTAATGATTAATAGGGACAGTTGGGG-GCATTCGTATTTAACTGTCAGAGGTGAAATTCTTAGAT
TTGTTAAAGACGAACTACTGCGAAAGCATTKSCCAAGGATGTTTTCATTAATCAAGAACGACAGTA-GGGGG-TTTGAAG
ACGATTAGATACCGTCGTAATCTCTACCATAAACTATGCCGACTAGAGATAGGGAAAT-GCCTACCTT-GGCTTCTCCTG
CACCTCATGAGAAATCAAAGTCTCTGGGTTCT-GGGGGG-AGTATGGTCGCAAGGCTGAAACTTAAA-GGAATTGACGGA
AGGGCACCACCAGGCGTGGAG-CCTGCGGCTTAA-TTTGACTCAACACGGGGAAACTCACCAGGT-CCAGAC-AT-GGGA
AGGA--------------TTGACAGATTGATAGCTCTTTC-TTGATTCTATGGG-TGGTGGTGCAT-GGCCGTTCTTAGT
TGGT-GGAGTGATCTGTCTGG-TTAATTTCGATAACGAACGAGACCTTAGCCTGCTAAATAGGA-TCGGGAACCTCGGTT
TCCGCATCACTTCTTAGAGGGACTTT-GC-GTGTCTAACG-C-AAGGAAGTTTGAGGCAAT-AACAGGTCTGTGATGCCC
TTAGATGTTCTGGGCTGCACGCGCGCTACACTGATGCATGCAACGAGTTTTTAA-CCTTGGCCGGCAGGTCTAGGTAATC
TTTTGAGTATGCATCGTG--------------------------------------------------------------
--------------------------------------------------------------------------------
--------------------------------------------------------------------------------
------------------------------------
>KU174451_Eimeria_apionodes
--------------------------------------------------------------------------------
--------------------------------------------------------------------CCATGG-TAATT
CTATGGCTAATACATGCGCACTCGCCTCCTTCTCTGG-AGGGGCTGTGTTTATTAGATACAAAACC-AACCCAC--TTT-
GTGGAGTCTGGGTGATTCATAGTAACCGAACGGATCGCAGTTGGCTTCGGCCCGCGATATATCTTTCAAGTTTCTGACCT
ATCAGCTTTCGACGGTAGGGTATTGGCCTACCGTGGCAGTGACGGGTAACGGGGAATTAGGGTTCGATTCCGGAGAGGGA
GCCTGAGAAACGGCTACCACATCTAAGGAAGGCAGCAGGCGCGCAAATTACCCAATGAAAACAGCTTCGAGGTA------
-------------GTGACGAGAAATAACAATACAGGGCATTTTTTGTTCTGTAATTGGAATGATGGGAATGTAAAACCCT
TTCA-GATTAACAATTGGAGGGCAAGTCT-GGTGCCAGCAGCC-GCGGTAATTCCAGCT-CCAATAGTGTATATTAGAGT
TGTTGCAGTTAAAAAGCTCGTAGTTGGATTTCTGTCGTGGTCATCCGGTTCCGCCTGTATGGGTGTGCGCCTGGTTTGCC
CTCGGCTTTCTTCCGTTAGCCT-TCGGCGCTTCACTGCGTC--TGTTGGTGTTTCGGAACTTTTAC-TTTGAGAAAAA-T
AGAGTGTTTCAAGCAGGCTTGTCGCCCTGAATACTTCAGCAT-GGAATAATAAGATAGGACCTTGGTTCTA-TTTTGTTG
GTTTCTAGGACTAAGGTAATGATTAATAGGGACAGTTGGGG-GCATTCGTATTTAACTGTCAGAGGTGAAATTCTTAGAT
TTGTTAAAGACGAACTACTGCGAAAGCATTTGCCAAGGATGTTTTCATTAATCAAGAACGACAGTA-GGGGG-TTTGAAG
ACGATTAGATACCGTCGTAATCTCTACCATAAACTATGCCGACTAGAGATAGGGAAAT-GCCTACCTT-GGCTTCTCCTG
CACCTCATGAGAAATCAAAGTCTCTGGGTTCT-GGGGGG-AGTATGGTCGCAAGGCTGAAACTTAAA-GGAATTGACGGA
AGGGCACCACCAGGCGTGGAG-CCTGCGGCTTAA-TTTGACTCAACACGGGGAAACTCACCAGGT-CCAGAC-AT-GGGA
AGGA--------------TTGACAGATTGATAGCTCTTTC-TTGATTCTATGGG-TGGTGGTGCAT-GGCCGTTCTTAGT
TGGT-GGAGTGATCTGTCTGG-TTAATTTCGATAACGAACGAGACCTTAGCCTGCTAAATAGGA-TCGGGAACCTCGGTT
TCCGCATCACTTCTTAGAGGGACTTT-GC-GTGTCTAACG-C-AAGGAAGTTTGAGGCAAT-AACAGGTCTGTGATGCCC
TTAGATGTTCTGGGCTGCACGCGCGCTACACTGATGCATGCAACGAGTTTTTAA-CCTTGGCCGGCAGGTCTAGGTAATC
TTTTGAGTATGCATCG----------------------------------------------------------------
--------------------------------------------------------------------------------
--------------------------------------------------------------------------------
------------------------------------
>KU174459_Eimeria_apionodes
--------------------------------------------------------------------------------
--------------------------------------------------------------------------------
-TATGGCTAATACATGCGCACTCGCCTCCTTCCCCGG-AGGGGCTGTGTTTATTAGATACAAAACC-AACCCACTTTT--
GTGGAGTCTGGGTGATTCATAGTAACCGAACGGATCGCAGTTGGCTTCGGCCCGCGATATATCTTTCAAGTTTCTGACCT
ATCAGCTTTCGACGGTAGGGTATTGGCCTACCGTGGCAGTGACGGGTAACGGGGAATTAGGGTTCGATTCCGGAGAGGGA
GCCTGAGAAACGGCTACCACATCTAAGGAAGGCAGCAGGCGCGCAAATTACCCAATGAAAACAGCTTCGAGGTA------
-------------GTGACGAGAAATAACAATACAGGGCATTTTTTGTTCTGTAATTGGAATGATGGGAATGTAAAACCCT
TTCA-GAGTAACAATTGGAGGGCAAGTCT-GGTGCCAGCAGCC-GCGGTAATTCCAGCT-CCAATAGTGTATATTAGAGT
TGTTGCAGTTAAAAAGCTCGTAGTTGGATTTCTGTCGTGGTCATCCGGTTCCGCCCGTATGGGTGTGCACCTGGTTTGCC
CTCGGCTTTCTTCCGTTAGCCA-TCGGCGCTTCATTGCGTC--TGTTGGTGTTTCGGAACTTTTAC-TTTGAGAAAAA-T
AGAGTGTTTCAAGCAGGCTTGTCGCCCTGAATACTGCAGCAT-GGAATAATAAGATAGGACCTTGGTTCTA-TTTTGTTG
GTTTCTAGGACTAAGGTAATGATTAATAGGGACAGTTGGGG-GCATTCGTATTTAACTGTCAGAGGTGAAATTCTTAGAT
TTGTTAAAGACGAACTACTGCGAAAGCATTTGCCAAGGATGTTTTCATTAATCAAGAACGACAGTA-GGGGG-TTTGAAG
ACGATTAGATACCGTCGTAATCTCTACCATAAACTATGCCGACTAGAGATAGGGAAAT-GCCTACCTT-GGCTTCTCCTG
CACCTCATGAGAAATCAAAGTCTCTGGGTTCT-GGGGGG-AGTATGGTCGCAAGGCTGAAACTTAAA-GGAATTGACGGA
AGGGCACCACCAGGCGTGGAG-CCTGCGGCTTAA-TTTGACTCAACACGGGGAAACTCACCAGGT-CCAGAC-AT-GGGA
AGGA--------------TTGACAGATTGATAGCTCTTTC-TTGATTCTATGGG-TGGTGGTGCAT-GGCCGTTCTTAGT
TGGT-GGAGTGATCTGTCTGG-TTAATTTCGATAACGAACGAGACCTTAGCCTGCTAAATAGGA-TCGGGAACCTCGGTT
TCCGCATCACTTCTTAGAGGGACTTT-GC-GTGTCTAACG-C-AAGGAAGTTTGAGGCAAT-AACAGGTCTGTGATGCCC
TTAGATGTTCTGGGCTGCACGCGCGCTACACTGATGCATGCAACGAGTTTTTAA-CCTTGGCCGGCAGGTCTAGGTAATC
TTTTGAGTATGCATCGTG--------------------------------------------------------------
--------------------------------------------------------------------------------
--------------------------------------------------------------------------------
------------------------------------
>KU174485_Eimeria_apionodes
--------------------------------------------------------------------------------
--------------------------------------------------------------------------------
--------------------------------------------------------------------------------
--------------------------------------------------------------------------------
--------------------------------------------------------------------------------
-----AGAAACGGCTACCACATCTAAGGAAGGCAGCAGGCGCGCAAATTACCCAATGAAAACAGCTTCGAGGTA------
-------------GTGACGAGAAATAACAATACAGGGCATTTTTTGTTCTGTAATTGGAATGATGGGAATGTAAAACCCT
TTCA-GAGTAACAATTGGAGGGCAAGTCT-GGTGCCAGCAGCC-GCGGTAATTCCAGCT-CCAATAGTGTATATTAGAGT
TGTTGCAGTTAAAAAGCTCGTAGTTGGATTTCTGTCGTGGTCATCCGGTTCCGCCTGTATGGGTGTGCACCTGGTTTGCC
CTCGGCTTTCTTCCGTTAGCCTTCCGGCGCTTCATTGCGTCTGTGTTGGTGTTTCGGAACTTTTAC-TTTGAGAAAAA-T
AGAGTGTTTCAAGCAGGCTTGTCGCCCTGAATACTGCAGCAT-GGAATAATAAGATAGGACCTTGGTTCTA-TTTTGTTG
GTTTCTGGGACTAAGGTAATGATTAATAGGGACAGTTGGGG-GCATTCGTATTTAACTGTCAGAGGTGAAATTCTTAGAT
TTGTTAAAGACGAACTACTGCGAAAGCATTTGCCAAGGATGTTTTCATTAATCAAGAACGACAGTA-GGGGG-TTTGAAG
ACGATTAGATACCGTCGTAATCTCTACCATAAACTATGCCGACTAGAGATAGGGAAAT-GCCTACCTT-GGCTTCTCCTG
CACCTCATGAGAAATCAAAGTCTCTGGGTTCT-GGGGGG-AGTATGGTCGCAAGGCTGAAACTTAAA-GGAATTGACGGA
AGGGCACCACCAGGCGTGGAG-CCTGCGGCTTAA-TTTGACTCAACACGGGGAAACTCACCAGGT-CCAGAC-AT-GGGA
AGGA--------------TTGACAGATTGATAGCTCTTTC-TTGATTCTATGGG-TGGTGGTGCAT-GGCCGTTCTTAGT
TGGT-GGAGTGATCTGTCTGG-TTAATTTCGATAACGAACGAGACCTTAGCCTGCTAAATAGGA-TCGGGAACCTCGGTT
TCTGCATCACTTCTTAGAGGGACTTT-GC-GTGTCTAACG-C-AAGGAAGTTTGAGGCAAT-AACAGGTCTGTGATGCCC
TTAGATGTTCTGGGCTGCACGCGCGCTACACTGATGCATGCAACGAGTTTTTAA-CCTTGGCCGGCAGGTCTAGGTAATC
TTTTGAGTATGCATCGTGA-------------------------------------------------------------
--------------------------------------------------------------------------------
--------------------------------------------------------------------------------
------------------------------------
>KU174487_Eimeria_apionodes
--------------------------------------------------------------------------------
--------------------------------------------------------------------------------
--------------------------------------------------------------------------------
--------------------------------------------------------------------------------
--------------------------------------------------------------------------------
--------------------------------------------------------------------------------
--------------------------------------------------------------------------------
--------------------------------------------------------------------------------
--------------------------------------------------------------------------------
-----------------------------------------------GGTGTTTCGGAACTTTTAC-TTTGAGAAAAA-T
AGAGTGTTTCAAGCAGGCTTGTCGCCCTGAATACTGCAGCAT-GGAATAATAAGATAGGACCTTGGTTCTA-TTTTGTTG
GTTTCTAGGACTAAGGTAATGATTAATAGGGACAGTTGGGG-GCATTCGTATTTAACTGTCAGAGGTGAAATTCTTAGAT
TTGTTAAAGACGAACTACTGCGAAAGCATTTGCCAAGGATGTTTTCATTAATCAAGAACGACAGTA-GGGGG-TTTGAAG
ACGATTAGATACCGTCGTAATCTCTACCATAAACTATGCCGACTAGAGATAGGGAAAT-GCCTACCTT-GGCTTCTCCTG
CACCTCATGAGAAATCAAAGTCTCTGGGTTCT-GGGGGG-AGTATGGTCGCAAGGCTGAAACTTAAA-GGAATTGACGGA
AGGGCACCACCAGGCGTGGAG-CCTGCGGCTTAA-TTTGACTCAACACGGGGAAACTCACCAGGT-CCAGAC-AT-GGGA
AGGA--------------TTGACAGATTGATAGCTCTTTC-TTGATTCTATGGG-TGGTGGTGCAT-GGCCGTTCTTAGT
TGGT-GGAGTGATCTGTCTGG-TTAATTTCGATAACGAACGAGACCTTAGCCTGCTAAATAGGA-TCGGGAACCTCGGTT
TCCGCATCACTTCTTAGAGGGACTTT-GC-GTGTCTAACG-C-AAGGAAGTTTGAGGCAAT-AACAGGTCTGTGATGCCC
TTAGATGTTCTGGGCTGCACGCGCGCTACACTGATGCATGCAACGA----------------------------------
--------------------------------------------------------------------------------
--------------------------------------------------------------------------------
--------------------------------------------------------------------------------
------------------------------------
>KU174472_Eimeria_apionodes
--------------------------------------------------------------------------------
-----------------------------------------------------------------------TGG-TAATT
CTATGGCTAATACATGCGCACTCGCCTCCTTCTCTGG-AGGGGCTGTGTTTATTAGATACAAAACC-AACCCAC--TTT-
GTGGAGTCTGGGTGATTCATAGTAACCGAACGGATCGCAGTTGGCTTCGGCCCGCGATATATCTTTCAAGTTTCTGACCT
ATCAGCTTTCGACGGTAGGGTATTGGCCTACCGTGGCAGTGACGGGTAACGGGGAATTAGGGTTCGATTCCGGAGAGGGA
GCCTGAGAAACGGCTACCACATCTAAGGAAGGCAGCAGGCGCGCAAATTACCCAATGAAAACAGCTTCGAGGTA------
-------------GTGACGAGAAATAACAATACAGGGCATTTTTTGTTCTGTAATTGGAATGATGGGAATGTAAAACCCT
TTCA-GATTAACAATTGGAGGGCAAGTCT-GGTGCCAGCAGCC-GCGGTAATTCCAGCT-CCAATAGTGTATATTAGAGT
TGTTGCAGTTAAAAAGCTCGTAGTTGGATTTCTGTCGTGGTCATCCGGTTCCGCCTGTATGGGTGTGCGCCTGGTTTGCC
CTCGGCTTTCTTCCGTTAGCCT-TCGGCGCTTCACTGCGTC--TGTTGGTGTTTCGGAACTTTTAC-TTTGAGAAAAA-T
AGAGTGTTTCAAGCAGGCTTGTCGCCCTGAATACTTCAGCAT-GGAATAATAAGATAGGACCTTGGTTCTA-TTTTGTTG
GTTTCTAGGACTAAGGTAATGATTAATAGGGACAGTTGGGG-GCATTCGTATTTAACTGTCAGAGGTGAAATTCTTAGAT
TTGTTAAAGACGAACTACTGCGAAAGCATTTGCCAAGGATGTTTTCATTAATCAAGAACGACAGTA-GGGGG-TTTGAAG
ACGATTAGATACCGTCGTAATCTCTACCATAAACTATGCCGACTAGAGATAGGGAAAT-GCCTACCTT-GGCTTCTCCTG
CACCTCATGAGAAATCAAAGTCTCTGGGTTCT-GGGGGG-AGTATGGTCGCAAGGCTGAAACTTAAA-GGAATTGACGGA
AGGGCACCACCAGGCGTGGAG-CCTGCGGCTTAA-TTTGACTCAACACGGGGAAACTCACCAGGT-CCAGAC-AT-GGGA
AGGA--------------TTGACAGATTGATAGCTCTTTC-TTGATTCTATGGG-TGGTGGTGCAT-GGCCGTTCTTAGT
TGGT-GGAGTGATCTGTCTGG-TTAATTTCGATAACGAACGAGACCTTAGCCTGCTAAATAGGA-TCGGGAACCTCGGTT
TCCGCATCACTTCTTAGAGGGACTTT-GC-GTGTCTAACG-C-AAGGAAGTTTGAGGCAAT-AACAGGTCTGTGATGCCC
TTAGATGTTCTGGGCTGCACGCGCGCTACACTGATGCATGCAACGAGTTTTTAA-CCTTGGCCGGCAGGTCTAGGTAATC
TTTTGAGTATGCATCGTGA-------------------------------------------------------------
--------------------------------------------------------------------------------
--------------------------------------------------------------------------------
------------------------------------
>JQ993666_Eimeria_burdai
--------------------------------------------------------------------------------
-----------------------------------------------------------------------TGG-TAATT
CTATGGTTAATACATGCGCACTCGCCTCCTTCTCTGG-AGGGGCTGTGTTTATTAGATACAAAACC-AACCCAC--TTT-
GTGGAGTCTGGGTGATTCATAGTAACCGAACGGATCGCAGTTGGCTTCGGCCCYCGATATATCTTTCAAGTTTCTGACCT
ATCAGCTTTCGACGGTAGGGTATTGGCCTACCGTGGCAGTGACGGGTAACGGGGAATTAGGGTTCGATTCCGGAGAGGGA
GCCTGAGAAACGGCTACCACATCTAAGGAAGGCAGCAGGCGCGCAAATTACCCAATGAAAACAGCTTCGAGGTA------
-------------GTGACGAGAAATAACAATACAGGGCATTTTTTGTTCTGTAATTGGAATGATGGGAATGTAAAACCCT
TTCA-GATTAACAATTGGAGGGCAAGTCT-GGTGCCAGCAGCC-GCGGTAATTCCAGCT-CCAATAGTGTATATTAGAGT
TGTTGCAGTTAAAAAGCTCGTAGTTGGATTTCTGTCGTGGTCATCCGGTTCCGCCTGTATGGGTGTGCGCCTGGTTTGCC
CTCGGCTTTCTTCCGTTAGCCT-TCGGCGCTTCACTGCGTC--TGTTGGTGTTTCGGAACTTTTAC-TTTGAGAAAAA-T
AG--TGTTTCAAGCAGGCTTGTCGCCCTGAATACTTCAGCAT-GGAATAATAAGATAGGACCTTGGTTCTA-TTTTGTTG
GTTTCTAGGACTAAGGTAATGATTAATAGGGACAGTTGGGG-GCATTCGTATTTAACTGTCAGAGGTGAAATTCTTAGAT
TTGTTAAAGACGAACTACTGCGAAAGCATTTGCCAAGGATGCTTTCATTAATCAAGAACGACAGTA-GGGGG-TTTGAAG
ACGATTAGATACCGTCGTAATCTCTACCATAAACTATGCCGACTAGAGATAGGGAAAT-GCCTACCTT-GGCTTCTCCTG
CACCTCATGAGAAATCAAAGTCTCTGGGTTCT-GGGGGG-AGTATGGTCGCAAGGCTGAAACTTAAA-GGAATTGACGGA
AGGGCACCACCAGGCGTGGAG-CCTGCGGCTTAA-TTTGACTCAACACGGGGAAACTCACCAGGT-CCAGAC-AC-GGGA
AGGA--------------TTGACAGATTGATAGCTCTTTC-TTGATTCTATGGG-TGGTGGTGCAT-GGCCGTTCTTAGT
TGGT-GGAGTGATCTGTCTGG-TTAATTTCGATAACGAACGAGACCTTAGCCTGCTAAATAGGA-TCGGGAACCTCGGTT
TCCGCATCACTTCTTAGAGGGACTTT-GC-GTGTCTAACG-C-AAGGAAGTTTGAGGCAAT-AACAGGTCTGTGATGCCC
TTAGATGTTCTGGGCTGCACGCGCGCTACACTGATGCATGCAACGAGTTTTTAA-CCTTGGCCGGCAGGTCTAGGTAATC
TTTTGAGTATGCATCGTGATGGGGATAGATTATTGCAATT-ATTAA----------------------------------
--------------------------------------------------------------------------------
--------------------------------------------------------------------------------
------------------------------------
>JQ993649_Eimeria_caviae
--------------------------------------------------------------------------------
-----------------------------------------------------------------TAACCATGG-TAATT
CTATGGCTAATACATGCGCACTCGCCTCCTTCCCTGG-AGGGGCTGTGTTTATTAGATACAAAACC-AACCCAC--TTT-
GTGGAGTCTGGGTGATTCATAGTAACCGAACGGATCGCAGTTGGCTTCGGCCCGCGATATATCTTTCAAGTTTCTGACCT
ATCAGCTTTCGACGGTAGGGTATTGGCCTACCGTGGCAGTGACGGGTAACGGGGAATTAGGGTTCGATTCCGGAGAGGGA
GCCTGAGAAACGGCTACCACATCTAAGGAAGGCAGCAGGCGCGCAAATTACCCAATGAAAACAGCTTCGAGGTA------
-------------GTGACGAGAAATAACAATACAGGGCATTTTTTGTTCTGTAATTGGAATGATGGGAATGTAAAACCCT
TTCA-GATTAACAATTGGAGGGCAAGTCT-GGTGCCAGCAGCC-GCGGTAATTCCAGCT-CCAATAGTGTATATTAGAGT
TGTTGCAGTTAAAAAGCTCGTAGTTGGATTTCTGTCGTGGTCATCCGGTTCCGCCCGTATGGGTGTGCGCCTGGTTTGCC
CTCGGCTTTCTTCCGTTAGCCT-TCGGCGCTTCATTGCGTC--TGTTGGTGTTTCGGAACTTTTAC-TTTGAGAAAAA-T
AGAGTGTTTCAAGCAGGCTTGTCGCCCTGAATACTTCAGCAT-GGAATAATAAGATAGGACCTTGGTTCTA-TTTTGTTG
GTTTCTAGGACTAAGGTAATGATTAATAGGGACAGTTGGGG-GCATTCGTATTTAACTGTCAGAGGTGAAATTCTTAGAT
TTGTTAAAGACGAACTACTGCGAAAGCATTTGCCAAGGATGTTTTCATTAATCAAGAACGACAGTA-GGGGG-TTTGAAG
ACGATTAGGTACCGTCGTAATCTCTACCATAAACTATGCCGACTAGAGATAGGGAAAT-GCCTACCTT-GGCTTCTCCTG
CACCTCATGAGAAATCAAAGTCTCTGGGTTCT-GGGGGG-AGTATGGTCGCAAGGCTGAAACTTAAA-GGAATTGACGGA
AGGGCACCACCAGGCGTGGAG-CCTGCGGCTTAA-TTTGACTCAACACGGGGAAACTCACCAGGT-CCAGAC-AT-GGGA
AGGA--------------TTGACAGATTGATAGCTCTTTC-TTGATTCTATGGG-TGGTGGTGCAT-GGCCGTTCTTAGT
TGGT-GGAGTGATCTGTCTGG-TTAATTTCGATAACGAACGAGACCTTAGCCTGCTAAATAGGA-TCGGGAACCTCGGTT
TCCGCATCACTTCTTAGAGGGACTTT-GC-GTGTCTAACG-C-AAGGAAGTTTGAGGCAAT-AACAGGTCTGTGATGCCC
TTAGATGTTCTGGGCTGCACGCGCGCTACACTGATGCATGCAACGAGTTTTTAA-CCTTGGCCGGCAGGTCTAGGTAATC
TTTTGAGTATGCATCGTGATGGGGATAGATTATTGCAATT-ATTA-----------------------------------
--------------------------------------------------------------------------------
--------------------------------------------------------------------------------
------------------------------------
>JQ993650_Eimeria_chinchillae
--------------------------------------------------------------------------------
-GAAACT-GCGAATGGCTCATTAAAACAGTTATAGTTTATT-TGATGG-TCACTTTTACATGG-AAAACCATGG-TAATT
CTATGGCTAATACATGCGCACTCGCCTCCTTCTCTGG-AGGGGCTGTGTTTATTAGATACAAAACC-AACCCAC--TTT-
GTGGAGTCTGGGTGATTCATAGTAACCGAACGGATCGCAGTTGGCTTCGGCCCGCGATATATCTTTCAAGTTTCTGACCT
ATCAGCTTTCGACGGTAGGGTATTGGCCTACCGTGGCAGTGACGGGTAACGGGGAATTAGGGTTCGATTCCGGAGAGGGA
GCCTGAGAAACGGCTACCACATCTAAGGAAGGCAGCAGGCGCGCAAATTACCCAATGAAAACAGCTTCGAGGTA------
-------------GTGACGAGAAATAACAATACAGGGCATTTTTTGTTCTGTAATTGGAATGATGGGAATGTAAAACCCT
TTCA-GATTAACAATTGGAGGGCAAGTCT-GGTGCCAGCAGCC-GCGGTAATTCCAGCT-CCAATAGTGTATATTAGAGT
TGTTGCAGTTAAAAAGCTCGTAGTTGGATTTCTGTCGTGGTCGTCCGGTTCCGCCTGTATGGGTGTGCGCCTGGTTTGCC
CTCGGCTTTCTTCCGTTAGCCT-TCGGCGCTTCACTGCGTC--TGTTGGTGTTTCGGAACTTTTAC-TTTGAGAAAAA-T
AGAGTGTTTCAAGCAGGCTTGTCGCCCTGAATACTTCAGCAT-GGAATAATAAGATAGGACCTTGGTTCTA-TTTTGTTG
GTTTCTAGGACTAAGGTAATGATTAATAGGGACAGTTGGGG-GCATTCGTATTTAACTGTCAGAGGTGAAATTCTTAGAT
TTGTTAAAGACGAACTACTGCGAAAGCATTTGCCAAGGATGTTTTCATTAATCAAGAACGACAGTA-GGGGG-TTTGAAG
ACGATTAGATACCGTCGTAATCTCTACCATAAACTATGCCGACTAGAGATAGGGAAAT-GCCTACCTT-GGCTTCTCCTG
CACCTCATGAGAAATCAAAGTCTCTGAGTTCT-GGGGGG-AGTATGGTCGCAAGGCTGAAACTTAAA-GGAATTGACGGA
AGGGCACCACCAGGCGTGGAG-CCTGCGGCTTAA-TTTGACTCAACACGGGGAAACTCACCAGGT-CCAGAC-AT-GGGA
AGGA--------------TTGACAGATTGATAGCTCTTTC-TTGATTCTATGGG-TGGTGGTGCAT-GGCCGTTCTTAGT
TGGT-GGAGTGATCTGTCTGG-TTAATTTCGATAACGAACGAGACCTTAGCCTGCTAAATAGGA-TCGGGAACCTCGGTT
TCCGCATCACTTCTTAGAGGGACTTT-GC-GTGTCTAACG-C-AAGGAAGTTTGAGGCAAT-AACAGGTCTGTGATGCCC
TTAGATGTTCTGGGCTGCACGCGCGCTACACTGATGCATGCAACGAGTTTTTAA-CCTTGGCCGGCAGGTCTAGGTAATC
TTTTGAGTATGCATCGTGATGGGGATAGATTATTGCAATT-ATTAATC-TTCAACGAGGAATGCCTAGTAGGCGCAAG--
--------------------------------------------------------------------------------
--------------------------------------------------------------------------------
------------------------------------
>AF080614_Eimeria_falciformis
-ATCTGGTTGATCCTGCCAGTAGTCATATGCTTGTCTCAAAGATTAAGCCATGCATGTCTAAGTATAAGCTTTTATACGG
TGAAACT-GCGAATGGCTCATTAAAACAGTTATAGTTTATT-TGATGG-TCACTTTTACATGG-ATAACCATGG-TAATT
CTATGGCTAATACATGCGCACTCGCCTCCTTTTCTGG-AGGGGCTGTGTTTATTAGATACAAAACC-AACCCAC--TTT-
GTGGAGTCTGGGTGATTCATAGTAACCGAACGGATCGCAGTTGGCTTCGGCCCGCGATATATCTTTCAAGTTTCTGACCT
ATCAGCTTTCGACGGTAGGGTATTGGCCTACCGTGGCAGTGACGGGTAACGGGGAATTA-GGTTCGATTCCGGAGAGGGA
GCCTGAGAAACGGCTACCACATCTAAGGAAGGCAGCAGGCGCGCAAATTACCCAATGAAAACAGCTTCGAGGTA------
-------------GTGACGAGAAATAACAATACAGGGCATTTTTTGTTCTGTAATTGGAATGATGGGAATGTAAAACCCT
TTCA-GATTAACAATTGGAGGGCAAGTCT-GGTGCCAGCAGCC-GCGGTAATTCCAGCT-CCAATAGTGTATATTAGAGT
TGTTGCAGTTAAAAAGCTCGTAGTTGGATTTCTGTCGTGGTCATCCGGTTCCGCCTGTATGGGTGTGCGCCTGGTTTGCC
CTCGGCTTTCTTCCGTTAGCCT-TCGGCGCTTCACTGCGTC--TGTTGGTGTTTCGGAACTTTTAC-TTTGAGAAAAA-T
AGAGTGTTTCAAGCAGGCTTGTCGCCCTGAATACTTCAGCAT-GGAATAATAAGATAGGACCTTGGTTCTA-TTTTGTTG
GTTTCTAGGACTAAGGTAATGATTAATAGGGACAGTTGGGG-GCATTCGTATTTAACTGTCAGAGGTGAAATTCTTAGAT
TTGTTAAAGACGAACTACTGCGAAAGCATTTGCCAAGGATGTTTTCATTAATCAAGAACGACAGTA-GGGGG-TTTGAAG
ACGATTAGATACCGTCGTAATCTCTACCATAAACTATGCCGACTAGAGATAGGGAAAT-GCCTACCCT-GGCTTCTCCTG
CACCTCATGAGAAATCAAAGTCTCTGGGTTCT-GGGGGG-AGTATGGTCGCAAGGCTGAAACTTAAA-GGAATTGACGGA
AGGGCACCACCAGGCGTGGAG-CCTGCGGCTTAA-TTTGACTCAACATGGGGAAACTCACCAGGT-CCAGAC-AT-GGGA
AGGA--------------TTGACAGATTGATAGCTCTTTC-TTGATTCTATGGG-TGGTGGTGCAT-GGCCGTTCTTAGT
TGGT-GGAGTGATCTGTCTGG-TTAATTTCGATAACGAACGAGACCTTAGCCTGCTAAATAGGA-TCGGGAAC-TCGGTT
TCCGCATCACTTCTTAGAGGGACTTT-GC-GTGTCTAACG-C-AAGGAAGTTTGAGGCAAT-AACAGGTCTGTGATGCCC
TTAGATGTTCTGGGCTGCACGCGCGCTACACTGATGCATGCAACGAGTTTTTAA-CCTTGGCCGGCAGGTCTAGGTAATC
TTTTGAGTATGCATCGTGATGGGGATAGATTATTGCAATT-ATTAATC-TTCAACGAGGAATGCCTAGTAGGCGCAAGTC
AGCAGCTTGCGCCGATTACGTCCCTGCCCTTTGTACACACCGCCCGTCGCTGCAACCGATCGGAGGGTCCTGTGAATTCA
TCGGATTGACCATCTTCGCTTGCGTTGTTGGTCGAGAAGTTGCGTAAATAGAGCCCTCTAAAGGATGCAAAAGTCGTAAC
ACGGTTTCCGTAGGTGAACCTGCGGAAGGATC----
>MH751998_Eimeria_falciformis
--------------------------------------------------------------------------------
--------------------------------------------------------------------------------
--------------------------------------------------------------------------------
--------------------------------------------------------------------------TGACCT
ATCAGCTTTCGACGGTAGGGTATTGGCCTACCGTGGCAGTGACGGGTAACGGGGAATTAGGGTTCGATTCCGGAGAGGGA
GCCTGAGAAACGGCTACCACATCTAAGGAAGGCAGCAGGCGCGCAAATTACCCAATGAAAACAGCTTCGAGGTA------
-------------GTGACGAGAAATAACAATACAGGGCATTTTTTGTTCTGTAATTGGAATGATGGGAATGTAAAACCCT
TTCA-GATTAACAATTGGAGGGCAAGTCT-GGTGCCAGCAGCC-GCGGTAATTCCAGCT-CCAATAGTGTATATTAGAGT
TGTTGCAGTTAAAAAGCTCGTAGTTGGATTTCTGCCGTGGTCATCCGGTTCCGCCTGTATGGGTGTGCGCCTGGTTTGCC
CTCGGCTTTCTTCCGTTAGCCT-TCGGCGCTTCACTGCGTC--TGTTGGTGTTTCGGAACTTTTAC-TTTGAGAAAAA-T
AGAGTGTTTCAAGCAGGCTTGTCGCCCTGAATACTTCAGCAT-GGAATAATAAGATAGGACCTTGGTTCTA-TTTTGTTG
GTTTCTAGGACTAAGGTAATGATTAATAGGGACAGTTGGGG-GCATTCGTATTTAACTGTCAGAGGTGAAATTCTTAGAT
TTGTTAAAGACGAACTACTGCGAAAGCATTTGCCAAGGATGTTTTCATTAATCAAGAACGACAGTA-GGGGG-TTTGAAG
ACGATTAGATACCGTCGTAATCTCTACCATAAACTATGCCGACTAGAGATAGGGAAAT-GCCTACCTT-GGCTTCTCCTG
CACCTCATGAGAAATCAAAGTCTCTGGGTTCT-GGGGGG-AGTATGGTCGCAAGGCTGAAACTTAAA-GGAATTGACGGA
AGGGCACCACCAGGCGTGGAG-CCTGCGGCTTAA-TTTGACTCAACACGGGGAAACTCACCAGGT-CCAGAC-AT-GGGA
AGGA--------------TTGACAGATTGATAGCTCTTTC-TTGATTCTATGGG-TGGTGGTGCAT-GGCCGTTCTTAGT
TGGT-GGAGTGATCTGTCTGG-TTAATTTCGATAACGAACGAGACCTTAGCCTGCTAAATAGGA-TCGGGAACCTCGGTT
TCCGCATCACTTCTTAGAGGGACTTT-GC-GTGTCTAACG-C--------------------------------------
--------------------------------------------------------------------------------
--------------------------------------------------------------------------------
--------------------------------------------------------------------------------
--------------------------------------------------------------------------------
------------------------------------
>KT360995_Eimeria_ferrisi
--------------------------------------------------------------------------------
--------------------------------------------------------------------------------
---------------------TCGCCTCCTTCTCTGG-AGGGGCTGTGTTTATTAGATACAAAACC-AACCCAC--TTT-
GTGGAGTCCTGGTGATTCATAGTAACCGAACGGATCGCAGTTGGCTTCGGCCCGCGATATATCTTTCAAGTTTCTGACCT
ATCAGCTTTCGACGGTAGGGTATTGGCCTACCGTGGCAGTGACGGGTAACGGGGAATTAGGGTTCGATTCCGGAGAGGGA
GCCTGAGAAACGGCTACCACATCTAAGGAAGGCAGCAGGCGCGCAAATTACCCAATGAAAACAGCTTCGAGGTA------
-------------GTGACGAGAAATAACAATACAGGGCATTTTTTGTTCTGTAATTGGAATGATGGGAATGTAAAACCCT
TTCA-GAGTAACAATTGGAGGGCAAGTCT-GGTGCCAGCAGCC-GCGGTAATTCCAGCT-CCAATAGTGTATATTAGAGT
TGTTGCAGTTAAAAAGCTCGTAGTTGGATTTCTGTCGTGGTCATCCGGTTCCGCCCGTATGGGTGTGCACCTGGTTTGCC
CTCGGCTTTCTTCCGTTTGCCT-TTGGCGCTTCATTGCGTC--TTTTGGTTTTTCGGAACTTTTAC-TTTGAGAAAAA-T
AGAGTGTTTCAAGCAGGCTTGTCGCCCTGAATACTTCAGCAT-GGAATAATAAGATAGGACCTTGGTTCTA-TTTTGTTG
GTTTCTAGGACTAAGGTAATGATTAATAGGGACAGTTGGGG-GCATTCGTATTTAACTGTCAGAGGTGAAATTCTTAGAT
TTGTTAAAGACGAACTACTGCGAAAGCATTTGCCAAGGATGTTTTCATTAATCAAGAACGACAGTA-GGGGG-TTTGAAG
ACGATTAGATACCGTCGTAATCTCTACCATAAACTATGCCGACTAGAGATAGGGAAAT-GCCTACCTT-GGCTTCTCCTG
CACCTCATGAGAAATCAAAGTCTCTGGGTTCT-GGGGGG-AGTATGGTCGCAAGGCTGAAACTTAAA-GGAATTGACGGA
AGGGCACCACCAGGCGTGGAG-CCTGCGGCTTAA-TTTGACTCAACACGGGGAAACTCACCAGGT-CCAGAC-AT-GGGA
AGGA--------------TTGACAGATTGATAGCTCTTTC-TTGATTCTATGGG-TGGTGGTGCAT-GGCCGTTCTTAGT
TGGT-GGAGTGATCTGTCTGG-TTAATTTCGATAACGAACGAGACCTTAGCCTGCTAAATAGGA-TCGGGAACTTTTGTT
TCCGCATCACTTCTTAGAGGGACTTT-GC-GTGTCTAACG-C-AAGGAAGTTTGAGGCAAT-AACAGGTCTGTGATGCCC
TTAGATGTTCTGGGCTGCACGCGCGCTACACTGATGCATGCAACGAGTTTTTAA-CCTTGGCCG----------------
--------------------------------------------------------------------------------
--------------------------------------------------------------------------------
--------------------------------------------------------------------------------
------------------------------------
>JF304148_Eimeria_myoxi
--------------------------------------------------------------------------------
---------------------------------------TT-TGATGG-TCTCTTTT-CATGGAATAACCATGG-TAATT
CTATGGCTAATACATGCGCACTCGCCTCCTTCTCTGG-AGGGGCTGTGTTTATTAGATACAAAACC-AACCCAC--TTT-
GTGGAGTCCTGGTGATTCATAGTAACCGAACGGATCGCAGTTGGCTTCGGCCCGCGATGGATCTTTCAAGTTTCTGACCT
ATCAGCTTTCGACGGTAGGGTATTGGCCTACCGTGGCAGTGACGGGTAACGGGGAATTAGGGTTCGATTCCGGAGAGGGA
GCCTGAGAAACGGCTACCACATCTAAGGAAGGCAGCAGGCGCGCAAATTACCCAATGAAAACAGTTTCGAGGTA------
-------------GTGACGAGAAATAACAATACAGGGCATTTTATGCTCTGTAATTGGAATGATGGGAATGTAAAACCCT
TCCA-GAGTAACAATTGGAGGGCAAGTCT-GGTGCCAGCAGCC-GCGGTAATTCCAGCT-CCAATAGTGTATATTAGAGT
TGTTGCAGTTAAAAAGCTCGTAGTTGGATTTCTGTCGTGGTCATCCGGCTCCGCCCGTATGGGTGTGCGCCTGGTTTGCC
CTCGGCTTTCTTCCGTTAGCCT-TCCGCGCTTCACTGCGTG--TGTTGGTGTTTCGGAACTTTTAC-TTTGAGAAAAA-T
AGAGTGTTTCAAGCAGGCTTGTCGCCCTGAATACTTCAGCAT-GGAATAATAAGATAGGACCTTGGTTCTA-TTTTGTTG
GTTTCTAGGACCAAGGTAATGATTAATAGGGACAGTTGGGG-GCATTCGTATTTAACTGTCAGAGGTGAAATTCTTAGAT
TTGTTAAAGACGAACTACTGCGAAAGCATTTGCCAAGGATGTTTTCATTAATCAAGAACGACAGTA-GGGGG-TTTGAAG
ACGATTAGATACCGTCGTAATCTCTACCATAAACTATGCCGACTAGAGATAGGGAAAC-GCCTACCTT-GGCTTCTCCTG
CACCTCATGAGAAATCAAAGTCTCTGGGTTCT-GGGGGG-AGTATGGTCGCAAGGCTGAAACTTAAA-GGAATTGACGGA
AGGGCACCACCAGGCGTGGAG-CCTGCGGCTTAA-TTTGACTCAACACGGGGAAACTCACCAGGT-CCAGAC-AT-GGGA
AGGA--------------TTGACAGATTGATAGCTCTTTC-TTGATTCTATGGG-TGGTGGTGCAT-GGCCGTTCTTAGT
TGGT-GGAGTGATCTGTCTGG-TTAATTTCGATAACGAACGAGACCTTAGCCTGCTAAATAGGA-TCGGTAACTTCGGTT
GCCGCATCACTTCTTAGAGGGACTTT-GC-GTGTCTAACG-C-AAGGAAGTTTGAGGCAAT-AACAGGTCTGTGATGCCC
TTAGATGTTCTGGGCTGCACGCGCGCTACACTGATGCATGCAACGAGTTTTTGA-CCTTGGCCGGCAGGTCTAGGTAATC
TTTTGAGTATGCATCGTGATGGGGATAGATTAT-GCAAT--ATTAATC-T------------------------------
--------------------------------------------------------------------------------
--------------------------------------------------------------------------------
------------------------------------
>U40263_Eimeria_nieschulzi
AACCTGGTTGATCCTGCCAGTAGTCATATGCTTGTCTCAAAGATTAAGCCATGCATGTCTAAGTATAAGCTTTTATACGG
TGAAACT-GCGAATGGCTCATTAAAACAGTTATAGTTTATT-TGATGG-TCACTTTTACATGG-ATAACCATGG-TAATT
CTATGGCTAATACATGCGCAATCGCCTCCTTCTCTGG-AGGGGCTGTGTTTATTAGATACAAAACC-AACCCACT-TTT-
GTGGAGCCTGGGTGATTCATAGTAACCGAACGGATCGCAGTTGGCTTTGGCCCGCGATATATCTTTCAAGTTTCTGACCT
ATCAGCTTTCGACGGTAGGGTATTGGCCTACCGTGGCAGTGACGGGTAACGGGGAATTAGGGTTCGATTCCGGAGAGGGA
GCCTGAGAAACGGCTACCACATCTAAGGAAGGCAGCAGGCGCGCAAATTACCCAATGAAAACAGCTTCGAGGTA------
-------------GTGACGAGAAATAACAATACAGGGCATTTTTTGTTCTGTAATTGGAATGATGGGAATGTAAAACCCT
TTCA-GATTAACAATTGGAGGGCAAGTCT-GGTGCCAGCAGCC-GCGGTAATTCCAGCT-CCAATAGTGTATATTAGAGT
TGTTGCAGTTAAAAAGCTCGTAGTTGGATTTCTGTCGTGGTCATCCGGTTCCGCCCGTATGGGTGTGCGCCTGGTTTGCC
CTCGGCTTTCTTCCGTTAGCCT-TCGGCGCTTCATTGCGTC--TGTTGGTGTTTCGGAACTTTTAC-TTTGAGAAAAA-T
AGAGTGTTTCAAGCAGGCTTGTCGCCCTGAATACTTCAGCAT-GGAATAATAAGATAGGACCTTGGTTCTA-TTTTGTTG
GTTTCTGGGACTAAGGTAATGATTAATAGGGACAGTTGGGG-GCATTCGTATTTAACTGTCAGAGGTGAAATTCTTAGAT
TTGTTAAAGACGAACTACTGCGAAAGCATTTGCCAAGGATGTTTTCATTAATCAAGAACGACAGTA-GGGGG-TTTGAAG
ACGATTAGATACCGTCGTAATCTCTACCATAAACTATGCCGACTAGAGATAGGGAAAT-GCCTACCTT-GGCTTCTCCTG
CACCTCATGAGAAATCAAAGTCTCTGGGTTCT-GGGGGG-AGTATGGTCGCAAGGCTGAAACTTAAA-GGAATTGACGGA
AGGGCACCACCAGGCGTGGAG--CTGCGGCTTAA-TTTGACTCAACACGGGGAAACTCACCAGGT-CCAGAC-AT-GGGA
AGGA--------------TTGACAGATTGATAGCTCTTTC-TTGATTCTATGGG-TGGTGGTGCAT-GGCCGTTCTTAGT
TGGT-GGAGTGATCTGTCTGG-TTAATTTCGATAACGAACGAGACCTTAGCCTGCTAAATAGGATTCGGGAACCTCGGTT
TCCGCATCACTTCTTAGAGGGACTTT-GCAGTGTCTAACGCC-AAGGAAGTTTGAGGCAAT-AACAGGTCTGTGATGCCC
TTAGATGTTCTGGGCTGCACGCGCGCTACACTGATGCATGCAACGAG-TTTTAA-CCTTGGCCGGCAGGTCTAGGTAATC
TTTTGAGTATGCATCGTGATGGGGATAGATTATTGCAATT-ATTAATC-TTCAACGAGGAATGCCTAGTAGGCGCAAGTC
AGCAGCTTGCGCCGATTACGTCCCTGCCCTTTGTACACACCGCCCGTCGCTGCAACCGATCGGAGGGTCCTGTGAATTCA
TCGGAAAGACCATCTTCGCTTGCGTTGTTGGTCAAGAAGTTGCGTAAATAGAGCCCTNTAAAGGATGCAAAAGTCGTAAC
ACGGTTTCCGTAGGTGAACCTGCAGAAGGATCAAGC
>JQ993651_Eimeria_nkaka
--------------------------------------------------------------------------------
-------------------------------------------------------------------ACCATGG-TAATT
CTATGGCTAATACATGCGCACTCGCCTCCTTCTCTGG-AGGGGCTGTGTTTATTAGATACAAAACC-AACCCAC--TTT-
GTGGAGTCCTGGTGATTCATAGTAACCGAACGGATCGCAGTTGGCTTCGGCCCGCGATGGATCTTTCAAGTTTCTGACCT
ATCAGCTTTCGACGGTAGGGTATTGGCCTACCGTGGCAGTGACGGGTAACGGGGAATTAGGGTTCGATTCCGGAGAGGGA
GCCTGAGAAACGGCTACCACATCTAAGGAAGGCAGCAGGCGCGCAAATTACCCAATGAAAACAGTTTCGAGGTA------
-------------GTGACGAGAAATAACAATACAGGGCATTTTATGCTCTGTAATTGGAATGATGGGAATGTAAAACCCT
TCCA-GAGTAACAATTGGAGGGCAAGTCT-GGTGCCAGCAGCC-GCGGTAATTCCARCT-CCAATAGTGTATATTAGAGT
TGTTGCAGTTAAAAAGCTCGTAGTTGGATTTCTGTCGTGGTCATCCGGCACCGCTCGTATGGGTGTGCGCCTGGTTTGCC
CTCGGCTTTCTTCTGGTAGCCT-TCCGCGCTTCAATGCGTG--TGTTGGTGTTCCGGAACTTTTACNTTTGAGAAAAA-T
AGAGTGTTTCAAGCAGGCTTGTCGCCCTGAATACTTCAGCAT-GGAATAATAAGATAGGACCTTGGTTCTA-TTTTGTTG
GTTTCTAGGACCAAGGTAATGATTAATAGGGACAGTTGGGG-GCATTCGTATTTAACTGTCAGAGGTGAAATTCTTAGAT
TTGTTAAAGACGAACTACTGCGAAAGCATTTGCCAAGGATGTTTTCATTAATCAAGAACGACAGTA-GGGGG-TTTGAAG
ACGATTAGATACCGYCGTAATCTCTACCATAAACTATGCCGACTAGAGATAGGGAAAC-GCCTACCTT-GGCTTCTCCTG
CACCTCATGAGAAATCAAAGTCTCTGGGTTCT-GGGGGG-AGTATGGTCGCAAGGCTGAAACTTAAA-GGAATTGACGGA
AGGGCACCACCAGGCGTGGAG-CCTGCGGCTTAA-TTTGACTCAACACGGGGAAACTCACCAGGT-CCAGAC-AT-GGGA
AGGA--------------TTGACAGATTGATAGCTCTTTC-TTGATTCTATGGG-TGGTGGTGCAT-GGCCGTTCTTAGT
TGGT-GGAGTGATCTGTCTGG-TTAATTTCGATAACGAACGAGACCTTAGCCTGCTAAATAGGA-TCGGTAACTTTGGTT
ATCGCATCACTTCTTAGAGGGACTTT-GC-GTGTCTAACG-C-AAGGAAGTTTGAGGCAAT-AACAGGTCTGTGATGCCC
TTAGATGTTCTGGGCTGCACGCGCGCTACACTGATGCATGCAACGAGTTTTTGA-CCTTGGCCGGCAGGTCTAGGTAA--
--------------------------------------------------------------------------------
--------------------------------------------------------------------------------
--------------------------------------------------------------------------------
------------------------------------
>AF311643_Eimeria_separata
----------------------------------------------------------------------------ACGG
TGAAACT-GCGAATGGCTCATTAAAACAGTTATAGTTTATT-TGATGG-TCACTTTTACATGG-ATAACCATGG-TAATT
CTATGGCTAATACATGCGCACTCGCCTCCTTCTCTGG-AGGGGCTGTGTTTATTAGATACAAAACC-AACCCAC--TTT-
GTGGAGTCCTGGTGATTCATAGTAACCGAACGGATCGCAGTTGGCTTCGGCCCGCGATATATCTTTCAAGTTTCTGACCT
ATCAGCTTTCGACGGTAGGGTATTGGCCTACCGTGGCACTGACGGGTAACGGGGAATTAGGGTTCGATTCCCGAGAGGGA
GCCTGAGAAACCGCTACCCCATCTAAGGAAG-CAGCAAGCGCGCAAATTACCCAATGAAAACAGCTTCGATGTA------
-------------GTGACGAGAAATAACAATACAGGGCATTTTTTGTTCTGTAATTGGAATGATGGGAATGTAAAACCCT
TTCA-GAGTAACAATTGGAGGGCAAGTCT-GGTGCCAGCAGCC-GCGGTAATTCCAGCT-CCAATAGTGTATATTAAAGT
TGTTGCAGTTAAAAAGCTCGTAGTTGGATTTCTGTCGTGGTCATCCGGTTCCGCCCGTATGGGTGTGCACCTGGTTTGCC
CTCCGCTTTCTTCCCTTTGCCTCTTGGCGCTTCATTGCGTC--TTTTGGTTTTTCGGAACTTTTAC-TTTGAGAAAAA-T
AGAGTGTTTCAAGCAGGCTTGTCGCCCTGAATACTTCAGCAT-GGAATAATAAGATAGGACCTTGGTTCTA-TTTTGTTG
GTTTCTAGGACTAAGGTAATGATTAATAGGGACAGTTGGGG-GCATTCGTATTTAACTGTCAGAGGTGAAATTCTTAGAT
TTGTTAAAGACGAACTACTGCGAAAGCATTTGCCAAGGATGTTTTCATTAATCAAGAACGACAGTA-GGGGG-TTTGAAG
ACGATTAGATACCGTCGTAATCTCTACCATAAACTATGCCGACTAGAGATAGGGAAAT-GCCTACCTT-GGCTTCTCCTG
CACCTCATGAGAAATCAAAGTCTCTGGGTTCT-GGGGGG-AGTATGGTCGCAAGGCTGAAACTTAAA-GGAATTGACGGA
AGGGCACCACCAGGCGTGGAG-CCTGCGGCTTAA-TTTGACTCAACACGGGGAAACTCACCAGGT-CCAGAC-AT-GGGA
AGGA--------------TTGACAGATTGATAGCTCTTTC-TTGATTCTATGGG-TGGTGGTGCAT-GCCCGTTCTTAGT
TGGT-GGAGTGATCTGTCTGG-TTAATTTCGATAACGAACGAGACCTTAGCCTGCTAAATAGGA-TCGGGAACTTTTGTT
TCCGCATCACTTCTTAGAGGGACTTT-GC-GTGTCTAACG-C-AAGGAAGTTTGAGGCAAT-AACAGGTCTGTGATGCCC
TTAGATGTTCTGGGCTGCACGCGCGCTACACTGATGCATGCAACGAGTTTTTAA-CCTTGGCCGGCAGGTCTAGGTAATC
TTTTGAGTATGCATCGTGATGGGGATAGATTATTGCAATT-ATTAATC-TTCAACGAGGAATGCCTAGTAGGCGCAAGTC
AGCAGCTTGCGCCGATT---------------------------------------------------------------
--------------------------------------------------------------------------------
------------------------------------
>AF311644_Eimeria_sevilletensis
----------------------------------------------------------CTAAGTATAAGCTTCTTTACTG
TGAAATG-CGAAATGGCTCATTAAAACAGTTATAGTTTATT-TGATGG-TCACTTTTACATGG-ATAACCATGG-TAATT
CTATGGCTAATACATGCGCACTCGCCTCCTTCTCTGG-AGGGGCTGTGTTTATTAGATACAAAACC-AACCCAC--TTT-
GTGGAGTCTGGGTGATTCATAGTAACCGAACGGATCGCAGTTGGCTTCGGCCCGCGATATATCTTTCAAGTTTCTGACCT
ATCAACTTTCGACAGTAGGGTATTGGCCTACCCTGGCACTGACAGGTAACCGGGAATTAGGGTTCGATTCCGGACAAGGA
-CCTGAGAAACCGCTACCACATCTAATGAAG-CACAGCGCGCAAATTTACTCAATGAAAAACAGCTTCCAGGTA------
-------------GTGACGAGAAATAACAATACAGGGCATTTTTTGTTCTGTAATTGGAATGATGGGAATGTAAAACCCT
TTCA-GATTAACAATTGGAGGGCAAGTCT-GGTGCCAGCAGCC-GCGGTAATTCCAGCT-CCAATAGTGTATATTAGAGT
TGTTGCAGTTAAAAAGCTCGTANTTGGATTTCTGTCNTGGTCATCCNGTTCCNCCTGTATGGGTGTGCGCCTGGTTTGCC
CTCGGCTTTCTTCCGTTAGCCT-TCGGCGCTTCACTGCGTC--TGTTGGTGTTTCGGAACTTTTAC-TTTGAGAAAAA-T
AGAGTGTTTCAAGCAGGCTTGTCGCCCTGAATACTTCAGCAT-GGAATAATAAGATAGGACCTTGGTTCTA-TTTTGTAG
GTTTGTGGGACTAAGGTAATGATTAATAGGGACAGTTGGGG-GCATTCGTATTTAACTGTCAGAGGTGAAATTCTTAGAT
TTGTTAAAGACGAACTACTGCGAAAGCATTTGCCAAGGATGTTTTCATTAATCAAGAACGACAGTA-GGGGG-TTTGAAG
ACGATTAGATACCGTCGTAATCTCTACCATAAACTATGCCGACTAGAGATAGGGAAAT-GCCTACCTT-GGCTTCTCCTG
CACCTCATGAGAAATCAAAGTCTCTGGGTTCT-GGGGGG-AGTATGGTCGCAAGGCTGAAACTTAAA-GGAATTGACGGA
AGGGCACCACCAGGCGTGGAG-CCTGCGGCTTAA-TTTGACTCAACACGGGG-AACTCACCAGTC--CAGAC-AT-GGGA
AGGATGGACAGATTGTAGTTGACAGATTGATAGCTCTTTC-TGGATTCTATGGG-TGGTGGTGCAT-GGCCGTTCTTAGT
TGGT-GGAGTGATCTGTCTGG-TTAATTTCGATAACGAACGAGACCTTAGCCTGCTAAATAGGA-TCGGGAACTTCGGTT
TCCGCATCACTTCTTAGAGGGACTTT-GC-GTGTCTAACG-C-AAGGAAGTTTGAGGCAAT-AACAGGTCTGTGATGCCC
TTAGATGTTCTGGGCTGCACGCGCGCTACACTGATGCATGCAACGAGTTTTTAA-CCTTGGCCGGCAGGTCTAGGTAATC
TTTTGAGTATGCATCGTGATGGGGATAGATTATTGCAATT-ATTAATCTTTCAACGAGGAATGCATAGTAGGCGCAAGTC
AGCAGCA-------------------------------------------------------------------------
--------------------------------------------------------------------------------
------------------------------------
>JQ993654_Eimeria_sp._ex_Acomys_sp._JK-2013
--------------------------------------------------------------------------------
-GAAACT-GCGAATGGCTCATTAAAACAGTTATAGTTTATT-TGATGG-TCTCTTTTACATGG-ATAACCATGG-TAATT
CTATGGCTAATACATGCGCACTCGCCTCCTTCTCTGG-AGGGGCTGTGTTTATTAGATACAAAACC-AACCCAC--TTT-
GTGGAGTCCTGGTGATTCATAGTAACCGAACGGATCGCAGTTGGCTTCGGCCCGCGATGGATCTTTCAAGTTTCTGACCT
ATCAGCTTTCGACGGTAGGGTATTGGCCTACCGTGGCAGTGACGGGTAACGGGGAATTAGGGTTCGATTCCGGAGAGGGA
GCCTGAGAAACGGCTACCACATCTAAGGAAGGCAGCAGGCGCGCAAATTACCCAATGAAAACAGTTTCGAGGTA------
-------------GTGACGAGAAATAACAATACAGGGCATTTTATGCTCTGTAATTGGAATGATGGGAATGTAAAACCCT
CTCA-GAGTAACAATTGGAGGGCAAGTCT-GGTGCCAGCAGCC-GCGGTAATTCCAGCT-CCAATAGTGTATATTAGAGT
TGTTGCAGTTAAAAAGCTCGTAGTTGGATTTCTGTCGTGGTCATCCGGTACCGCCCGTATGGGTGCGCACCTGGTTTGAC
CTCGGCTTTCTTCCGGTAGCCT-TCCGCGCTTCACTGCGTG---GTTGGTGTTCCGGAACTTTTAC-TTTGAGAAAAA-T
AGAGTGTTTCAAGCAGGCTTGTCGCCCTGAATACTTCAGCAT-GGAATAATAAGATAGGACCTTGGTTCTA-TTTTGTTG
GTTTCTAGGACCAAGGTAATGATTAATAGGGACAGTTGGGG-GCATTCGTATTTAACTGTCAGAGGTGAAATTCTTAGAT
TTGTTAAAGACGAACTACTGCGAAAGCATTTGCCAAGGATGTTTTCATTAATCAAGAACGACAGTA-GGGGG-TTTGAAG
ACGATTAGATACCGTCGTAATCTCTACCATAAACTATGCCGACTAGAGATAGGGAAAC-GCCTACCTT-GGCTTCTCCTG
CACCTCATGAGAAATCAAAGTCTCTGGGTTCT-GGGGGG-AGTATGGTCGCAAGGCTGAAACTTAAA-GGAATTGACGGA
AGGGCACCACCAGGCGTGGAG-CCTGCGGCTTAA-TTTGACTCAACACGGGGAAACTCACCAGGT-CCAGAC-AT-GGGA
AGGA--------------TTGACAGATTGATAGCTCTTTC-TTGATTCTATGGG-TGGTGGTGCAT-GGCCGTTCTTAGT
TGGT-GGAGTGATCTGTCTGG-TTAATTTCGATAACGAACGAGACCTTAGCCTGCTAAATAGGA-TCGGGAACTTCGGTT
TCCGCATCACTTCTTAGAGGGACTTT-GT-GTGTCTAACG-C-AAGGAAGTTTGAGGCAAT-AACAGGTCTGTGATGCCC
TTAGATGTTCTGGGCTGCACGCGCGCTACACTGATGCACTCAACGAGTTTTTGA-CCTTGGCCGGCAGGTCTAGGTAATC
TTTTGAGTATGCATCGTGATGGGGATAGATTATTGCAATT-ATTAATC-TTCAACGAGGAATGCCTAGTAGGCGCAAG--
--------------------------------------------------------------------------------
--------------------------------------------------------------------------------
------------------------------------
>JQ993655_Eimeria_sp._ex_Apodemus_agrarius
--------------------------------------------------------------------------------
-----------------------------------------------------------------------TGG-TAATT
CTATGGCTAATACATGCGCACTCGCCTCCTTCTCTGG-AGGGGCTGTGTTTATTAGATACAAAACC-AACCCAC--TTT-
GTGGAGTCCTGGTGATTCATAGTAACCGAACGGATCGCATTTGGCTTCGGCCCGCGATGGATCTTTCAAGTTTCTGACCT
ATCAGCTTTCGACGGTAGGGTATTGGCCTACCGTGGCAGTGACGGGTAACGGGGAATTAGGGTTCGATTCCGGAGAGGGA
GCCTGAGAAACGGCTACCACATCTAAGGAAGGCAGCAGGTGCGCAAATTACCCAATGAAAACAGTTTCGAGGTA------
-------------GTGACGAGAAATAACAATACAGGGCATTTTATGCTCTGTAATTGGAATGATGGGAATGTAAAACCCT
TCCA-GAGTAACAATTGGAGGGCAAGTCT-GGTGCCAGCAGCC-GCGGTAATTCCAGCT-CCAATAGTGTATATTAGAGT
TGTTGCAGTTAAAAAGCTCGTAGTTGGATTTCTGTCGTGGTCATCCGGCTCCGCCCGTACGGGTGTGCGCCTGGTTTGCC
CTCGGCTTTCTTCCGGTAGCCT-TCCGCGCTTCACTGCGTG--TGTTGGTGTTCCGGAACTTTTAC-TTTGAGAAAAA-T
AGAGTGTTTCAAGCAGGCTTGTCGCCCTGAATACTTCAGCAT-GGAATAATAAGATAGGACCTTGGTTCTA-TTTTGTTG
GTTTCTAGGACCAAGGTAATGGTTAATAGGGACAGTTGGGG-GCATTCGTATTTAACTGTCAGAGGTGAAATTCTTAGAT
TTGTTAAAGACGAACTACTGCGAAAGCATTTGCCAAGGATGTTTTCATTAATCAAGAACGACAGTA-GGGGG-TTTGAAG
ACGATTAGATACCGTCGTAATCTCTACCATAAACTATGCCGACTAGAGATAGGGAAAC-GCCTACCTT-GGCTTCTCCTG
CACCTCATGAGAAATCAAAGTCTCTGGGTTCT-GGGGGG-AGTATGGTCGCAAGGCTGAAACTTAAA-GGAATTGACGGA
AGGGCACCACCAGGCGTGGAG-CCTGCGGCTTAA-TTTGACTCAACACGGGGAAACTCACCAGGT-CCAGAC-AT-GGGA
AGGA--------------TTGACAGATTGATAGCTCTTTC-TTGATTCTATGGG-TGGTGGTGCAT-GGCCGTTCTTAGT
TGGT-GGAGTGATCTGTCTGG-TTAATTTCGATAACGAACGAGACCTTAGCCTGCTAAATAGGA-TCGGGAACCTCGGTT
TCCGCATCACTTCTTAGAGGGACTTT-GC-GTGTCTAACG-C-AAGGAAGTTTGAGGCAAT-AACAGGTCTGTGATGCCC
TTAGATGTTCTGGGCTGCACGCGCGCTACACTGATGCATGCAACGAGTTTTTGA-CCTTGGCCGGCAGGTCTAGGTAATC
TTTTGAGTATGCATCGTGATGGGGATAGATTATTGCAATT-ATT------------------------------------
--------------------------------------------------------------------------------
--------------------------------------------------------------------------------
------------------------------------
>JQ993656_Eimeria_sp._ex_Apodemus_agrarius
--------------------------------------------------------------------------------
-----------------------------------------------------------------------TGG-TAATT
CTATGGCTAATACATGCGCACTCGCCTCCTTCTCTGG-AGGGGCTGTGTTTATTAGATACAAAACC-AACCCAC--TTT-
GTGGAGTCCTGGTGATTCATAGTAACCGAACGGATCGCAGTTGGCTTCGGCCCGCGATGGATCTTTCAAGTTTCTGACCT
ATCAGCTTTCGACGGTAGGGTATTGGCCTACCGTGGCAGTGACGGGTAACGGGGAATTAGGGTTCGATTCCGGGGAGGGA
GCCTGAGAAACGGCTACCACATCTAAGGAAGGCAGCAGGCGCGCAAATTACCCAATGAAAACAGTTTCGAGGTA------
-------------GTGACGAGAAATAACAATACAGGGCATTTTATGCTCTGTAATTGGAATGATGGGAATGTAAAACCCT
TCCA-GAGTAACAATTGGAGGGCAAGTCC-GGTGCCAGCAGCC-GCGGTAATTCCAGCT-CCAATAGTGTATATTAGAGT
TGTTGCAGTTAAAAAGCTCGTAGTTGGATTTCTGTCGTGGTCATCCGGCTCCGCCCGTATGGGTGTGCGCCTGGTTTGCC
CTCGGCTTTCTTCCGGTAGCCT-TCCGCGCTTCACTGCGTG--TGTTGGTGTTCCGGAACTTTTAC-TTTGAGAAAAA-T
AGAGTGTTTCAAGCAGGCTTGTCGCCCTGAATACTTCAGCAT-GGAATAATAAGATAGGACCTTGGTTCTA-TTTTGTTG
GTTTCTAGGACCAAGGTAATGGTTAATAGGGACAGTTGGGG--CATTCGTATTTAACTGTCAGAGGTGAAATTCTTAGAT
TTGTTAAAGACGAACTACTGCGAAAGCATTTGCCAAGGATGTTTTCATTAATCAAGAACGACAGTA-GGGGG-TTTGAAG
ACGATCAGATACCGTCGTAATCTCTACCATAAACTATGCCGACTAGAGATAGGGAAAC-GCCTACCTT-GGCTTCTCCTG
CACCTCATGAGAAATCAAAGTCTCTGGGTTCT-GGGGGG-AGTATGGTCGCAAGGCTGAAACTTAAA-GGAATTGACGGA
AGGGCACCACCAGGCGTGGAG-CCTGCGGCTTAA-TTTGACTCAACACGGGGAAACTCACCAGGT-CCAGAC-AT-GGGA
AGGA--------------TTGACAGATTGATAGCTCTTTC-TTGATTCTATGGG-TGGTGGTGCAT-GGCCGTTCTTAGT
TGGT-GGAGTGATCTGTCTGG-TTAATTTCGATAACGAACGAGACCTTAGCCTGCTAAATAGGA-TCGGGAACCTCGGTT
TCCGCATCACTTCTTAGAGGGACTTT-GC-GTGTCTAACG-C-AAGGAAGTTTGAGGCAAT-AACAGGTCTGTGATGCCC
TTAGATGTTCTGGGCTGCACGCGCGCTACACTGATGCATGCAACGAGTTTTTGA-CCTTGGCCGGCAGGTCTAGGTAATC
TTTTGAGTATGCATCGTGATGGGGATAGATTATTGCAATT-AT-------------------------------------
--------------------------------------------------------------------------------
--------------------------------------------------------------------------------
------------------------------------
>JQ993657_Eimeria_sp._ex_Apodemus_agrarius
--------------------------------------------------------------------------------
-----------------------------------------------------------------------TGG-TAATT
CTATGGCTAATACATGCGCACTGGCCTCCTTCTCTGG-AGGGGCTGTGTTTATTAGATACAAAACC-AACCCAC--TTT-
GTGGAGTCTGGGTGATTCATAGTAACCGAACGGATCGCAGTTGGCTTCGGCCCGCGATATATCTTTCAAGTTTCTGACCT
ATCAGCTTTCGACGGTAGGGTATTGGCCTACCGTGGCAGTGACGGGTAACGGGGAATTAGGGTTCGATTCCGGAGAGGGA
GCCTGAGAAACGGCTACCACATCTAAGGAAGGCAGCAGGCGCGCAAATTACCCAATGAAAACAGCTTCGAGGTA------
-------------GTGACGAGAAATAACAATACAGGGCATTTTTTGTTCTGTAATTGGAATGATGGGAATGTAAAACCCT
TTCA-GATTAACAATTGGAGGGCAAGTCT-GGTGCCAGCAGCC-GCGGTAATTCCAGCT-CCAATAGTGTATATTAGAGT
TGTTGCAGTTAAAAAGCTCGTAGTTGGATTTCTGTCGTGGTCATCCGGTTCCGCCTGTATGGGTGTGCGCCTGGTTTGCC
CTCGGCTTTCTTCCGTTAGCCT-TCGGCGCTTCACTGCGTC--TGTTGGTGTTTCGGAACTTTTAC-TTTGAGAAAAA-T
AGAGTGTTTCAAGCAGGCTTGTCGCCCTGAATACTTCAGCAT-GGAATAATAAGATAGGACCTTGGTTCTA-TTTTGTTG
GTTTCTAGGACTAAGGTAATGATTAATAGGGACAGTTGGGG-GCATTCGTATTTAACTGTCAGAGGTGAAATTCTTAGAT
TTGTTAAAGACGAACTACTGCGAAAGCATTTGCCAAGGATGTTTTCATTAATCAAGAACGACAGTA-GGGGG-TTTGAAG
ACGATTAGATACCGTCGTAATCTCTACCATAAACTATGCCGACTAGAGATAGGGAAAT-GCCTACCTT-GGCTTCTCCTG
CACCTCATGAGAAATCAAAGTCTCTGGGTTCT-GGGGGG-AGTATGGTCGCAAGGCTGAAACTTAAA-GGAATTGACGGA
AGGGCACCACCAGGCGTGGAG-CCTGCGGCTTAA-TTTGACTCAACACGGGGAAACTCACCAGGT-CCAGAC-AT-GGGA
AGGA--------------TTGACAGATTGATAGCTCTTTC-TTGATTCTATGGG-TGGTGGTGCAT-GGCCGTTCTTAGT
TGGT-GGAGTGATCTGTCTGG-TTAATTTCGATAACGAACGAGACCTTAGCCTGCTAAATAGGA-TCGGGAACCTCGGTT
TCCGCATCACTTCTTAGAGGGACTTT-GC-GTGTCTAACG-C-AAGGAAGTTTGAGGCAAT-AACAGGTCTGTGATGCCC
TTAGATGTTCTGGGCTGCACGCGCGCTACACTGATGCATGCAACGAGTTTTTAA-CCTTGGCCGGCAGGTCTAGGTAATC
TTTTGAGTATGCATCGTGATGGGGATAGATTATTGCAATT-AT-------------------------------------
--------------------------------------------------------------------------------
--------------------------------------------------------------------------------
------------------------------------
>JQ993658_Eimeria_sp._ex_Apodemus_agrarius
--------------------------------------------------------------------------------
------------------------------------------------------------------------GG-TAATT
CTATGGCTAATACATGCGCACTCGCCTCCTTCTCTGG-AGGGGCTGTGTTTATTAGATACAAAACC-AACCCAC--TTT-
GTGGAGTCTGGGTGATTCATAGTAACCGAACGGATCGCAGTTGGCTTCGGCCCGCGATATATCTTTCAAGTTTCTGACCT
ATCAGCTTTCGACGGTAGGGTATTGGCCTACCGTGGCAGTGACGGGTAACGGGGAATTAGGGTTCGATTCCGGAGAGGGA
GCCTGAGAAACGGCTACCACATCTAAGGAAGGCAGCAGGCGCGCAAATTACCCAATGAAAACAGCTTCGAGGTA------
-------------GTGACGAGAAATAACAATACAGGGCATTTTATGTTCTGTAATTGGAATGATGGGAATGTAAAACCCT
TTCA-GAGTAACAATTGGAGGGCAAGTCT-GGTGCCAGCAGCC-GCGGTAATTCCAGCT-CCAATAGTGTATATTAGAGT
TGTTGCAGTTAAAAAGCTCGTAGTTGGATTTCTGTCGTGGTCATCCGGTTCCGCCCGTATGGGTGTGCGCCTGGTTTGCC
CTCGGCTTTCTTCCGTTAGCCT-TCGGCGCTTAATTGCGTC--TGTTGGTGTTTCGGAACTTTTAC-TCTGAGAAAAA-T
AGAGTGTTTCAAGCAGGCTTGTCGCCCTGAATACTGCAGCAT-GGAATAATAAGATAGGACCTTGGTTCTA-TTTTGTTG
GTTTCTAGGACTAAGGTAATGATTAATAGGGACAGTTGGGG-GCATTCGTATTTAACTGTCAGAGGTGAAATTCTTAGAT
TTGTTAAAGACGAACTACTGCGAAAGCATTTGCCAAGGATGTTTTCATTAATCAAGAACGACAGTA-GGGGG-TTTGAAG
ACGATTAGATACCGTCGTAATCTCTACCATAAACTATGCCGACTAGAGATAGGGAAAT-GCCTACCTT-GGCTTCTCCTG
CACCTCATGAGAAATCAAAGTCTCTGGGTTCT-GGGGGG-AGTATGGTCGCAAGGCTGAAACTTAAA-GGAATTGACGGA
AGGGCACCACCAGGCGTGGAG-CCTGCGGCTTAA-TTTGACTCAACACGGGGAAACTCACCAGGT-CCAGAC-AT-GGGA
AGGA--------------TTGACAGATTGATAGCTCTTTC-TTGATTCTATGGG-TGGTGGTGCAT-GGCCGTTCTTAGT
TGGT-GGAGTGATCTGTCTGG-TTAATTTCGATAACGAACGAGACCTTAGCCTGCTAAATAGGA-TCGGGAACCTCGGTT
TCCGCATCACTTCTTAGAGGGACTTT-GC-GTGTCTAACG-C-AAGGAAGTTTGAGGCAAT-AACAGGTCTGTGATGCCC
TTAGATGTCCTGGGCTGCACGCGCGCTACACTGATGCATGCAACGAGTTTTTAA-CCTTGGCCGGCAGGTCTAGGTAATC
TTTTGAGTATG---------------------------------------------------------------------
--------------------------------------------------------------------------------
--------------------------------------------------------------------------------
------------------------------------
>JQ993660_Eimeria_sp._ex_Apodemus_agrarius
--------------------------------------------------------------------------------
-----------------------------------------------------------------------TGG-TAATT
CTATGGCTAATACATGCGCACTCGCCTCCTTCTCTGG-AGGGGCTGTGTTTATTAGGTACAAAACC-AACCCAC--TTT-
GTGGAGTCTGGGTGATTCATAGTAACCGAACGGATCGCAGTTGGCTTCGGCCCGCGATATATCTTTCAAGTTTCTGACCT
ATCAGCTTTCGACGGTAGGGTATTGGCCTACCGTGGCAGTGACGGGTAACGGGGAATTAGGGTTCGATTCCGGAGAGGGA
GCCTGAGAAACGGCTACCACATCTAAGGAAGGCAGCAGGCGCGCAAATTACCCAATGAAAACAGCTTCGAGGTA------
-------------GTGACGAGAAATAACAATACAGGGCATTTTTTGTTCTGTAATTGGAATGATGGGAATGTAAAACCCT
TTCA-GATTAACAATTGGAGGGCAAGTCT-GGTGCCAGCAGCC-GCGGTAATTCCAGCT-CCAATAGTGTATATTAGAGT
TGTTGCAGTTAAAAAGCTCGTAGTTGGATTTCTGTCGTGGTCATCCGGTTCCGCCCGTATGGGTGTGCGCCTGGTTTGCC
CTCGGCTTTCTTCCGTTAGCCT-TCGGCGCTTCATTGCGTC--TGTTGGTGTTTCGGAACTTTTAC-TTTGAGAAAAA-T
AGAGTGTTTCAAGCAGGCTTGTCGCCCTGAATACTTCAGCAT-GGAATAATAAGATAGGACCTTGGTTCTA-TTTTGTTG
GTTTCTGGGACTAAGGTAATGATTAATAGGGACAGTTGGGG-GCATTCGTATTTAACTGTCAGAGGTGAAATTCTTAGAT
TTGTTAAAGACGAACTACTGCGAAAGCATTTGCCAAGGATGTTTTCATTAATCAAGAACGACAGTA-GGGGG-TTTGAAG
ACGATTAGATACCGTCGTAATCTCTACCATAAACTATGCCGACTAGAGATAGGGAAAT-GCCTACCTT-GGCTTCTCCTG
CACCTCATGAGAAATCAAAGTCTCTGGGTTCT-GGGGGG-AGTATGGTCGCAAGGCTGAAACTTAAA-GGAATTGACGGA
AGGGCACCACCAGGCGTGGAG-CCTGCGGCTTAA-TTTGACTCAACACGGGGAAACTCACCAGGT-CCAGAC-AT-GGGA
AGGA--------------TCGACAGATTGATAGCTCTTTC-TTGATTCTATGGG-TGGTGGTGCAT-GGCCGTTCTTAGC
TGGT-GGAGTGATCTGTCTGG-TTAATTTCGATAACGAACGAGACCTTAGCCTGCTAAATAGGA-TCGGGAACCTCGGTT
TCCGCATCACTTCTTAGAGGGACTTT-GC-GTGTCTAACG-C-AAGGAAGTTTGAGGCAAT-AACAGGTCTGTGATGCCC
TTAGATGTTCTGGGCTGCACGCGCGCTACACTGATGCATGCAACGAGTTTTTAA-CCTTGGCCGGCAGGTCTAGGTAATC
TTTTGAGTATGCATCGTGATGGGGATAGATTATTGCAATT-A--------------------------------------
--------------------------------------------------------------------------------
--------------------------------------------------------------------------------
------------------------------------
>KU174475_Eimeria_apionodes
--------------------------------------------------------------------------------
-----------------------------------------------------------------------TGG-TAATT
CTATGGCTAATACATGCGCACTCGCCTCCTTCTCTGG-AGGGGCTGTGTTTATTAGATACAAAACC-AACCCAC--TTT-
GTGGAGTCCTGGTGATTCATAGTAACCGAACGGATCGCAGTTGGCTTCGGCCCGCGATGGATCTTTCAAGTTTCTGACCT
ATCAGCTTTCGACGGTAGGGTATTGGCCTACCGTGGCAGTGACGGGTAACGGGGAATTAGGGTTCGATTCCGGAGAGGGA
GCCTGAGAAACGGCTACCACATCTAAGGAAGGCAGCAGGCGCGCAAATTACCCAATGAAAACAGTTTCGAGGTA------
-------------GTGACGAGAAATAACAATACAGGGCATTTTATGCTCTGTAATTGGAATGATGGGAATGTAAAACCCT
TCCA-GAGTAACAATTGGAGGGCAAGTCT-GGTGCCAGCAGCC-GCGGTAATTCCAGCT-CCAATAGTGTATATTAGAGT
TGTTGCAGTTAAAAAGCTCGTAGTTGGATTTCTGTCGTGGTCATCCGGCTCCGCCCGTATGGGTGTGCGCCTGGTTTGCC
CTCGGCTTTCTTCCGGTAGCCT-TCCGCGCTTCACTGCGTG--TGTTGGTGTTCCGGAACTTTTAC-TTTGAGAAAAA-T
AGAGTGTTTCAAGCAGGCTTGTCGCCCTGAATACTTCAGCAT-GGAATAATAAGATAGGACCTTGGTTCTA-TTTTGTTG
GTTTCTAGGACCAAGGTAATGGTTAATAGGGACAGTTGGGG-GCATTCGTATTTAACTGTCAGAGGTGAAATTCTTAGAT
TTGTTAAAGACGAACTACTGCGAAAGCATTTGCCAAGGATGTTTTCATTAATCAAGAACGACAGTA-GGGGG-TTTGAAG
ACGATTAGATACCGTCGTAATCTCTACCATAAACTATGCCGACTAGAGATAGGGAAAC-GCCTACCTT-GGCTTCTCCTG
CACCTCATGAGAAATCAAAGTCTCTGGGTTCT-GGGGGG-AGTATGGTCGCAAGGCTGAAACTTAAA-GGAATTGACGGA
AGGGCACCACCAGGCGTGGAG-CCTGCGGCTTAA-TTTGACTCAACACGGGGAAACTCACCAGGT-CCAGAC-AT-GGGA
AGGA--------------TTGACAGATTGATAGCTCTTTC-TTGATTCTATGGG-TGGTGGTGCAT-GGCCGTTCTTAGT
TGGT-GGAGTGATCTGTCTGG-TTAATTTCGATAACGAACGAGACCTTAGCCTGCTAAATAGGA-TCGGGAACCTCGGTT
TCCGCATCACTTCTTAGAGGGACTTT-GC-GTGTCTAACG-C-AAGGAAGTTTGAGGCAAT-AACAGGTCTGTGATGCCC
TTAGATGTTCTGGGCTGCACGCGCGCTACACTGATGCATGCAACGAGTTTTTGA-CCTTGGCCGGCAGGTCTAGGTAATC
TTTTGAGTATGCATCGTG--------------------------------------------------------------
--------------------------------------------------------------------------------
--------------------------------------------------------------------------------
------------------------------------
>JQ993661_Eimeria_sp._ex_Apodemus_sylvaticus
--------------------------------------------------------------------------------
-----------------------------------------------------------------------TGG-TAATT
CTATGGCTAATACATGCGCACTCGCCTCCTTCTCTGG-AGGGGCTGTGTTTATTAGATACAAAACC-AACCCAC--TTT-
GTGGAGTCCTGGTGATTCATAGTAACCGAACGGATCGCAGTTGGCTTCGGCCCGCGATGGATCTTTCAAGTTTCTGACCT
ATCAGCTTTCGACGGTAGGGTATTGGCCTACCGTGGCAGTGACGGGTAACGGGGAATTAGGGTTCGATTCCGGAGAGGGA
GCCTGAGAAACGGCTACCACATCTAAGGAAGGCAGCAGGCGCGCAAATTACCCAATGAAAACAGTTTCGAGGTA------
-------------GTGACGAGAAATAACAATACAGGGCATTTTATGCTCTGTAATTGGAATGATGGGAATGTAAAACCCT
TCCA-GAGTAACAATTGGAGGGCAAGTCT-GGTGCCAGCAGCC-GCGGTAATTCCAGCT-CCAATAGTGTATATTAGAGT
TGTTGCAGTTAAAAAGCTCGTAGTTGGATTTCTGTCGTGGTCATCCGGCTCCGCCCGTATGGGTGTGCGCCTGGTTTGCC
CTCGGCTTTCTTCCGGTAGCCT-TCCGCGCTTCACTGCGTG--TGTTGGTGTTCCGGAACTTTTAC-TTTGAGAAAAA-T
AGAGTGTTTCAAGCAGGCTTGTCGCCCTGAATACTTCAGCAT-GGAATAATAAGATAGGACCTTGGTTCTA-TTTTGTTG
GTTTCTAGGACCAAGGTAATGGTTAATAGGGACAGTTGGGG-GCATTCGTATTTAACTGTCAGAGGTGAAATTCTTAGAT
TTGTTAAAGACGAACTACTGCGAAAGCATTTGCCAAGGATGTTTTCATTAATCAAGAACGACAGTA-GGGGG-TTTGAAG
ACGATTAGATACCGTCGTAATCTCTACCATAAACTATGCCGACTAGAGATAGGGAAAC-GCCTACCTT-GGCTTCTCCTG
CACCTCATGAGAAATCAAAGTCTCTGGGTTCT-GGGGGG-AGTATGGTCGCAAGGCTGAAACTTAAA-GGAATTGACGGA
AGGGCACCACCAGGCGTGGAG-CCTGCGGCTTAA-TTTGACTCAACACGGGGAAACTCACCAGGT-CCAGAC-AT-GGGA
AGGA--------------TTGACAGATTGATAGCTCTTTC-TTGATTCTATGGG-TGGTGGTGCAT-GGCCGTTCTTAGT
TGGT-GGAGTGATCTGTCTGG-TTAATTTCGATAACGAACGAGACCTTAGCCTGCTAAATAGGA-TCGGGAACCTCGGTT
TCCGCATCACTTCTTAGAGGGACTTT-GC-GTGTCTAACG-C-AAGGAAGTTTGAGGCAAT-AACAGGTCTGTGATGCCC
TTAGATGTTCTGGGCTGCACGCGCGCTACACTGATGCATGCAACGAGTTTTTGA-CCTTGGCCGGCAGGTCTAGGTAATC
TTTTGAGTATGCATCGTGATGG----------------------------------------------------------
--------------------------------------------------------------------------------
--------------------------------------------------------------------------------
------------------------------------
>JQ993662_Eimeria_sp._ex_Apodemus_sylvaticus
--------------------------------------------------------------------------------
-----------------------------------------------------------------------TGG-TAATT
CTATGGCTAATACATGCGCATTCGCCTCCTTCTCTGG-AGGGGCTGTGTTTATTAGATACAAAACC-AACCCACTTTTG-
GTGGAGTCTGGGTGATTCATAGTAACCGAACGGATCGCAGTTGGCTTCGGCCCGCGATATATCTTTCAAGTTTCTGACCT
ATCAGCTTTCGACGGTAGGGTATTGGCCTACCGTGGCAGTGACGGGTAACGGGGAATTAGGGTTCGATTCCGGAGAGGGA
GCCTGAGAAACGGCTACCACATCTAAGGAAGGCAGCAGGCGCGCAAATTACCCAATGAAAACAGCTTCGAGGTA------
-------------GTGACGAGAAATAACAATACAGGGCATTTTTTGTTCTGTAATTGGAATGATGGGAATGTAAAACCCT
TTCA-GAGTAACAATTGGAGGGCAAGTCT-GGTGCCAGCAGCC-GCGGTAATTCCAGCT-CCAATAGTGTATATTAGAGT
TGTTGCAGTTAAAAAGCTCGTAGTTGGATTTCTGTCGTGGCCATCCGGTTCCGCCCGTATGGGTGTGCACCTGGTTTGCC
CTCGGCTTTCTTCCGTTAGCCTTCCGGCGCTTCATTGCGTCTGTGTTGGTGTTTCGGAACTTTTAC-TTTGAGAAAAA-T
AGAGTGTTTCAAGCAGGCTTGTCGCCCTGAATACTGCAGCAT-GGAATAATAAGATAGGACCTTGGTTCTA-TTTTGTTG
GTTTCTAGGACTAAGGTAATGATTAATAGGGACAGTTGGGG-GCATTCGTATCTAACTGTCAGAGGTGAAATTCTTAGAT
TTGTTAAAGACGAACTACTGCGAAAGCATTTGCCAAGGATGTTTTCATTAATCAAGAACGACAGTA-GGGGG-TTTGAAG
ACGATTAGATACCGTCGTAATCTCTACCATAAACTATGCCGACTAGAGATAGGGAAAT-GCCTACCTT-GGCTTCTCCTG
CACCCCATGAGAAATCAAAGTCTCTGGGTTCT-GGGGGG-AGTATGGTCGCAAGGCTGAAACTTAAA-GGAATTGACGGA
AGGGCACCACCAGGCGTGGAG-CCTGCGGCTTAA-TTTGACTCAACACGGGGAAACTCACCAGGT-CCAGAC-AT-GGGA
AGGA--------------TTGACAGATTGATAGCTCTTTC-TTGATTCTATGGG-TGGTGGTGCAT-GGCCGTTCTTAGT
TGGT-GGAGTGATCTGTCTGG-TTAATTTCGATAACGAACGAGACCTTAGCCTGCTAAATAGGA-TCGGGAACCTCGGTT
TCCGCATCACTTCTTAGAGGGACTTT-GC-GTGTCTAACG-C-AAGGAAGTTTGAGGCAAT-AACAGGTCTGTGATGCCC
TTAGATGTTCTGGGCTGCACGCGCGCTACACTGATGCATGCAACGAGTTTTTAA-CCTTGGCCGGCAGGTCTAGGTAATC
TTTTGAGTATGCATCGTGA-------------------------------------------------------------
--------------------------------------------------------------------------------
--------------------------------------------------------------------------------
------------------------------------
>JQ993663_Eimeria_sp._ex_Cricetus_cricetus
--------------------------------------------------------------------------------
-----------------------------------------------------------------------TGG-TAATT
CTATGGCTAATACATGCGCACTCGCCTCCTTCTCTGG-AGGGGCTGTGTTTATTAGATACAAAACC-AACCCAC--TTTT
GTGGAGTCTGGGTGATTCATAGTAACCGAACGGATCGCAGTTGGCTTCGGCCCGCGATATATCTTTCAAGTTTCTGACCT
ATCAGCTTTCGACGGTAGGGTATTGGCCTACCGTGGCAGTGACGGGTAACGGGGAATTAGGGTTCGATTCCGGAGAGGGA
GCCTGAGAAACGGCTACCACATCTAAGGAAGGCAGCAGGCGCGCAAATTACCCAATGAAAACAGCTTCGAGGTA------
-------------GTGACGAGAAATAACAATACAGGGCATTTTTTGTTCTGTAATTGGAATGATGGGAATGTAAAACCCT
TTCA-GAGTAACAATTGGAGGGCAAGTCT-GGTGCCAGCAGCC-GCGGTAATTCCAGCT-CCAATAGTGTATATTAGAGT
TGTTGCAGTTAAAAAGCTCGTAGTTGGATTTCTGTCGTGGTCATCCGGTTCCGCCCGTATGGGTGTGCACCTGGTTTGCC
CTCGGCTTTCTTCCGTTAGCCT-TCGGCGCTTCATTGCGTG--TGTTGGTGTTTCGGAACTTTTAC-TTTGAGAAAAA-T
AGAGTGTTTCAAGCAGGCTTGTCGCCCTGAATACTGCAGCAT-GGAATAATAAGATAGGACCTTGGTTCTA-TTTTGTTG
GTTTCTGGGACTAAGGTAATGATTAATAGGGACAGTTGGGG-GCATTCGTATTTAACTGTCAGAGGTGAAATTCTTAGAT
TTGTTAAAGACGAACTACTGCGAAAGCATTTGCCAAGGATGTTTTCATTAATCAAGAACGACAGTA-GGGGG-TTTGAAG
ACGATTAGATACCGTCGTAATCTCTACCATAAACTATGCCGACTAGAGATAGGGAAAT-GCCTACCTT-GGCTTCTCCTG
CACCTCATGAGAAATCAAAGTCTCTGGGTTCT-GGGGGG-AGTATGGTCGCAAGGCTGAAACTTAAA-GGAATTGACGGA
AGGGCACCGCCAGGCGTGGAG-CCTGCGGCTTAA-TTTGACTCAACACGGGGAAACTCACCAGGT-CCAGAC-AT-GGGA
AGGA--------------TTGACAGATTGATAGCTCTTTC-TTGATTCTATGGG-TGGTGGTGCAT-GGCCGTTCTTAGT
TGGT-GGAGTGATCTGTCTGG-TTAATTTCGATAACGAACGAGACCTTAGCCTGCTAAATAGGA-TCGGGAACCTTGGTT
TCCGCATCACTTCTTAGAGGGACTTT-GC-GTGTCTAACG-C-AAGGAAGTTTGAGGCAAT-AACAGGTCTGTGATGCCC
TTAGATGTTCTGGGCTGCACGCGCGCTACACTGATGCATGCAACGAGTTTTTAA-CCTTGGCCGGCAGGTCTAGGTAATC
TTTTGAGTATGCATCGTGATGGGGATAGATTATTGCAATT-AT-------------------------------------
--------------------------------------------------------------------------------
--------------------------------------------------------------------------------
------------------------------------
>JQ993664_Eimeria_sp._ex_Gerbillus_dasyurus
--------------------------------------------------------------------------------
-GAAACT-GCGAATGGCTCATTAAAACAGTTATAGTTTATT-TGATGGGTCTCTTTTACATGG-ATA-CCATGG-TGATC
CTATGGCTAATACATGCGCACTCGCCTCCTTCTCTGG-AGGGGCTGTGTTTATTAGATACAAAACC-AACCCAC--TTT-
GTGGAGTCCTGGTGATTCATAGTAACCGAACGGATCGCAGTTGGCTTCGGCCCGCGATGGATCTTTCAAGTTTCTGACCT
ATCAGCTTTCGACGGTAGGGTATTGGCCTACCGTGGCAGTGACGGGTAACGGGGAATTAGGGTTCGATTCCGGAGAGGGA
GCCTGAGAAACGGCTACCACATCTAAGGAAGGCAGCAGGCGCGCAAATTACCCAATGAAAACAGTTTCGAGGTA------
-------------GTGACGAGAAATAACAATACAGGTCATTTTATGCTCTGTAATTGGAATGATGGGAATGTAAA-CCCT
TCCA-GAGTAACAATTGGAGGGCAAGTCT-GGTGCCAGCAGCC-GCGGTAATTCCAGCT-CCAATAGTGTATATTAGAGT
TGTTGCAGTTAAAAAGCTCGTAGTTGGATTTCTGTCGTGGTCATCCGGCTCCGCCCGTATGGGTGTGCGCCTGGTTTGGC
CTCGGCTTTCTTCCGTTAGCCT-TCGGCGCTTCACTGCGTG--TGTTGGTGTTTCGGAACTTTTAC-TTTGAGAAAAA-T
AGAGTGTTTCAAGCAGGCTTGTCGCCCTGAATACTTCAGCAT-GGAATAATAAGATAGGACCTTGGTTCTA-TTTTGTTG
GTTTCTAGGACTAAGGTAATGATTAATAGGGACAGTTGGGG-GCATTCGTATTTAACTGTCAGAGGTGAAATTCTTAGAT
TTGTTAAAGACGAACTACTGCGAAAGCATTTGCCAAGGATGTTTTCATTAATCAAGAACGACAGTA-GGGGG-TTTGAAG
ACGATTAGATACCGTCGTAATCTCTACCATAAACTATGCCGACTAGAGATAGGGAAAT-GCCTACCTT-GGCTTCTCCTG
CACCTCATGAGAAATCAAAGTCTCTGGGTTCT-GGGGGG-AGTATGGTCGCAAGGCTGAAACTTAAA-GGAATTGACGGA
AGGGCACCACCAGGCGTGGAG-CCTGCGGCTTAA-TTTGACTCAACACGGGGAAACTCACCAGGT-CCAGAC-AT-GGGA
AGGA--------------TTGACAGATTGATAGCTCTTTC-TTGATTCTATGGG-TGGTGGTGCAT-GGCCGTTCTTAGT
TGGT-GGAGTGATCTGTCTGG-TTAATTTCGATAACGAACGAGACCTTAGCCTGCTAAATAGGA-TCGGGAACCTCGGTT
TCCGCATCACTTCTTAGAGGGACTTT-GC-GTGTCTAACG-C-AAGGAAGTTTGAGGCAAT-AACAGGTCTGTGATGCCC
TTAGATGTTCTGGGCTGCACGCGCGCTACACTGATGCATGCAACGAGTTTTTAA-CCTTGGCCGGCAGGTCTAGGTAATC
TTTTGAGTATGCATCGTGATGGGGATAGATTATTGCAATT-ATTAATC-TTCAACGAGGAATGCCTAGTAGGCGCAAG--
--------------------------------------------------------------------------------
--------------------------------------------------------------------------------
------------------------------------
>JQ993652_Eimeria_sp._2_JK-2013
--------------------------------------------------------------------------------
----------------------------------------------------------CATGG-ATAACCATGGGTAATT
CTATGGCTAATACATGCGCAMTSGCCTCCTTCTCTGG-AGGGGCTGTGTTTATTAGATACAAAACC-AACCCAC--WTT-
GTGGAGTCTGGGTGATTCATAGTAACCGAACGGATCGCAGTTGGCTTCGGCCCGCGATGGATCTTTCAAGTTTCTGACCT
ATCAGCTTTCGACGGTAGGGTATTGSCCTACCGTGGCAGTGACGGGTAACGGGGAATTAGGGTTCGATTCCGGAGAGGGA
GCCTGAGAAACGRCTACCACATCTAAGGAAGGCAGCAGGCGCGCAAATTACCCAATGAAAACAGCTTCGAGGTA------
-------------GTGACGAGAAATAACAATACAGGGCATTTTATGCTCTGTAATTGGAATGATGGGAATGTAAAACCCT
TYCA-GAGTAACAATTGGAGGGCAAGTCT-GGTGCCAGCAGCC-GCGGTAATTCCAGCT-CCAATAGTGTATATTAGAGT
TGTTGCAGTTAAAAAGCTCGTAGTTGGATTTCTGTCGTGGTCAACCGGTTCCGCCCGTAYGGGTGCGCACCTGGTTTGCC
CTCGGCTTTCTTCCGGTAGCCT-TCCGCGCTTCACTGCGTG--CGTTGGTGTTCYGGAACTTTTAC-TTTGAGAAAAA-T
AGAGTGTTTCAAGCAGGCTTGTSGCCCTGAATACTTCAGCAT-GGAATAATAAGATAGGACCTTGGTTCTA-TTTTGTTG
GTTTCTAGGACCWAGGTAATGGTTAATAGGGACAGTTGGGG-GCATTCGTATTTAACTGTCAGAGGTGAAATTCTTAGAT
TTGTTAAAGACGAACTACTGCGAAAGCATTTGCCAAGGATGTTTTCATTAATCAAGAACGACAGTA-GGGGG-TTTGAAG
ACGATTAGATACCGTCGTAATCTCTACCATAAACTATGCCGACTAGAGATAGGGAAAT-GCCTACCTT-GGCTTCTCCTG
CACCTCATGAGAAATCAAAGTCTCTGGGTTCT-GGGGGG-AGTATGGTCGCAAGGCTGAAACTTAAA-GGAATTGACGGA
AGGGCACCACCAGGCGTGGAG-CCTGCGGCTTAA-TTTGACTCAACACGGGGAAACTCACCAGGT-CCAGAC-AT-GGGA
AGGA--------------TTGACAGATTGATAGCTCTTYC-TTGATTCTATGGG-TGGTGGTGCAT-GGCCGTTCTTAGT
TGGT-GGAGTGATCTGTCTGG-TTAATTTCGATAACGAACGAGACCTTAGCCTGCTAAATAGGA-TCGGGAACCTCGGYT
TCCGCATCACTTCTTAGAGGGACTTT-GC-GTGTCTAACG-C-AAGGAAGTTYGAGGCAAT-AACAGGTCTGTGATGCYC
TTAGATGTTCTGGGCTGCACGCGCGCTACACTGATGCATCCAACGAGTTTTTAA-CCTTGGCCGGCAGGTCTAGGTAATC
TTTTGAGTATGCATCGTGATGGGGATAGATTATTGCAATT-ATTAATC-TTCAA--------------------------
--------------------------------------------------------------------------------
--------------------------------------------------------------------------------
------------------------------------
>JQ993667_Eimeria_sp._ex_Mastomys_natalensis
--------------------------------------------------------------------------------
-GAAACT-GCGAATGGCTCATTAAAACAGTTATAGTTTATT-TGATGG-TCTCTTTTACATGG-ATA-CCATGG-TGATC
CTATGGCTAATACATGCGCACTCGCCTCCTTCTCTGG-AGGGGCTGTGTTTATTAGATACAAAACC-AACCCAC--TTT-
GTGGAGTCCTGGTGATTCATAGTAACCGAACGGATCGCAGTTGGCTTCGGCCCGCGATGGATCTTTCAAGTTTCTGACCT
ATCAGCTTTCGACGGTAGGGTATTGGCCTACCGTGGCAGTGACGGGTAACGGGGAATTAGGGTTCGATTCCGGAGAGGGA
GCCTGAGAAACGGCTACCACATCTAAGGAAGGCAGCAGGCGCGCAAATTACCCAATGAAAACAGTTTCGAGGTA------
-------------GTGACGAGAAATAACAATACAGGTCATTTTATGCTCTGTAATTGGAATGATGGGAATGTAAAACCCT
TCCA-GAGTAACAATTGGAGGGCAAGTCT-GGTGCCAGCAGCC-GCGGTAATTCCAGCT-CCAATAGTGTATATTAGAGT
TGTTGCAGTTAAAAAGCTCGTAGTTGGATTTCTGTCGTGGTCATCCGGCTCCGCCCGTATGGGTGTGCGCCTGGTTTGGC
CTCGGCTTTCTTCCGGTAGCCT-TCCGCGCTTCACTGCGTG--TGTTGGTGTTCCGGAACTTTTAC-TTTGAGAAAAA-T
AGAGTGTTTCAAGCAGGCTTGTCGCCCTGAATACTTCAGCAT-GGAATAATAAGATAGGACCTTGGTTCTA-TTTTGTTG
GTTTCTAGGACCAAGGTAATGGTTAATAGGGACAGTTGGGG-GCATTCGTATTTAACTGTCAGAGGTGAAATTCTTAGAT
TTGTTAAAGACGAACTACTGCGAAAGCATTTGCCAAGGATGTTTTCATTAATCAAGAACGACAGTA-GGGGG-TTTGAAG
ACGATTAGATACCGTCGTAATCTCTACCATAAACTATGCCGACTAGAGATAGGGAAAC-GCCTACCTT-GGCTTCTCCTG
CACCTCATGAGAAATCAAAGTCTCTGGGTTCT-GGGGGG-AGTATGGTCGCAAGGCTGAAACTTAAAGGGAATTGACGGA
AGGGCACCACCAGGCGTGGAG-CCTGCGGCTTAATTTTGACTCAACACGGGGAAACTCACCAGGT-CCAGAC-AT-GGGA
AGGA--------------TTGACAGATTGATAGCTCTTTC-TTGATTCTATGGG-TGGTGGTGCAT-GGCCGTTCTTAGT
TGGT-GGAGTGACCTGTCTGG-TTAATTTCGATAACGAACGAGACCTTAGCCTGCTAAATAGGA-TCGGGAACCTCGGTT
TCCGCATCACTTCTTAGAGGGACTTT-GC-GTGTCTAACG-C-AAGGAAGTTTGAGGCAAT-AACAGGTCTGTGATGCCC
TTAGATGTTCTGGGCTGCACGCGCGCTACACTGATGCATGCAACGAGTTTTTGA-CCTTGGCCGGCAGGTCTAGGTAATC
TTTTGAGTATGCATCGTGATGGGGATAGATTATTGCAATT-ATTAATC-TTCAACGAGGAATGCCTAGTAGGCGCAAG--
--------------------------------------------------------------------------------
--------------------------------------------------------------------------------
------------------------------------
>KU174454_Eimeria_sp._ex_Microtus_agrestis
--------------------------------------------------------------------------------
-----------------------------------------------------------------------TGG-TAATT
CTATGGCTAATACATGCGCACTCGCCTCCTTCTCTGG-AGGGGCTGTGTTTATTAGATACAAAACC-AACCCAC--TTT-
GTGGAGTCTGGGTGATTCATAGTAACCGAACGGATCGCAGTTGGCTTCGGCCCGCGATATATCTTTCAAGTTTCTGACCT
ATCAGCTTTCGACGGTAGGGTATTGGCCTACCGTGGCAGTGACGGGTAACGGGGAATTAGGGTTCGATTCCGGAGAGGGA
GCCTGAGAAACGGCTACCACATCTAAGGAAGGCAGCAGGCGCGCAAATTACCCAATGAAAACAGCTTCGAGGTA------
-------------GTGACGAGAAATAACAATACAGGGCATTTTTTGTTCTGTAATTGGAATGATGGGAATGTAAAACCCT
TTCA-GATTAACAATTGGAGGGCAAGTCT-GGTGCCAGCAGCC-GCGGTAATTCCAGCT-CCAATAGTGTATATTAGAGT
TGTTGCAGTTAAAAAGCTCGTAGTTGGATTTCTGTCGTGGTCATCCGGTTCCGCCTGTATGGGTGTGCGCCTGGTTTGCC
CTCGGCTTTCTTCCGTTAGCCTT-CGGCGCTTCACTGCGTC--TGTTGGTGTTTCGGAACTTTTAC-TTTGAGAAAAA-T
AGAGTGTTTCAAGCAGGCTTGTCGCCCTGAATACTTCAGCAT-GGAATAATAAGATAGGACCTTGGTTCTA-TTTTGTTG
GTTTCTAGGACTAAGGTAATGATTAATAGGGACAGTTGGGG-GCATTCGTATTTAACTGTCAGAGGTGAAATTCTTAGAT
TTGTTAAAGACGAACTACTGCGAAAGCATTTGCCAAGGATGTTTTCATTAATCAAGAACGACAGTA-GGGGG-TTTGAAG
ACGATTAGATACCGTCGTAATCTCTACCATAAACTATGCCGACTAGAGATAGGGAAAT-GCCTACCTT-GGCTTCTCCTG
CACCTCATGAGAAATCAAAGTCTCTGGGTTCT-GGGGGG-AGTATGGTCGCAAGGCTGAAACTTAAA-GGAATTGACGGA
AGGGCACCACCAGGCGTGGAG-CCTGCGGCTTAA-TTTGACTCAACACGGGGAAACTCACCAGGT-CCAGAC-AT-GGGA
AGGA--------------TTGACAGATTGATAGCTCTTTC-TTGATTCTATGGG-TGGTGGTGCAT-GGCCGTTCTTAGT
TGGT-GGAGTGATCTGTCTGG-TTAATTTCGATAACGAACGAGACCTTAGCCTGCTAAATAGGA-TCGGGAACCTCGGTT
TCCGCATCACTTCTTAGAGGGACTTT-GC-GTGTCTAACG-C-AAGGAAGTTTGAGGCAAT-AACAGGTCTGTGATGCCC
TTAGATGTTCTGGGCTGCACGCGCGCTACACTGATGCATGCAACGAGTTTTTAA-CCTTGGCCGGCAGGTCTAGGTAATC
TTT-----------------------------------------------------------------------------
--------------------------------------------------------------------------------
--------------------------------------------------------------------------------
------------------------------------
>KU174469_Eimeria_sp._ex_Microtus_agrestis
--------------------------------------------------------------------------------
--------------------------------------------------------------------------------
---------------------------------------------------ATTAGATACAAAACC-AACCCAC--TTT-
GTGGAGTCTGGGTGATTCATAGTAACCGAACGGATCGCAGTTGGCTTCGGCCCGCGATATATCTTTCAAGTTTCTGACCT
ATCAGCTTTCGACGGTAGGGTATTGGCCTACCGTGGCAGTGACGGGTAACGGGGAATTAGGGTTCGATTCCGGAGAGGGA
GCCTGAGAAACGGCTACCACATCTAAGGAAGGCAGCAGGCGCGCAAATTACCCAATGAAAACAGCTTCGAGGTA------
-------------GTGACGAGAAATAACAATACAGGGCATTTTTTGTTCTGTAATTGGAATGATGGGAATGTAAAACCCT
TTCA-GATTAACAATTGGAGGGCAAGTCT-GGTGCCAGCAGCC-GCGGTAATTCCAGCT-CCAATAGTGTATATTAGAGT
TGTTGCAGTTAAAAAGCTCGTAGTTGGATTTCTGTCGTGGTCATCCGGTTCCGCCTGTATGGGTGTGCGCCTGGTTTGCC
CTCGGCTTTCTTCCGTTAGCCT-TCGGCGCTTCACTGCGTC--TGTTGGTGTTTCGGAACTTTTAC-TTTGAGAAAAA-T
AGAGTGTTTCAAGCAGGCTTGTCGCCCTGAATACTTCAGCAT-GGAATAATAAGATAGGACCTTGGTTCTA-TTTTGTTG
GTTTCTAGGACTAAGGTAATGATTAATAGGGACAGTTGGGG-GCATTCGTATTTAACTGTCAGAGGTGAAATTCTTAGAT
TTGTTAAAGACGAACTACTGCGAAAGCATTTGCCAAGGATGTTTTCATTAATCAAGAACGACAGTA-GGGGG-TTTGAAG
ACGATTAGATACCGTCGTAATCTCTACCATAAACTATGCCGACTAGAGATAGGGAAAT-GCCTACCTT-GGCTTCTCCTG
CACCTCATGAGAAATCAAAGTCTCTGGGTTCT-GGGGGG-AGTATGGTCGCAAGGCTGAAACTTAAA-GGAATTGACGGA
AGGGCACCACCAGGCGTGGAG-CCTGCGGCTTAA-TTTGACTCAACACGGGGAAACTCACCAGGT-CCAGAC-AT-GGGA
AGGA--------------TTGACAGATTGATAGCTCTTTC-TTGATTCTATGGG-TGGTGGTGCAT-GGCCGTTCTTAGT
TGGT-GGAGTGATCTGTCTGG-TTAATTTCGATAACGAACGAGACCTTAGCCTGCTAAATAGGA-TCGGGAACCTCGGTT
TCCGCATCACTTCTTAGAGGGACTTT-GC-GTGTCTAACG-C-AAGGAAGTTTGAGGCAAT-AACAGGTCTGTGATGCCC
TTAGATGTTCTGGGCTGCACGCGCGCTACACTGATGCATGCAACGAGTTTTTAA-CCTTGGCCGGCAGGTCTAGGTAATC
TTTTGAGTATGCATCGTGA-------------------------------------------------------------
--------------------------------------------------------------------------------
--------------------------------------------------------------------------------
------------------------------------
>KU174481_Eimeria_sp._ex_Microtus_agrestis
--------------------------------------------------------------------------------
--------------------------------------------------------------------------------
--------------------------------------------------------------------------------
--------------------------------------------------------------------------------
--------------------------------------------------------------------------------
--------------------------------------------------------------------------------
--------------------------------------------------------------------------------
----------------------------------TCCACAGCC-GCGGT-ATTCCAGCT-CCAATAGTGTATATTAGAGT
TGTTGCAGTTAAAAAGCTCGTAGTTGGATTTCTGTCGTGGTCATCCGGTTCCGCCTGTATGGGTGTGCGCCTGGTTTGCC
CTCGGCTTTCTTCCGTTAGCCT-TCGGCGCTTCACTGCGTC--TGTTGGTGTTTCGGAACTTTTAC-TTTGAGAAAAA-T
AGAGTGTTTCAAGCAGGCTTGTCGCCCTGAATACTTCAGCAT-GGAATAATAAGATAGGACCTTGGTTCTA-TTTTGTTG
GTTTCTAGGACTAAGGTAATGATTAATAGGGACAGTTGGGG-GCATTCGTATTTAACTGTCAGAGGTGAAATTCTTAGAT
TTGTTAAAGACGAACTACTGCGAAAGCATTTGCCAAGGATGTTTTCATTAATCAAGAACGACAGTA-GGGGG-TTTGAAG
ACGATTAGATACCGTCGTAATCTCTACCATAAACTATGCCGACTAGAGATAGGGAAAT-GCCTACCTT-GGCTTCTCCTG
CACCTCATGAGAAATCAAAGTCTCTGGGTTCT-GGGGGG-AGTATGGTCGCAAGGCTGAAACTTAAA-GGAATTGACGGA
AGGGCACCACCAGGCGTGGAG-CCTGCGGCTTAA-TTTGACTCAACACGGGGAAACTCACCAGGT-CCAGAC-AT-GGGA
AGGA--------------TTGACAGATTGATAGCTCTTTC-TTGATTCTATGGG-TGGTGGTGCAT-GGCCGTTCTTAGT
TGGT-GGAGTGATCTGTCTGG-TTAATTTCGATAACGAACGAGACCTTAGCCTGCTAAATAGGA-TCGGGAACCTCGGTT
TCCGCATCACTTCTTAGAGGGACTTT-GC-GTGTCTAACG-C-AAGGAAGTTTGAGGCAAT-AACAGGTCTGTGATGCCC
TTAGATGTTCTGGGCTGCACGCGCGCTACACTGATGCATGCAACGAGTTTTTAA-CCTTGGCCGGCAGGTCTAGGTAATC
TTTTGAGTATGCATCGTGA-------------------------------------------------------------
--------------------------------------------------------------------------------
--------------------------------------------------------------------------------
------------------------------------
>KU174456_Eimeria_sp._ex_Microtus_arvalis
--------------------------------------------------------------------------------
-----------------------------------------------------------------------TGG-TAATT
CTATGGCTAATACATGCGCACTCGCCTCCTTCTCTGG-AGGGGCTGTGTTTATTAGATACAAAACC-AACCCAC--TTT-
GTGGAGTCTGGGTGATTCATAGTAACCGAACGGATCGCAGTTGGCTTCGGCCCGCGATATATCTTTCAAGTTTCTGACCT
ATCAGCTTTCGACGGTAGGGTATTGGCCTACCGTGGCAGTGACGGGTAACGGGGAATTAGGGTTCGATTCCGGAGAGGGA
GCCTGAGAAACGGCTACCACATCTAAGGAAGGCAGCAGGCGCGCAAATTACCCAATGAAAACAGCTTCGAGGTA------
-------------GTGACGAGAAATAACAATACAGGGCATTTTTTGTTCTGTAATTGGAATGATGGGAATGTAAAACCCT
TTCA-GATTAACAATTGGAGGGCAAGTCT-GGTGCCAGCAGCC-GCGGTAATTCCAGCT-CCAATAGTGTATATTAGAGT
TGTTGCAGTTAAAAAGCTCGTAGTTGGATTTCTGTCGTGGTCATCCGGTTCCGCCTGTATGGGTGTGCGCCTGGTTTGCC
CTCGGCTTTCTTCCGTTAGCCT-TCGGCGCTTCACTGCGTC--TGTTGGTGTTTCGGAACTTTTAC-TTTGAGAAAAA-T
AGAGTGTTTCAAGCAGGCTTGTCGCCCTGAATACTTCAGCAT-GGAATAATAAGATAGGACCTTGGTTCTA-TTTTGTTG
GTTTCTAGGACTAAGGTAATGATTAATAGGGACAGTTGGGG-GCATTCGTATTTAACTGTCAGAGGTGAAATTCTTAGAT
TTGTTAAAGACGAACTACTGCGAAAGCATTTGCCAAGGATGTTTTCATTAATCAAGAACGACAGTA-GGGGG-TTTGAAG
ACGATTAGATACCGTCGTAATCTCTACCATAAACTATGCCGACTAGAGATAGGGAAAT-GCCTACCTT-GGCTTCTCCTG
CACCTCATGAGAAATCAAAGTCTCTGGGTTCT-GGGGGG-AGTATGGTCGCAAGGCTGAAACTTAAA-GGAATTGACGGA
AGGGCACCACCAGGCGTGGAG-CCTGCGGCTTAA-TTTGACTCAACACGGGGAAACTCACCAGGT-CCAGAC-AT-GGGA
AGGA--------------TTGACAGATTGATAGCTCTTTC-TTGATTCTATGGG-TGGTGGTGCAT-GGCCGTTCTTAGT
TGGT-GGAGTGATCTGTCTGG-TTAATTTCGATAACGAACGAGACCTTAGCCTGCTAAATAGGA-TCGGGAACCTCGGTT
TCCGCATCACTTCTTAGAGGGACTTT-GC-GTGTCTAACG-C-AAGGAAGTTTGAGGCAAT-AACAGGTCTGTGATGCCC
TTAGATGTTCTGGGCTGCACGCGCGCTACACTGATGCATGCAACGAGTTTTTAA-CCTTGGCCGGCAGGTCTAGGTAATC
TTTTGAGTATGCATCGTG--------------------------------------------------------------
--------------------------------------------------------------------------------
--------------------------------------------------------------------------------
------------------------------------
>KU174484_Eimeria_sp._ex_Microtus_arvalis
--------------------------------------------------------------------------------
--------------------------------------------------------------------------------
--------------------------------------------------------------------------------
--------------------------------------------------------------------------------
--------------------------------------------------------------------------------
--------------------------------------------------------------------------------
--------------------------------------------------------------------------------
----------------------------------------------------------T-CCAATAGTGTATATTAGAGT
TGTTGCAGTTAAAAAGCTCGTAGTTGGATTTCTGTCGTGGTCATCCGGTTCCGCCTGTATGGGTGTGCGCCTGGTTTGCC
CTCGGCTTTCTTCCGTTAGCCT-TCGGCGCTTCACTGCGTC--TGTAGGTGTTTCGGAACTTTTAC-TTTGAGAAAAA-T
AGAGTGTTTCAAGCAGGCTTGTCGCCCTGAATACTTCAGCAT-GGAATAATAAGATAGGACCTTGGTTCTA-TTTTGTTG
GTTTCTAGGACTAAGGTAATGATTAATAGGGACAGTTGGGG-GCATTCGTATTTAACTGTCAGAGGTGAAATTCTTAGAT
TTGTTAAAGACGAACTACTGCGAAAGCATTTGCCAAGGATGTTTTCATTAATCAAGAACGACAGTA-GGGGG-TTTGAAG
ACGATTAGATACCGTCGTAATCTCTACCATAAACTATGCCGACTAGAGATAGGGAAAT-GCCTACCTT-GGCTTCTCCTG
CACCTCATGAGAAATCAAAGTCTCTGGGTTCT-GGGGGG-AGTATGGTCGCAAGGCTGAAACTTAAA-GGAATTGACGGA
AGGGCACCACCAGGCGTGGAG-CCTGCGGCTTAA-TTTGACTCAACACGGGGAAACTCACCAGGT-CCAGAC-AT-GGGA
AGGA--------------TTGACAGATTGATAGCTCTTTC-TTGATTCTATGGG-TGGTGGTGCAT-GGCCGTTCTTAGT
TGGT-GGAGTGATCTGTCTGG-TTAATTTCGATAACGAACGAGACCTTAGCCTGCTAAATAGGA-TCGGGAACCTCGGTT
TCCGCATCACTTCTTAGAGGGACTTT-GC-GTGTCTAACG-C-AAGGAAGTTTGAGGCAAT-AACAGGTCTGTGATGCCC
TTAGATGTTCTGGGCTGCACGCGCGCTACACTGATGCATGCAACGAGTTTTTAA-CCTTGGCCGGCAGGTCTAGGTAATC
TTTTGAGTATGCATCG----------------------------------------------------------------
--------------------------------------------------------------------------------
--------------------------------------------------------------------------------
------------------------------------
>KU174478_Eimeria_sp._ex_Microtus_arvalis
--------------------------------------------------------------------------------
--------------------------------------------------------------------------------
--------------------------------------------------------------------------------
--------------------------------------------------------------------------------
--------------------------------------------------------------------------------
--------------------------------------------------------------------------------
--------------------------------------------------------------------------------
----------ACAATTGGAGGGCAAGTCT-GGTGCCAGCAGCC-GCGGTAATTCCAGCT-CCAATAGTGTATATTAGAGT
TGTTGCAGTTAAAAAGCTCGTAGTTGGATTTCTGTCGTGGTCATCCGGTTCCGCCTGTATGGGTGTGCGCCTGGTTTGCC
CTCGGCTTTCTTCCGTTAGCCT-TCGGCGCTTCACTGCGTC--TGTTGGTGTTTCGGAACTTTTAC-TTTGAGAAAAA-T
AGAGTGTTTCAAGCAGGCTTGTCGCCCTGAATACTTCAGCAT-GGAATAATAAGATAGGACCTTGGTTCTA-TTTTGTTG
GTTTCTAGGACTAAGGTAATGATTAATAGGGACAGTTGGGG-GCATTCGTATTTAACTGTCAGAGGTGAAATTCTTAGAT
TTGTTAAAGACGAACTACTGCGAAAGCATTTGCCAAGGATGTTTTCATTAATCAAGAACGACAGTA-GGGGG-TTTGAAG
ACGATTAGATACCGTCGTAATCTCTACCATAAACTATGCCGACTAGAGATAGGGAAAT-GCCTACCTT-GGCTTCTCCTG
CACCTCATGAGAAATCAAAGTCTCTGGGTTCT-GGGGGG-AGTATGGTCGCAAGGCTGAAACTTAAT-GGAATTGACGGA
AGGGCACCACCAGGCGTGGAG-CCTGCGGCTTAA-TTTGACTCAACACGGGGAAACTCACCAGGT-CCAGAC-AT-GGGA
AGGA--------------TTGACAGATTGATAGCTCTTTC-TTGATTCTATGGG-TGGTGGTGCAT-GGCCGTTCTTAGT
TGGT-GGAGTGATCTGTCTGG-TTAATTTCGATAAC--------------------------------------------
--------------------------------------------------------------------------------
--------------------------------------------------------------------------------
--------------------------------------------------------------------------------
--------------------------------------------------------------------------------
--------------------------------------------------------------------------------
------------------------------------
>KU174473_Eimeria_sp._ex_Microtus_arvalis
--------------------------------------------------------------------------------
-----------------------------------------------------------------------TGG-TAATT
CTATGGCTAATACATGCGCACTCGCCTCCTTCTCTGG-AGGGGCTGTGTTTATTAGATACAAAACC-AACCCAC--TTT-
GTGGAGTCTGGGTGATTCATAGTAACCGAACGGATCGCAGTTGGCTTCGGCCCGCGATATATCTTTCAAGTTTCTGACCT
ATCAGCTTTCGACGGTAGGGTATTGGCCTACCGTGGCAGTGACGGGTAACGGGGAATTAGGGTTCGATTCCGGAGAGGGA
GCCTGAGAAACGGCTACCACATCTAAGGAAGGCAGCAGGCGCGCAAATTACCCAATGAAAACAGCTTCGAGGTA------
-------------GTGACGAGAAATAACAATACAGGGCATTTTTTGTTCTGTAATTGGAATGATGGGAATGTAAAACCCT
TTCA-GATTAACAATTGGAGGGCAAGTCT-GGTGCCAGCAGCC-GCGGTAATTCCAGCT-CCAATAGTGTATATTAGAGT
TGTTGCAGTTAAAAAGCTCGTAGTTGGATTTCTGTCGTGGTCATCCGGTTCCGCCTGTATGGGTGTGCGCCTGGTTTGCC
CTCGGCTTTCTTCCGTTAGCCT-TCGGCGCTTCACTGCGTC--TGTTGGTGTTTCGGAACTTTTAC-TTTGAGAAAAA-T
AGAGTGTTTCAAGCAGGCTTGTCGCCCTGAATACTTCAGCAT-GGAATAATAAGATAGGACCTTGGTTCTA-TTTTGTTG
GTTTCTAGGACTAAGGTAATGATTAATAGGGACAGTTGGGG-GCATTCGTATTTAACTGTCAGAGGTGAAATTCTTAGAT
TTGTTAAAGACGAACTACTGCGAAAGCATTTGCCAAGGATGTTTTCATTAATCAAGAACGACAGTA-GGGGG-TTTGAAG
ACGATTAGATACCGTCGTAATCTCTACCATAAACTATGCCGACTAGAGATAGGGAAAT-GCCTACCTT-GGCTTCTCCTG
CACCTCATGAGAAATCAAAGTCTCTGGGTTCT-GGGGGG-AGTATGGTCGCAAGGCTGAAACTTAAA-GGAATTGACGGA
AGGGCACCACCAGGCGTGGAG-CCTGCGGCTTAA-TTTGACTCAACACGGGGAAACTCACCAGGT-CCAGAC-AT-GGGA
AGGA--------------TTGACAGATTGATAGCTCTTTC-TTGATTCTATGGG-TGGTGGTGCAT-GGCCGTTCTTAGT
TGGT-GGAGTGATCTGTCTGG-TTAATTTCGATAACGAACGAGACCTTAGCCTGCTAAATAGGA-TCGGGAACCTCGGTT
TCCGCATCACTTCTTAGAGGGACTTT-GC-GTGTCTAACG-C-AAGGAAGTTTGAGGCAAT-AACAGGTCTGTGATGCCC
TTAGATGTTCTGGGCTGCACGCGCGCTACACTGATGCATGCAACGAGTTTTTAA-CCTTGGCCGGCAGGTCTAGGTAATC
TTTTGAGTATGCATCG----------------------------------------------------------------
--------------------------------------------------------------------------------
--------------------------------------------------------------------------------
------------------------------------
>KU174471_Eimeria_sp._ex_Microtus_levis
--------------------------------------------------------------------------------
-----------------------------------------------------------------------TGG-TAATT
CTATGGCTAATACATGCGCACTCGCCTCCTTCTCTGG-AGGGGCTGTGTTTATTAGATACAAAACC-AACCCAC--TTT-
GTGGAGTCTGGGTGATTCATAGTAACCGAACGGATCGCAGTTGGCTTCGGCCCGCGATATATCTTTCAAGTTTCTGACCT
ATCAGCTTTCGACGGTAGGGTATTGGCCTACCGTGGCAGTGACGGGTAACGGGGAATTAGGGTTCGATTCCGGAGAGGGA
GCCTGAGAAACGGCTACCACATCTAAGGAAGGCAGCAGGCGCGCAAATTACCCAATGAAAACAGCTTCGAGGTA------
-------------GTGACGAGAAATAACAATACAGGGCATTTTTTGTTCTGTAATTGGAATGATGGGAATGTAAAACCCT
TTCA-GATTAACAATTGGAGGGCAAGTCT-GGTGCCAGCAGCC-GCGGTAATTCCAGCT-CCAATAGTGTATATTAGAGT
TGTTGCAGTTAAAAAGCTCGTAGTTGGATTTCTGTCGTGGTCATCCGGTTCCGCCTGTATGGGTGTGCGCCTGGTTTGCC
CTCGGCTTTCTTCCGTTAGCCT-TCGGCGCTTCACTGCGTC--TGTTGGTGTTTCGGAACTTTTAC-TTTGAGAAAAA-T
AGAGTGTTTCAAGCAGGCTTGTCGCCCTGAATACTTCAGCAT-GGAATAATAAGATAGGACCTTGGTTCTA-TTTTGTTG
GTTTCTAGGACTAAGGTAATGATTAATAGGGACAGTTGGGG-GCATTCGTATTTAACTGTCAGAGGTGAAATTCTTAGAT
TTGTTAAAGACGAACTACTGCGAAAGCATTTGCCAAGGATGTTTTCATTAATCAAGAACGACAGTA-GGGGG-TTTGAAG
ACGATTAGATACCGTCGTAATCTCTACCATAAACTATGCCGACTAGAGATAGGGAAAT-GCCTACCTT-GGCTTCTCCTG
CACCTCATGAGAAATCAAAGTCTCTGGGTTCTGGGGGGG-AGTATGGTCGCAAGGCTGAAACTTAAA-GGAATTGACGGA
AGGGCACCACCAGGCGTGGAG-CCTGCGGCTTAA-TTTGACTCAACACGGGGAAACTCACCAGGT-CCAGAC-AT-GGGA
AGGA--------------TTGACAGATTGATAGCTCTTTC-TTGATTCTATGGG-TGGTGGTGCAT-GGCCGTTCTTAGT
TGGT-GGAGTGATCTGTCTGG-TTAATTTCGATAACGAACGAGACCTTAGCCTGCTAAATAGGA-TCGGGAACCTCGGTT
TCCGCATCACTTCTTAGAGGGACTTT-GC-GTGTCTAACG-C-AAGGAAGTTTGAGGCAAT-AACAGGTCTGTGATGCCC
TTAGATGTTCTGGGCTGCACGCGCGCTACACTGATGCATGCAACGAGTTTTTAA-CCTTGGCCGGCAGGTCTAGGTAATC
TTTTGAGTATGCATCGTGA-------------------------------------------------------------
--------------------------------------------------------------------------------
--------------------------------------------------------------------------------
------------------------------------
>KU174455_Eimeria_sp._ex_Microtus_subterraneus
--------------------------------------------------------------------------------
------------------------------------------------------------TGG-ATAACCATGG-TAATT
CTATGGCTAATACATGCGCACTCGCCTCCTTCTCTGG-AGGGGCTGTGTTTATTAGATACAAAACC-AACCCAC--TTT-
GTGGAGTCTGGGTGATTCATAGTAACCGAACGGATCGCAGTTGGCTTCGGCCCGCGATATATCTTTCAAGTTTCTGACCT
ATCAGCTTTCGACGGTAGGGTATTGGCCTACCGTGGCAGTGACGGGTAACGGGGAATTAGGGTTCGATTCCGGAGAGGGA
GCCTGAGAAACGGCTACCACATCTAAGGAAGGCAGCAGGCGCGCAAATTACCCAATGAAAACAGCTTCGAGGTA------
-------------GTGACGAGAAATAACAATACAGGGCATTTTTTGTTCTGTAATTGGAATGATGGGAATGTAAAACCCT
TTCA-GATTAACAATTGGAGGGCAAGTCT-GGTGCCAGCAGCC-GCGGTAATTCCAGCT-CCAATAGTGTATATTAGAGT
TGTTGCAGTTAAAAAGCTCGTAGTTGGATTTCTGTCGTGGTCATCCGGTTCCGCCTGTATGGGTGTGCGCCTGGTTTGCC
CTCGGCTTTCTTCCGTTAGCCT-TCGGCGCTTCACTGCGTC--TGTTGGTGTTTCGGAACTTTTAC-TTTGAGAAAAA-T
AGAGTGTTTCAAGCAGGCTTGTCGCCCTGAATACTTCAGCAT-GGAATAATAAGATAGGACCTTGGTTCTA-TTTTGTTG
GTTTYTAGGAYTAAGGTAATGATTAATAGGGASAGTTGGGG-GCATTYGTATTTAACTGTCAGAGGTGAAATTCTTAGAT
TTGTTAAAGACGAACTACTGCGAAAGCATTTGCCAAGGATGTTTTCATTAATCAAGAACGACAGTA-GGGGG-TTTGAAG
ACGATTAGATACCGTCGTAATCTCTACCATAAACTATGCCGACTAGAGATAGGGAAAT-GCCTACCTT-GGCTTCTCCTG
CACCTCATGAGAAATCAAAGTCTCTGGGTTCT-GGGGGG-AGTATGGTCGCAAGGCTGAAACTTAAA-GGAATTGACGGA
AGGGCACCACCAGGCGTGGAG-CCTGCGGCTTAA-TTTGACTCAACACGGGGAAACTCACCAGGT-CCAGAC-AT-GGGA
AGGA--------------TTGACAGATTGATAGCTCTTTC-TTGATTCTATGGG-TGGTGGTGCAT-GGCCGTTCTTAGT
TGGT-GGAGTGATCTGTCTGG-TTAATTTCGATAACGAACGAGACCTTAGCCTGCTAAATAGGA-TCGGGAACCTCGGTT
TCCGCATCACTTCTTAGAGGGACTTT-GC-GTGTCTAACG-C-AAGGAAGTTTGAGGCAAT-AACAGGTCTGTGATGCCC
TTAGATGTTCTGGGCTGCACGCGCGCTACACTGATGCATGCAACGAGTTTTTAA-CCTTGGCCGGCAGGTCTAGGTAATC
TTTTGAGTATGCATCGTGA-------------------------------------------------------------
--------------------------------------------------------------------------------
--------------------------------------------------------------------------------
------------------------------------
>KU174457_Eimeria_sp._ex_Clethrionomys_glareolus
--------------------------------------------------------------------------------
--------------------------------------------------------------------------------
---------------------------------CTGG-AGGGGCTGTGTTTATTAGATACAAAACC-AACCCAC--TTT-
GTGGAGTCTGGGTGATTCATAGTAACCGAACGGATCGCAGTTGGCTTCGGCCCGCGATATATCTTTCAAGTTTCTGACCT
ATCAGCTTTCGACGGTAGGGTATTGGCCTACCGTGGCAGTGACGGGTAACGGGGAATTAGGGTTCGATTCCGGAGAGGGA
GCCTGAGAAACGGCTACCACATCTAAGGAAGGCAGCAGGCGCGCAAATTACCCAATGAAAACAGCTTCGAGGTA------
-------------GTGACGAGAAATAACAATACAGGGCATTTTTTGTTCTGTAATTGGAATGATGGGAATGTAAAACCCT
TTCA-GATTAACAATTGGAGGGCAAGTCT-GGTGCCAGCAGCC-GCGGTAATTCCAGCT-CCAATAGTGTATATTAGAGT
TGTTGCAGTTAAAAAGCTCGTAGTTGGATTTCTGTCGTGGTCATCCGGTTCCGCCTGTATGGGTGTGCGCCTGGTTTGCC
CTCGGCTTTCTTCCGTTAGCCT-TCGGCGCTTCACTGCGTC--TGTTGGTGTTTCGGAACTTTTAC-TTTGAGAAAAA-T
AGAGTGTTTCAAGCAGGCTTGTCGCCCTGAATACTTCAGCAT-GGAATAATAAGATAGGACCTTGGTTCTA-TTTTGTTG
GTTTCTAGGACTAAGGTAATGATTAATAGGGACAGTTGGGG-GCATTCGTATTTAACTGTCAGAGGTGAAATTCTTAGAT
TTGTTAAAGACGAACTACTGCGAAAGCATTTGCCAAGGATGTTTTCATTAATCAAGAACGACAGTA-GGGGG-TTTGAAG
ACGATTAGATACCGTCGTAATCTCTACCATAAACTATGCCGACTAGAGATAGGGAAAT-GCCTACCTT-GGCTTCTCCTG
CACCTCATGAGAAATCAAAGTCTCTGGGTTCT-GGGGGG-AGTATGGTCGCAAGGCTGAAACTTAAA-GGAATTGACGGA
AGGGCACCACCAGGCGTGGAG-CCTGCGGCTTAA-TTTGACTCAACACGGGGAAACTCACCAGGT-CCAGAC-AT-GGGA
AGGA--------------TTGACAGATTGATAGCTCTTTC-TTGATTCTATGGG-TGGTGGTGCAT-GGCCGTTCTTAGT
TGGT-GGAGTGATCTGTCTGG-TTAATTTCGATAACGAACGAGACCTTAGCCTGCTAAATAGGA-TCGGGAACCTCGGTT
TCCGCATCACTTCTTAGAGGGACTTT-GC-GTGTCTAACG-C-AAGGAAGTTTGAGGCAAT-AACAGGTCTGTGATGCCC
TTAGATGTTCTGGGCTGCACGCGCGCTACACTGATGCATGCAACGAGTTTTTAA-CCTTGGCCGGCAGGTCTAGGTAATC
TTTTGAGTATGCATCGTGA-------------------------------------------------------------
--------------------------------------------------------------------------------
--------------------------------------------------------------------------------
------------------------------------
>KU174476_Eimeria_sp._ex_Clethrionomys_glareolus
--------------------------------------------------------------------------------
--------------------------------------------------------------------------------
--------------------------------------------------------------------------------
--------------------------------------------------------------------------------
-----------------------------------------ACGGGTAACGGGGAATTAGGGTTCGATTCCGGAGAGGGA
GCCTGAGAAACGGCTACCACATCTAAGGAAGGCAGCAGGCGCGCAAATTACCCAATGAAAACAGCTTCGAGGTA------
-------------GTGACGAGAAATAACAATACAGGGCATTTTTTGTTCTGTAATTGGAATGATGGGAATGTAAAACCCT
TTCA-GATTAACAATTGGAGGGCAAGTCT-GGTGCCAGCAGCC-GCGGTAATTCCAGCT-CCAATAGTGTATATTAGAGT
TGTTGCAGTTAAAAAGCTCGTAGTTGGATTTCTGTCGTGGTCATCCGGTTCCGCCTGTATGGGTGTGCGCCTGGTTTGCC
CTCGGCTTTCTTCCGTTAGCCT-TCGGCGCTTCACTGCGTC--TGTTGGTGTTTCGGAACTTTTAC-TTTGAGAAAAA-T
AGAGTGTTTCAAGCAGGCTTGTCGCCCTGAATACTTCAGCAT-GGAATAATAAGATAGGACCTTGGTTCTA-TTTTGTTG
GTTTCTAGGACTAAGGTAATGATTAATAGGGACAGTTGGGG-GCATTCGTATTTAACTGTCAGAGGTGAAATTCTTAGAT
TTGTTAAAGACGAACTACTGCGAAAGCATTTGCCAAGGATGTTTTCATTAATCAAGAACGACAGTA-GGGGG-TTTGAAG
ACGATTAGATACCGTCGTAATCTCTACCATAAACTATGCCGACTAGAGATAGGGAAAT-GCCTACCTT-GGCTTCTCCTG
CACCTCATGAGAAATCAAAGTCTCTGGGTTCT-GGGGGG-AGTATGGTCGCAAGGCTGAAACTTAAA-GGAATTGACGGA
AGGGCACCACCAGGCGTGGAG-CCTGCGGCTTAA-TTTGACTCAACACGGGGAAACTCACCAGGT-CCAGAC-AT-GGGA
AGGA--------------TTGACAGATTGATAGCTCTTTC-TTGATTCTATGGG-TGGTGGTGCAT-GGCCGTTCTTAGT
TGGT-GGAGTGATCTGTCTGG-TTAATTTCGATAACGAACGAGACCTTAGCCTGCTAAATAGGA-TCGGGAACCTCGGTT
TCCGCATCACTTCTTAGAGGGACTTT-GC-GTGTCTAACG-C-AAGGAAGTTTGAGGCAAT-AACAGGTCTGTGATGCCC
TTAGATGTTCTGGGCTGCACGCGCGCTACACTGATGCATGCAACGAGTTTTTAA-CCTTGGCCGGCAGGTCTAGGTAATC
TTTTGAGTATGCATCG----------------------------------------------------------------
--------------------------------------------------------------------------------
--------------------------------------------------------------------------------
------------------------------------
>KU174466_Eimeria_sp._ex_Clethrionomys_glareolus
--------------------------------------------------------------------------------
--------------------------------------------------------------------------------
--------------------------------------AGGGGCTGTGTTTATTAGATACAAAACC-AACCCAC--TTT-
GTGGAGTCTGGGTGATTCATAGTAACCGAACGGATCGCAGTTGGCTTCGGCCCGCGATATATCTTTCAAGTTTCTGACCT
ATCAGCTTTCGACGGTAGGGTATTGGCCTACCGTGGCAGTGACGGGTAACGGGGAATTAGGGTTCGATTCCGGAGAGGGA
GCCTGAGAAACGGCTACCACATCTAAGGAAGGCAGCAGGCGCGCAAATTACCCAATGAAAACAGCTTCGAGGTA------
-------------GTGACGAGAAATAACAATACAGGGCATTTTTTGTTCTGTAATTGGAATGATGGGAATGTAAAACCCT
TTCA-GATTAACAATTGGAGGGCAAGTCT-GGTGCCAGCAGCC-GCGGTAATTCCAGCT-CCAATAGTGTATATTAGAGT
TGTTGCAGTTAAAAAGCTCGTAGTTGGATTTCTGTCGTGGTCATCCGGTTCCGCCTGTATGGGTGTGCGCCTGGTTTGCC
CTCGGCTTTCTTCCGTTAGCCT-TCGGCGCTTCACTGCGTC--TGTTGGTGTTTCGGAACTTTTAC-TTTGAGAAAAA-T
AGAGTGTTTCAAGCAGGCTTGTCGCCCTGAATACTTCAGCAT-GGAATAATAAGATAGGACCTTGGTTCTA-TTTTGTTG
GTTTCTAGGACTAAGGTAATGATTAATAGGGACAGTTGGGG-GCATTCGTATTTAACTGTCAGAGGTGAAATTCTTAGAT
TTGTTAAAGACGAACTACTGCGAAAGCATTTGCCAAGGATGTTTTCATTAATCAAGAACGACAGTA-GGGGG-TTTGAAG
ACGATTAGATACCGTCGTAATCTCTACCATAAACTATGCCGACTAGAGATAGGGAAAT-GCCTACCTT-GGCTTCTCCTG
CACCTCATGAGAAATCAAAGTCTCTGGGTTCT-GGGGGG-AGTATGGTCGCAAGGCTGAAACTTAAA-GGAATTGACGGA
AGGGCACCACCAGGCGTGGAG-CCTGCGGCTTAA-TTTGACTCAACACGGGGAAACTCACCAGGT-CCAGAC-AT-GGGA
AGGA--------------TTGACAGATTGATAGCTCTTTC-TTGATTCTATGGG-TGGTGGTGCAT-GGCCGTTCTTAGT
TGGT-GGAGTGATCTGTCTGG-TTAATTTCGATAACGAACGAGACCTTAGCCTGCTAAATAGGA-TCGGGAACCTCGGTT
TCCGCATCACTTCTTAGAGGGACTTT-GC-GTGTCTAACG-C-AAGGAAGTTTGAGGCAAT-AACAGGTCTGTGATGCCC
TTAGATGTTCTGGGCTGCACGCGCGCTACACTGATGCATGCAACGAGTTTTTAA-CCTTGGCCGGCAGGTCTAGGTAATC
TTTTGAGTATGCATCGTG--------------------------------------------------------------
--------------------------------------------------------------------------------
--------------------------------------------------------------------------------
------------------------------------
>KU174486_Eimeria_sp._ex_Clethrionomys_glareolus
--------------------------------------------------------------------------------
--------------------------------------------------------------------------------
--------------------------------------------------------------------------------
--------------------------------------------------------------------------------
--------------------------------------------------------------------------------
--------------------------------------------------------------------------------
--------------------------------------------------------------------------------
--------------------------------------------------------------------------------
--------------------------------------------------------------------------------
--------------------CT-TCGGCGCTTCACTGCGTC--TGTTGGTGTTTCGGAACTTTTAC-TTTGAGAAAAA-T
AGAGTGTTTCAAGCAGGCTTGTCGCCCTGAATACTTCAGCAT-GGAATAATAAGATAGGACCTTGGTTCTA-TTTTGTTG
GTTTCTAGGACTAAGGTAATGATTAATAGGGACAGTTGGGG-GCATTCGTATTTAACTGTCAGAGGTGAAATTCTTAGAT
TTGTTAAAGACGAACTACTGCGAAAGCATTTGCCAAGGATGTTTTCATTAATCAAGAACGACAGTA-GGGGG-TTTGAAG
ACGATTAGATACCGTCGTAATCTCTACCATAAACTATGCCGACTAGAGATAGGGAAAT-GCCTACCTT-GGCTTCTCCTG
CACCTCATGAGAAATCAAAGTCTCTGGGTTCT-GGGGGG-AGTATGGTCGCAAGGCTGAAACTTAAA-GGAATTGACGGA
AGGGCACCACCAGGCGTGGAG-CCTGCGGCTTAA-TTTGACTCAACACGGGGAAACTCACCAGGT-CCAGAC-AT-GGGA
AGGA--------------TTGACAGATTGATAGCTCTTTC-TTGATTCTATGGG-TGGTGGTGCAT-GGCCGTTCTTAGT
TGGT-GGAGTGATCTGTCTGG-TTAATTTCGATAACGAACGAGACCTTAGCCTGCTAAATAGGA-TCGGGAACCTCGGTT
TCCGCATCACTTCTTAGAGGGACTTT-GC-GTGTCTAACG-C-AAGGAAGTTTGAGGCAAT-AACAGGTCTGTGATGCCC
TTAGATGTTCTGGGCTGCACGCGCGCTACACTGATGCATGCAACGAGTTTTTAA-CCTTGGCCGGCAGGTCTAGGTAATC
TTTTGAGTA-----------------------------------------------------------------------
--------------------------------------------------------------------------------
--------------------------------------------------------------------------------
------------------------------------
>KU174453_Eimeria_sp._ex_Clethrionomys_glareolus
--------------------------------------------------------------------------------
--------------------------------------------------------------------------------
----------------------------------TGG-AGGGGCTGTGTTTATTAGATACAAAACC-AACCCAC--TTT-
GTGGAGTCTGGGTGATTCATAGTAACCGAACGGATCGCAGTTGGCTTCGGCCCGCGATATATCTTTCAAGTTTCTGACCT
ATCAGCTTTCGACGGTAGGGTATTGGCCTACCGTGGCAGTGACGGGTAACGGGGAATTAGGGTTCGATTCCGGAGAGGGA
GCCTGAGAAACGGCTACCACATCTAAGGAAGGCAGCAGGCGCGCAAATTACCCAATGAAAACAGCTTCGAGGTA------
-------------GTGACGAGAAATAACAATACAGGGCATTTTTTGTTCTGTAATTGGAATGATGGGAATGTAAAACCCT
TTCA-GATTAACAATTGGAGGGCAAGTCT-GGTGCCAGCAGCC-GCGGTAATTCCAGCT-CCAATAGTGTATATTAGAGT
TGTTGCAGTTAAAAAGCTCGTAGTTGGATTTCTGTCGTGGTCATCCGGTTCCGCCTGTATGGGTGTGCGCCTGGTTTGCC
CTCGGCTTTCTTCCGTTAGCCT-TCGGCGCTTCACTGCGTC--TGTTGGTGTTTCGGAACTTTTAC-TTTGAGAAAAA-T
AGAGTGTTTCAAGCAGGCTTGTCGCCCTGAATACTTCAGCAT-GGAATAATAAGATAGGACCTTGGTTCTA-TTTTGTTG
GTTTCTAGGACTAAGGTAATGATTAATAGGGACAGTTGGGG-GCATTCGTATTTAACTGTCAGAGGTGAAATTCTTAGAT
TTGTTAAAGACGAACTACTGCGAAAGCATTTGCCAAGGATGTTTTCATTAATCAAGAACGACAGTA-GGGGG-TTTGAAG
ACGATTAGATACCGTCGTAATCTCTACCATAAACTATGCCGACTAGAGATAGGGAAAT-GCCTACCTT-GGCTTCTCCTG
CACCTCATGAGAAATCAAAGTCTCTGGGTTCT-GGGGGG-AGTATGGTCGCAAGGCTGAAACTTAAA-GGAATTGACGGA
AGGGCACCACCAGGCGTGGAG-CCTGCGGCTTAA-TTTGACTCAACACGGGGAAACTCACCAGGT-CCAGAC-AT-GGGA
AGGA--------------TTGACAGATTGATAGCTCTTTC-TTGATTCTATGGG-TGGTGGTGCAT-GGCCGTTCTTAGT
TGGT-GGAGTGATCTGTCTGG-TTAATTTCGATAACGAACGAGACCTTAGCCTGCTAAATAGGA-TCGGGAACCTCGGTT
TCCGCATCACTTCTTAGAGGGACTTT-GC-GTGTCTAACG-C-AAGGAAGTTTGAGGCAAT-AACAGGTCTGTGATGCCC
TTAGATGTTCTGGGCTGCACGCGCGCTACACTGATGCATGCAACGAGTTTTTAA-CCTTGGCCGGCAGGTCTAGGTAATC
TTT-----------------------------------------------------------------------------
--------------------------------------------------------------------------------
--------------------------------------------------------------------------------
------------------------------------
>KU174458_Eimeria_sp._ex_Clethrionomys_glareolus
--------------------------------------------------------------------------------
-----------------------------------------------------------------------TGG-TAATT
CTATGGCTAATACATGCGCACTCGCCTCCTTCTCTGG-AGGGGCTGTGTTTATTAGATACAAAACC-AACCCAC--TTT-
GTGGAGTCTGGGTGATTCATAGTAACCGAACGGATCGCAGTTGGCTTCGGCCCGCGATATATCTTTCAAGTTTCTGACCT
ATCAGCTTTCGACGGTAGGGTATTGGCCTACCGTGGCAGTGACGGGTAACGGGGAATTAGGGTTCGATTCCGGAGAGGGA
GCCTGAGAAACGGCTACCACATCTAAGGAAGGCAGCAGGCGCGCAAATTACCCAATGAAAACAGCTTCGAGGTA------
-------------GTGACGAGAAATAACAATACAGGGCATTTTTTGTTCTGTAATTGGAATGATGGGAATGTAAAACCCT
TTCA-RATTAACAATTGGAGGGCAAGTCT-GGTGCCAGCAGCC-GCGGTAATTCCAGCT-CCAATAGTGTATATTAGAGT
TGTTGCAGTTAAAAAGCTCGTAGTTGGATTTCTGTCGTGGTCATCCGGTTCCGCCTGTATGGGTGTGCGCCTGGTTTGCC
CTCGGCTTTCTTCCGTTAGCCT-TCGGCGCTTCACTGCGTC--TGTTGGTGTTTCGGAACTTTTAC-TTTGAGAAAAA-T
AGAGTGTTTCAAGCAGGCTTGTCGCCCTGAATACTTCAGCAT-GGAATAATAAGATAGGACCTTGGTTCTA-TTTTGTTG
GTTTCTAGGACTAAGGTAATGATTAATAGGGACAGTTGGGG-GCATTCGTATTTAACTGTCAGAGGTGAAATTCTTAGAT
TTGTTAAAGACGAACTACTGCGAAAGCATTTGCCAAGGATGTTTTCATTAATCAAGAACGACAGTA-GGGGG-TTTGAAG
ACGATTAGATACCGTCGTAATCTCTACCATAAACTATGCCGACTAGAGATAGGGAAAT-GCCTACCTT-GGCTTCTCCTG
CACCTCATGAGAAATCAAAGTCTCTGGGTTCT-GGGGGG-AGTATGGTCGCAAGGCTGAAACTTAAA-GGAATTGACGGA
AGGGCACCACCAGGCGTGGAG-CCTGCGGCTTAA-TTTGACTCAACACGGGGAAACTCACCAGGT-CCAGAC-AT-GGGA
AGGA--------------TTGACAGATTGATAGCTCTTTC-TTGATTCTATGGG-TGGTGGTGCAT-GGCCGTTCTTAGT
TGGT-GGAGTGATCTGTCTGG-TTAATTTCGATAACGAACGAGACCTTAGCCTGCTAAATAGGA-TCGGGAACCTCGGTT
TCCGCATCACTTCTTAGAGGGACTTT-GC-GTGTCTAACG-C-AAGGAAGTTTGAGGCAAT-AACAGGTCTGTGATGCCC
TTARATGTTCTGGGCTGCACGCGCGCTACACTGATGCATGCAAC------------------------------------
--------------------------------------------------------------------------------
--------------------------------------------------------------------------------
--------------------------------------------------------------------------------
------------------------------------
>KU174460_Eimeria_sp._ex_Clethrionomys_glareolus
--------------------------------------------------------------------------------
-----------------------------------------------------------------------TGG-TAATT
CTATGGCTAATACATGCGCACTCGCCTCCTTCTCTGG-AGGGGCTGTGTTTATTAGATACAAAACC-AACCCAC--TTT-
GTGGAGTCTGGGTGATTCATAGTAACCGAACGGATCGCAGTTGGCTTCGGCCCGCGATATATCTTTCAAGTTTCTGACCT
ATCAGCTTTCGACGGTAGGGTATTGGCCTACCGTGGCAGTGACGGGTAACGGGGAATTAGGGTTCGATTCCGGAGAGGGA
GCCTGAGAAACGGCTACCACATCTAAGGAAGGCAGCAGGCGCGCAAATTACCCAATGAAAACAGCTTCGAGGTA------
-------------GTGACGAGAAATAACAATACAGGGCATTTTTTGTTCTGTAATTGGAATGATGGGAATGTAAAACCCT
TTCA-GATTAACAATTGGAGGGCAAGTCT-GGTGCCAGCAGCC-GCGGTAATTCCAGCT-CCAATAGTGTATATTAGAGT
TGTTGCAGTTAAAAAGCTCGTAGTTGGATTTCTGTCGTGGTCATCCGGTTCCGCCTGTATGGGTGTGCGCCTGGTTTGCC
CTCGGCTTTCTTCCGTTAGCCT-TCGGCGCTTCACTGCGTC--TGTTGGTGTTTCGGAACTTTTAC-TTTGAGAAAAA-T
AGAGTGTTTCAAGCAGGCTTGTCGCCCTGAATACTTCAGCAT-GGAATAATAAGATAGGACCTTGGTTCTA-TTTTGTTG
GTTTCTAGGACTAAGGTAATGATTAATAGGGACAGTTGGGG-GCATTCGTATTTAACTGTCAGAGGTGAAATTCTTAGAT
TTGTTAAAGACGAACTACTGCGAAAGCATTTGCCAAGGATGTTTTCATTAATCAAGAACGACAGTA-GGGGG-TTTGAAG
ACGATTAGATACCGTCGTAATCTCTACCATAAACTATGCCGACTAGAGATAGGGAAATGGCCTACCTT-GGCTTCTCCTG
CACCTCATGAGAAATCAAAGTCTCTGGGTTCTGGGGGGG-AGTATGGTCGCAAGGCTGAAACTTAAA-GGAATTGACGGA
AGGGCACCACCAGGCGTGGAG-CCTGCGGCTTAA-TTTGACTCAACACGGGGAAACTCACCAGGT-CCAGAC-AT-GGGA
AGGA--------------TTGACAGATTGATAGCTCTTTC-TTGATTCTATGGG-TGGTGGTGCAT-GGCCGTTCTTAGT
TGGT-GGAGTGATCTGTCTGG-TTAATTTCGATAACGAACGAGACCTTAGCCTGCTAAATAGGA-TCGGGAACCTCGGTT
TCCGCATCACTTCTTAGAGGGACTTT-GC-GTGTCTAACG-C-AAGGAAGTTTGAGGCAAT-AACAGGTCTGTGATGCCC
TTAGATGTTCTGGGCTGCACGCGCGCTACACTGATGCATGCAACGAGTTTTTAA-CCTTGGCCGGCAGGTCTAGGTAATC
TTTTGAGTATGCATCG----------------------------------------------------------------
--------------------------------------------------------------------------------
--------------------------------------------------------------------------------
------------------------------------
>KU174452_Eimeria_sp._ex_Clethrionomys_glareolus
--------------------------------------------------------------------------------
-----------------------------------------------------------------------------ATT
CTATGGCTAATACATGCGCACTCGCCTCCTTCTCTGG-AGGGGCTGTGTTTATTAGATACAAAACC-AACCCAC--TTT-
GTGGAGTCTGGGTGATTCATAGTAACCGAACGGATCGCAGTTGGCTTCGGCCCGCGATATATCTTTCAAGTTTCTGACCT
ATCAGCTTTCGACGGTAGGGTATTGGCCTACCGTGGCAGTGACGGGTAACGGGGAATTAGGGTTCGATTCCGGAGAGGGA
GCCTGAGAAACGGCTACCACATCTAAGGAAGGCAGCAGGCGCGCAAATTACCCAATGAAAACAGCTTCGAGGTA------
-------------GTGACGAGAAATAACAATACAGGGCATTTTTTGTTCTGTAATTGGAATGATGGGAATGTAAAACCCT
TTCA-GATTAACAATTGGAGGGCAAGTCT-GGTGCCAGCAGCC-GCGGTAATTCCAGCT-CCAATAGTGTATATTAGAGT
TGTTGCAGTTAAAAAGCTCGTAGTTGGATTTCTGTCGTGGTCATCCGGTTCCGCCTGTATGGGTGTGCGCCTGGTTTGCC
CTCGGCTTTCTTCCGTTAGCCT-TCGGCGCTTCACTGCGTC--TGTTGGTGTTTCGGAACTTTTAC-TTTGAGAAAAAAT
AGAGTGTTTCAAGCAGGCTTGTCGCCCTGAATACTTCAGCAT-GGAATAATAAGATAGGACCTTGGTTCTA-TTTTGTTG
GTTTCTAGGACTAAGGTAATGATTAATAGGGACAGTTGGGG-GCATTCGTATTTAACTGTCAGAGGTGAAATTCTTAGAT
TTGTTAAAGACGAACTACTGCGAAAGCATTTGCCAAGGATGTTTTCATTAATCAAGAACGACAGTA-GGGGG-TTTGAAG
ACGATTAGATACCGTCGTAATCTCTACCATAAACTATGCCGACTAGAGATAGGGAAAT-GCCTACCTT-GGCTTCTCCTG
CACCTCATGAGAAATCAAAGTCTCTGGGTTCT-GGGGGG-AGTATGGTCGCAAGGCTGAAACTTAAA-GGAATTGACGGA
AGGGCACCACCAGGCGTGGAG-CCTGCGGCTTAA-TTTGACTCAACACGGGGAAACTCACCAGGT-CCAGAC-AT-GGGA
AGGA--------------TTGACAGATTGATAGCTCTTTC-TTGATTCTATGGG-TGGTGGTGCAT-GGCCGTTCTTAGT
TGGT-GGAGTGATCTGTCTGG-TTAATTTCGATAACGAACGAGACCTTAGCCTGCTAAATAGGA-TCGGGAACCTCGGTT
TCCGCATCACTTCTTAGAGGGACTTT-GC-GTGTCTAACG-C-AAGGAAGTTTGAGGCAAT-AACAGGTCTGTGATGCCC
TTAGATGTTCTGGGCTGCACGCGCGCTACACTGATGCATGCAACGAGTTTTTAA-CCTTGGCCGGCAGGTCTAGGTAATC
TTTTGAGTATGCATCG----------------------------------------------------------------
--------------------------------------------------------------------------------
--------------------------------------------------------------------------------
------------------------------------
>KU174482_Eimeria_sp._ex_Clethrionomys_glareolus
--------------------------------------------------------------------------------
--------------------------------------------------------------------------------
--------------------------------------------------------------------------------
--------------------------------------------------------------------------------
--------------------------------------------------------------------------------
--------------------------------------------------------------------------------
--------------------------------------------------------------------------------
--------------------------------------------------------------------------------
--------------------------------------------------------------------------------
-----------------------------------------------------TCGGAACTTTTAC-TTTGAGAAAAA-T
AGAGTGTTTCAAGCAGGCTTGTCGCCCTGAATACTTCAGCAT-GGAATAATAAGATAGGACCTTGGTTCTA-TTTTGTTG
GTTTCTAGGACTAAGGTAATGATTAATAGGGACAGTTGGGG-GCATTCGTATTTAACTGTCAGAGGTGAAATTCTTAGAT
TTGTTAAAGACGAACTACTGCGAAAGCATTTGCCAAGGATGTTTTCATTAATCAAGAACGACAGTA-GGGGG-TTTGAAG
ACGATTAGATACCGTCGTAATCTCTACCATAAACTATGCCGACTAGAGATAGGGAAAT-GCCTACCTT-GGCTTCTCCTG
CACCTCATGAGAAATCAAAGTCTCTGGGTTCT-GGGGGG-AGTATGGTCGCAAGGCTGAAACTTAAA-GGAATTGACGGA
AGGGCACCACCAGGCGTGGAG-CCTGCGGCTTAA-TTTGACTCAACACGGGGAAACTCACCAGGT-CCAGAC-AT-GGGA
AGGA--------------TTGACAGATTGATAGCTCTTTC-TTGATTCTATGGG-TGGTGGTGCAT-GGCCGTTCTTAGT
TGGT-GGAGTGATCTGTCTGG-TTAATTTCGATAACGAACGAGACCTTAGCCTGCTAAATAGGA-TCGGGAACCTCGGTT
TCCGCATCACTTCTTAGAGGGACTTT-GC-GTGTCTAACG-C-AAGGAAGTTTGAGGCAAT-AACAGGTCTGTGATGCCC
TTAGATGTTCTGGGCTGCACGCGCGCTACACTGATGCATGCAACGAGTTTTTAA-CCTTGGCCGGCAGGTCTAGGTAATC
TTTTGAGTATGCATCGTG--------------------------------------------------------------
--------------------------------------------------------------------------------
--------------------------------------------------------------------------------
------------------------------------
>AF246717_Eimeria_telekii
-------------------------------------------------------TGTCTAAGTATAAGCTTTTATACGG
TGAAACT-GCGAATGGCTCATTAAAACAGTTATAGTTTATT-TGATGG-TCACTTTTACATGG-ATAACCATGG-TAATT
CTATGGCTAATACATGCGCACTCGCCTCCTTCTCTGG-AGGGGCTGTGTTTATTAGATACAAAACC-AACCCAC--TTT-
GTGGAGTCCTGGTGATTCATAGTAACCGAACGGATCGCAGTTGGCTTCGGCCCGCGATATATCTTTCAAGTTTCTGACCT
ATCAGCTTTCGACGGTAGGGTATTGGCCTACCGTGGCAGTGACGGGTAACGGGGAATTAGGGTTCGATTCCGGAGAGGGA
GCCTGAGAAACGGCTACCACATCTAAGGAAGGCAGCAGGCGCGCAAATTACCCAC-GAAAACAGCTTCGAGGTA------
-------------GTGACGAGAAATAACAATACAGGGCATTTTTTGTTCTGTAATTGGAATGATGGGAATGTAAAACCCT
TTCA-GAGTAACAATTGGAGGGCAAGTCT-GGTGCCAGCAGCC-GCGGTAATTCCAGCT-CCAATAGTGTATATTAGAGT
TGTTGCAGTTAAAAAGCTCGTAGTTGGATTTCTGTCGTGGTCATCCGGTTCCGCCCGTATGGGTGTGCACCTGGTTTGCC
CTCGGCTTTCTTCCGTTTGCCTCTTGGCGCTTCATTGCGTC--TTTTGGTTTTTCGGAACTTTTAC-TTTGAGAAAAA-T
AGAGTGTTTCAAGCAGGCTTGTCGCCCTGAATACTTCAGCAT-GGAATAATAAGATAGGACCTTGGTTCTA-TTTTGTTG
GTTTCTAGGACTAAGGTAATGATTAATAGGGACAGTTGGGG-GCATTCGTATTTAACTGTCAGAGGTGAAATTCTTAGAT
TTGTTAAAGACGAACTACTGCGAAAGCATTTGCCAAGGATGTTTTCATTAATCAAGAACGACAGTA-GGGGG-TTTGAAG
ACGATTAGATACCGTCGTAATCTCTACCATAAACTATGCCGACTAGAGATAGGGAAAT-GCCTACCTT-GGCTTCTCCTG
CACCTCATGAGAAATCAAAGTCTCTGGGTTCT-GGGGGG-AGTATGGTCGCAAGGCTGAAACTTAAA-GGAATTGACGGA
GGGGCACCACCAGGCGTGGAG-CCTGCGGCTTAA-TTTGACTCAACACGGGGAAACTCACCAGGT-CCAGAC-AT-GGGA
AGGA--------------TTGACAGATTGATAGCTCTTTC-TTGATTCTATGGG-TGGTGGTGCAT-GGCCGTTCTTAGT
TGGT-GGAGTGATCTGTCTGG-TTAATTTCGATAACGAACGAGACCTTAGCCTGCTAAATAGGA-TCGGGAACTTTTGTT
TCCGCATCACTTCTTAGAGGGACTTT-GC-GTGTCTAACG-C-AAGGAAGTTTGAGGCAAT-AACAGGTCTGTGATGCCC
TTAGATGTTCTGGGCTGCACGCGCGCTACACTGATGCATGCAACGAGTTTTTAA-CCTTGGCCGGCAGGTCTAGGTAATC
TTTTGAGTATGCATCGTGATGGGGATAGATTATTGCAATT-ATTAATC-TTCAACGAGGAATGCCTAGTAGGCGCAAGTC
AGCAGCTTGCGCCGAT----------------------------------------------------------------
--------------------------------------------------------------------------------
------------------------------------
>KT184355_Eimeria_vermiformis
----------------------------------------------AGCCATGCATGTCTAAGTATAAGCTTTTATACGG
TGAAACT-GCGAATGGCTCATTAAAACAGTTATAGTTTATT-TGATGG-TCACCTTTACATGG-ATAACCATGG-TAATT
CTATGGCTAATACATGCGCACTCGCCTCCTTCTCTGG-AGGGGCTGTGTTTATTAGATACAAAACC-AACCCAC--TTT-
GTGGAGTCTGGGTGATTCATAGTAACCGAACGGATCGCAGTTGGCTTCGGCCCGCGATATATCTTTCAAGTTTCTGACCT
ATCAGCTTTCGACGGTAGGGTATTGGCCTACCGTGGCAGTGACGGGTAACGGGGAATTAGGGTTCGATTCCGGAGAGGGA
GCCTGAGAAACGGCTACCACATCTAAGGAAGGCAGCAGGCGCGCAAATTACCCAATGAAAACAGCTTCGAGGTA------
-------------GTGACGAGAAATAACAATACAGGGCATTTTTTGTTCTGTAATTGGAATGATGGGAATGTAAAACCCT
TTCA-GATTAACAATTGGAGGGCAAGTCT-GGTGCCAGCAGCC-GCGGTAATTCCAGCT-CCAATAGTGTATATTAGAGT
TGTTGCAGTTAAAAAGCTCGTAGTTGGATTTCTGTCGTGGTCATCCGGTTCCGCCCGTACGGGTGTGCGCCTGGTTTGCC
CTCGGCTTTCTTCCGTTAGCCT-TCGGCGCTTCATTGCGTC--TGTTGGTGTTTCGGAACTTTTAC-TTTGAGAAAAA-T
AGAGTGTTTCAAGCAGGCTTGTCGCCCTGAATACTTCAGCAT-GGAATAATAAGATAGGACCTTGGTTCTA-TTTTGTTG
GTTTCTAGGACTAAGGTAATGATTAATAGGGACAGTTGGGG-GCATTCGTATTTAACTGTCAGAGGTGAAATTCTTAGAT
TTGTTAAAGACGAACTACTGCGAAAGCATTTGCCAAGGATGTTTTCATTAATCAAGAACGACAGTA-GGGGG-TTTGAAG
ACGATTAGATACCGTCGTAATCTCTACCATAAACTATGCCGACTAGAGATAGGGAAAT-GCCTACCTT-GGCTTCTCCTG
CACCTCATGAGAAATCAAAGTCTCTGGGTTCT-GGGGGG-AGTATGGTCGCAAGGCTGAAACTTAAA-GGAATTGACGGA
AGGGCACCACCAGGCGTGGAG-CCTGCGGCTTAA-T--------------------------------------------
--------------------------------------------------------------------------------
--------------------------------------------------------------------------------
--------------------------------------------------------------------------------
--------------------------------------------------------------------------------
--------------------------------------------------------------------------------
--------------------------------------------------------------------------------
--------------------------------------------------------------------------------
------------------------------------
>JQ993653_Eimeria_vilasi
--------------------------------------------------------------------------------
----------------------------------------------------------CATGG-ATAACCATGG-TAATT
CTATGGCTAATACATGCGCACTGGCCTCCTTCTCTGG-AGGGGCTGTGTTTATTAGATACAAAACC-AACCCAC--ATT-
GTGGAGTCTGGGTGATTCATAGTAACCGAACGGATCGCAGTTGGCTTCGGCCCGCGATGGATCTTTCAAGTTTCTGACCT
ATCAGCTTTCGACGGTAGGGTATTGGCCTACCGTGGCAGTGACGGGTAACGGGGAATTAGGGTTCGATTCCGGAGAGGGA
GCCTGAGAAACGGCTACCACATCTAAGGAAGGCAGCAGGCGCGCAAATTACCCAATGAAAACAGCTTCGAGGTA------
-------------GTGACGAGAAATAACAATACAGGGCATTTTATGCTCTGTAATTGGAATGATGGGAATGTAAAACCCT
TTCA-GAGTAACAATTGGAGGGCAAGTCT-GGTGCCAGCAGCC-GCGGTAATTCCAGCT-CCAATAGTGTATATTAGAGT
TGTTGCAGTTAAAAAGCTCGTAGTTGGATTTCTGTCGTGGTCAACCGGTTCCGCCCGTATGGGTGCGCACCTGGTTTGCC
CTCGGCTTTCTTCCGGTAGCCT-TCCGCGCTTCACTGCGTG--CGTTGGTGTTCTGGAACTTTTAC-TTTGAGAAAAA-T
AGAGTGTTTCAAGCAGGCTTGTGGCCCTGAATACTTCAGCAT-GGAATAATAAGATAGGACCTTGGTTCTA-TTTTGTTG
GTTTCTAGGACCTAGGTAATGGTTAATAGGGACAGTTGGGG-GCATTCGTATTTAACTGTCAGAGGTGAAATTCTTAGAT
TTGTTAAAGACGAACTACTGCGAAAGCATTTGCCAAGGATGTTTTCATTAATCAAGAACGACAGTA-GGGGG-TTTGAAG
ACGATTAGATACCGTCGTAATCTCTACCATAAACTATGCCGACTAGAGATAGGGAAAT-GCCTACCTT-GGCTTCTCCTG
CACCTCATGAGAAATCAAAGTCTCTGGGTTCT-GGGGGG-AGTATGGTCGCAAGGCTGAAACTTAAA-GGAATTGACGGA
AGGGCACCACCAGGCGTGGAG-CCTGCGGCTTAA-TTTGACTCAACACGGGGAAACTCACCAGGT-CCAGAC-AT-GGGA
AGGA--------------TTGACAGATTGATAGCTCTTTC-TTGATTCTATGGG-TGGTGGTGCAT-GGCCGTTCTTAGT
TGGT-GGAGTGATCTGTCTGG-TTAATTTCGATAACGAACGAGACCTTAGCCTGCTAAATAGGA-TCGGGAACCTCGGTT
TCCGCATCACTTCTTAGAGGGACTTT-GC-GTGTCTAACG-C-AAGGAAGTTTGAGGCAAT-AACAGGTCTGTGATGCCC
TTAGATGTTCTGGGCTGCACGCGCGCTACACTGATGCATCCAACGAGTTTTTAA-CCTTGGCCGGCAGGTCTAGGTAATC
TTTTGAGTATGCATCGTGATGGGGATAGATTATTGCAATT-ATTAATC-TTCAAC-------------------------
--------------------------------------------------------------------------------
--------------------------------------------------------------------------------
------------------------------------
>AF307880_Eimeria_albigulae
--------------------------------------------------------------------------------
TGAAACT-GCGAATGGCTCATTAAAACAGTTATAGTTTATTTTGATGG-TCTCTTTTACATGG-ATAACCATGG-TAATT
CTATGGCTAATACATGCGCAATCGCCTCCTTCTCTGG-AGGGGCTGTGTTTATTAGATACAAAACC-AACCCAC--TTT-
GTGGAGTCCTGGTGATTCATAGTAACCGAACGGATCGCAGTTGGCTTCGGCCCGCGATGGATCTTTCAAGTTTCTGACCT
ATCAGCTTTCGACGGTAGGGTATTGGCCTACCGTGGCAGTGACGGGTAACGGGGAATTAGGGTTCGATTCCGGAGAGGGA
GCCTGAGAAACGGCTACCACATCTAAAGAAAGCAGCAGGCGCGCAAATTACCCAATGAAAACAGTTTCGAGGTA------
-------------GTGACGAGAAATAACAATACAGGGCATTTTATGCTCTGTAATTGGAATGATGGGAATGTAAAACCCT
CTCA-GAGTAACAATTGGAGGGCAAGTCT-GGTGCCAGCAGCC-GCGGTAATTCCAGCT-CCAATAGTGTATATTAGAGT
TGTTGCAGTTAAAAAGCTCGTAGTTGGATTTCTGTCGTGGTCATCCGGTACCGCCCGTATGGGTGTGCACCTGGTTTGAC
CTCGGCTTTCTTCCGGTAGCCT-TCCGCGCTTCACTGCGTG---GTTGGTGTTCCGGAACTTTTAC-TTTGAGAAAAA-T
AGAGTGTTTCAAGCAGGCTTGTCGCCCTGAATACTTCAGCAT-GGAATAATAAGATAGGACCTTGGTTCTA-TTTTGTTG
GTTTCTAGGACCAAGGTAATGATTAATAGGGACAGTTGGGG-GCATTCGTATTTAACTGTCAGAGGTGAAATTCTTAGAT
TTGTTAAAGACGAACTACTGCGAAAGCATTTGCCAAGGATGTTTTCATTAATCAAGAACGACAGTA-GGGGG-TTTGAAG
ACGATTAGATACCGTCGTAATCTCTACCATAAACTATGCCGACTAGAGATAGGGAAAC-GCCTACCTT-GGCTTCTCCTG
CACCTCATGAGAAATCAAAGTCTCTGGGTTCT-GGGGGG-AGTATGGTCGCAAGGCTGAAACTTAAA-GGAATTGACGGA
AGGGCACCACCAGGCGTGGAG-CCTGCGGCTTAA-TTTGACTCAACACGGGGAAACTCACCAGGT-CCAGAC-AT-GGGA
AGGA--------------TTGACAGATTGATAGCTCTTTC-TTGATTCTATGGG-TGGTGGTGCAT-GGCCGTTCTTAGT
TGGT-GGAGTGATCTGTCTGG-TTAATTTCGATAACGAACGAGACCTTAGCCTGCTAAATAGGA-TCGGGAACCTCGGTT
TCCGCATCACTTCTTAGAGGGACTTT-GC-GTGTCTAACG-C-AAGGAAGTTTGAGGCAAT-AACAGGTCTGTGATGCCC
TTAGATGTTCTGGGCTGCACGCGCGCTACACTGATGCACTCAACGAGTTTTTGA-CCTTGGCCGGCAGGTCTAGGTAATC
TTTTGAGTATGCATCGTGATGGGGATAGATTATTGCAATT-ATTAATCTTTCAACGAGGAATGCCTAGTAGGCGCAAGTC
AGCAGCGTGCGCCGATTACGTCCATGCCCT--------------------------------------------------
--------------------------------------------------------------------------------
------------------------------------
>AF339489_Eimeria_chaetodipi
-----------------------------------------------------------TAAGTATAAACTTTTACACGG
TGAAACT-GCGAATGGCTCATTAAAACAGTTATAGTTTATT-TGATGG-TCTTTTTTACATGG-ATAACCATGG-TAATT
CTATGGCTAATACATGCGCAATCGCCTCCTTCTTTGG-AGGGGCTGTGTTTATTAGATACAAAACC-AACCCACATTGT-
GTGGAGTCGTGGTGATTCATAGTAACCGAACGGATCGCAGTTGGCTTCGGCCCGCGATAGATCTTTCAAGTTTCTGACCT
ATCAGCTTTCGACGGTAGGGTATTGGCCTACCGTGGCAGTGACGGGTAACGGGGAATTAGGGTTCGATTCCCGAGAGGGA
GCCTGAGAAACGGCTACCACATCTAAAGAAAGCAGCAGGCGCGCAAATTACCCAATGAAAACAGTTTCGAGGTA------
-------------GTGACGAGAAATAACAATACATGGCATTTTATGCTCTGTAATTGGAATGATGGGAATGTAAAACCCT
CTCA-GAGTAACAATTGGAGGGCAAGTCT-GGTGCCAGCAGCC-GCGGTAATTCCAGCT-CCAATAGTGTATATTAGAGT
TGTTGCAGTTAAAAAGCTCGTAGTTGGATTTCTGTCGTGGTCATCCGGTACCGCCCGTATGGGTGTGCACCTGGTTTGAT
CTCGGCTTTCTTCCGGTAGCCT-TCCGCTCTTCATTGCGCG---GTTGGTGTTCCGGAACTTTTAC-TTTGAGAAAAA-T
AGAGTGTTTCAAGCAGGCTTGTCGCCCTGAATACTTCAGCAT-GGAATAATAAGATAGGACCTTGGTTCTA-TTTTGTTG
GTTTCTAGGACCAAGGTAATGATTAATAGGGACAGTTGGGG-GCATTTGTATTTAACTGTCAGAGGTGAAATTCTTAGAT
TTGTTAAAGACGAACTACTGCGAAAGCATTTGCCAAGGATGTTTTCATTAATCAAGAACGACAGTA-GGGGG-TTTGAAG
ACGATTAGATACCGTCGTAATCTCTACCATAAACTATGCCGACTAGAGATAGGGAAAC-GCCTACCTT-GGCTTCTCCTG
CACCTCATGAGAAATCAAAGTCTCTGGGTTCT-GGGGGG-AGTATGGTCGCAAGGCTGAAACTTAAA-GGAATTGACGGA
AGGGCACCACCAGGCGTGGAG-CCTGCGGCTTAA-TTTGACTCAACACGGGGAAACTCACCAGGT-CCAGAC-AT-GGGA
AGGA--------------TTGACAGATTGATAG-TCTTTC-TTGATTCTATGGG-TGGTGGTGCAT-GGCCGTTCTTAGT
TGGT-GGAGTGATCTGTCTGG-TTAATTTCGATAACGAACGAGACCTTAGCCTGCTAAATAGGA-TCGGGAACTTCGGTT
TCCGCATCACTTCTTAGAGGGACTTT-GC-GTGTCTAACG-C-AAGGAAGTTTGAGGCAAT-AACAGGTCTGTGATGCCC
TTAGATGTTCTGGGCTGCACGCGCGCTACACTGATGCACTCAACGAGTTTTTGA-CCTTGGCCGGCAGGTCTAGGTAATC
TTTTGAGTATGCATCGTGATGGGGATAGATTATTGCAATT-ATTAATC-TTCAACGAGGAATGCCTAGTAGGCGCAAGTC
AGCAGCTTGCGCCGATTACGTCCTGCCC----------------------------------------------------
--------------------------------------------------------------------------------
------------------------------------
>AF307878_Eimeria_arizonensis
-----------------------------------------------------CATGTCTAAGTATAAGCTTTTATACGG
TGAAACT-GCGAATGGCTCATTAAAACAGTTATAGTTTATT-TGATGG-TCTCTTTTACATGG-ATAACCATGG-TAATT
CTATGGCTAATACATGCGCAATCGCCTCCTTCTCTGG-AGGGGCTGTGTTTATTAGATACAAAACC-AACCCAC--TTT-
GTGGAGTCCTGGTGATTCATAGTAACCGAACGGATCGCAGTTGGCTTCGGCCCGCGATGGATCTTTCAAGTTTCTGACCT
ATCAGCTTTCGACGGTAGGGTATTGGCCTACCGTGGCAGTGACGGGTAACGGGGAATTAGGGTTCGATTCCGGAGAGGGA
GCCTGAGAAACGGCTACCACATCTAAGGAAAGCAGCAAGCGCGCAAATTACCCAATGAAAACAGTTTCGAGGTA------
-------------GTGACGAGAAATAACAATACAGGGCATTTTATGCTCTGTAATTGGAATGATGGGAATGTAAAACCCT
CTCA-GAGTAACAATTGGAGGGCAAGTCT-GGTGCCAGCAGCCCGCGGTAATTCCAGCT-CCAATAGTGTATATTAGAGT
TGTTGCAGTTAAAAAGCTCGTAGTTGGATTTCTGTCGTGGTCATCCGGTACCGCCCGTATGGGTGTGCACCTGGTTTGAC
CTCGGCTTTCTTCCGGTAGCCT-TCCGCGCTTCATTGCGTG---GTTGGTGTTCCGGAACTTTTAC-TTTGAGAAAAA-T
AGAGTGTTTCAAGCAGGCTTGTCGCCCTGAATACTTCAGCAT-GGAATAATAAGATAGGACCTTGGTTCTA-TTTTGTTG
GTTTCTAGGACCAAGGTAATGATTAATAGGGACAGTTGGGG-GCATTCGTATTTAACTGTCAGAGGTGAAATTCTTAGAT
TTGTTAAAGACGAACTACTGCGAAAGCATTTGCCAAGGATGTTTTCATTAATCAAGAACGACAGTA-GGGGG-TTTGAAG
ACGATTAGATACCGTCGTAATCTCTACCATAAACTATGCCGACTAGAGATAGGGAAAC-GCCTACCTT-GGCTTCTCCTG
CACCTCATGAGAAATCAAAGTCTCTGGGTTCT-GGGGGG-AGTATGGTCGCAAGGCTGAAACTTAAA-GGAATTGACGGA
AGGGCACCACCAGGCGTGGAG-CCTGCGGCTTAA-TTTGACTCAACACGGGGAAACTCACCAGGT-CCAGAC-AT--GGA
AGGA--------------TTGACAGATTGATAGCTCTTTC-TTGATTCTATGGG-TGGTGGTGCAT-GGCCGTTCTTAGT
TGGT-GGAGTGATCTGTCTGG-TTAATTTCGATAACGAACGAGACCTTAGCCTGCTAAATAGGA-TCGGGAACCTCGGTT
TCCGCATCACTTCTTAGAGGGACTTT-GC-GTGTCTAACG-C-AAGGAAGTTTGAGGCAAT-AACAGGTCTGTGATGCCC
TTAGATGTTCTGGGCTGCACGCGCGCTACACTGATGCACTCAACGAGTTTTTGA-CCTTGGCCGGCAGGTCTAGGTAATC
TTTTGAGTATGCATCGTGATGGGGATAGATTATTGCAATT-ATTAATC-TTCAACGAGGAATGCCTAGTAGGCGCAAGTC
AGCAGCTTGCGCCGATTA--------------------------------------------------------------
--------------------------------------------------------------------------------
------------------------------------
>AF307876_Eimeria_antrozoi
-----------------------------------------------------CATGTCTAAGTATAAGCTTT-ATACGG
TGAAACT-GCGAATGGCTCATTAAAACAGTTATAGTTTATT-TGATGG-TCTCTTTTACATGG-ATAACCATGG-TAATT
CTATGGCTAATACATGCGCAATCGCCTCCTTCTTTGG-AGGGGCTGTGTTTATTAGATACAAAACC-AACCCAC--TTT-
GTGGAGTCCTGGTGATTCATAGTAACCGAACGGATCGCAGTTGGCTTCGGCCCGCGATGGATCTTTCAAGTTTCTGACCT
ATCAGCTTTCGACGGTAGGGTATTGGCCTACCGTGGCAGTGACGGGTAACGGGGAATTAGGGTTCGATTCCGGAGAGGGA
GCCTGAGAAACGGCTACCACATCTAAGGAAGGCAGCAGGCGCGCAAATTACCCAATGAAA-CAGTTTCGAGGTA------
-------------GTGACGAGAAATAACAATACAGGGCATTTTATGCTCTGTAATTGGAATGATGGGAATGTAAAACCCT
CTCA-GAGTAACAATTGGAGGGCAAGTCT-GGTGCCAGCAGCCCGCGGTAATTCCAGCT-CCAATAGTGTATATTAGAGT
TGTTGCAGTTAAAAAGCTCGTAGTTGGATTTCTGTCGTGGTCATCCGGTACCGCCCGTATGGGTGTGCACCTGGTTTGAC
CTCGGCTTTCTTCCGGTAGCCT-TCCGCGCTTCACTGCGTG---GTTGGTGTTCCGGAACTTTTAC-TTTGAGAAAAA-T
AGAGTGTTTCAAGCAGGCTTGTCGCCCTGAATACTTCAGCAT-GGAATAATAAGATAGGACCTTGGTTCTA-TTTTGTTG
GTTTCTAGGACCAAGGTAATGATTAATAGGGACAGTTGGGG-GCATTCGTATTTAACTGTCAGAGGTGAAATTCTTAGAT
TTGTTAAAGACGAACTACTGCGAAAGCATTTGCCAAGGATGTTTTCATTAATCAAGAACGACAGTA-GGGGG-TTTGAAG
ACGATTAGATACCGTCGTAATCTCTACCATAAACTATGCCGACTAGAGATAGGGAAAT-GCCTACCTT-GGCTTCTCCTG
CACCTCATGAGAAATCAAAGTCTCTGGGTTCT-GGGGGG-AGTATGGTCGCAAGGCTGAAACTTAAA-GGAATTGACGGA
AGGGCACCACCAGGCGTGGAG-CCTGCGGCTTAA-TTTGACTCAACACGGGGAAACTCACCAGGT-CCAGAC-AT-GGGA
AGGA--------------TTGACAGATTGATAGCTCTTTC-TTGATTCTATGGG-TGGTGGTGCAT-GGCCGTTCTTAGT
TGGT-GGAGTGATCTGTCTGG-TTAATTTCGATAACGAACGAGACCTTAGCCTGCTAAATAGGA-TCGGGAACCTCGGTT
CCCGCATCACTTCTTAGAGGGACTTT-GC-GTGTCTAACG-C-AAGGAAGTTTGAGGCAAT-AACAGGTCTGTGATGCCC
TTAGATGTTCTGGGCTGCACGCGCGCTACACTGATGCACTCAACGAGTTTTTGA-CCTTGGCCGGCAGGTCTAGGTAATC
TTTTGAGTATGCATCGTGATGGGGATAGATTATTGCAATT-ATTAATC-TTCAACGAGGAATGCCTAGTAGGCGCAAGTC
AGCAGCTTGCGCGAT-----------------------------------------------------------------
--------------------------------------------------------------------------------
------------------------------------
>AF324214_Eimeria_chobotari
------------------------------------------------------ATGTCTAAGTATAAGCTTTTATACGG
TTAA-CT-GCGAATGGCTCATTAAAACAGTTATAGTTTATT-TGATGG-TCTCTTTTACATGG-ATAACCATGG-TAATT
CTATGGCTAATACATGCGCAATCGCCTCCTTCTCTGGGAGGGGCTGTGTTTATTAGATACAAAACC-AACCCAC--TTT-
GTGGAGTCCTGGTTATTCATAGTAACCGAACGGATCGCAATTGGCTTCGGCCCGCGATGGATCTTTCAAGTTTCTGACCT
ATCAGCTTTCGACGGTAGGGTATTGGCCTACCGTGGCAGTGACGGGTAACCGGGAATTAGGGTTCGATTCCGGAGAGGGA
GCCTGAGAAACGGCTACCACATCTAAGGAAGGCAGCAGGCGCGCAAATTACCCAATGAAAACAGTTTCGAGGTA------
-------------GTGACGAGAAATAACAATACAGGGCATTTTATGCTCTGTAATTGGAATGATGGGAATGTAAAACCCT
CTCA-GAGTAACAATTGGAGGGCAAGTCT-GGTGCCAGCAGCC-GCGGTAATTCCAGCT-CCAATAGTGTATATTAGAGT
TGTTGCAGTTAAAAAGCTCGTAGTTGGATTTCTGCCGTGGTCGTCCGGTGCCGCTCGTATGGGTGCGCACCTGACGAG--
CACGGCTTTCTTCCGGTAGCCA-ACCGCGCTTCACTGCGCG---GTTGGTGTTCCGGAACTTTTAC-TTTGAGAAAAA-T
AGAGTGTTTCAAGCAGGCTTGTCGCCCTGAATACTTCAGCAT-GGAATAATAAGATAGGACCTTGGTTCTA-TTTTGTTG
GTTTCTAGGACCAAGGTAATGATTAATAGGGACAGTTGGGG-GCATTCGTATTTAACTGTCAGAGGTGAAATTCTTAGAT
TTGTTAAAGACGAACTACTGCGAAAGCATTTGCCAAGGATGTTTTCATTAATCAAGAACGACAGTA-GGGGG-TTTGAAG
ACGATTAGATACCGTCGTAATCTCTACCATAAACTATGCCGACTAGAGATAGGGAAAT-GCCTACCTT-GGCTTCTCCTG
CACCTCATGAGAAATCAAAGTCTCTGGGTTCT-GGGGGG-AGTATGGTCGCAAGGCTGAAACTTAAA-GGAATTGACGGA
AGGGCACCACCAGGCGTGGAG-CCTGCGGCTTAA-TTTGACTCAACACGGGGAAACTCACCAGGT-CCAGAC-AT-GGGA
AGGA--------------TTGACAGATTGATAGCTCTTTC-TTGATTCTATGGG-TGGTGGTGCAT-GGCCGTTCTTAGT
TGGT-GGAGTGATCTGTCTGG-TTAATTTCGATAACGAACGAGACCTTAGCCTGCTAAATAGGA-TCGGGAACTTCGGTT
TCCGCATCACTTCTTAGAGGGACTTT-GC-GTGTCTAACG-C-AAGGAAGTTTGAGGCAAT-AACAGGTCTGTGATGCCC
TTAGATGTTCTGGGCTGCACGCGCGCTACACTGATGCACTCAACGAGTTTTTGA-CCTTGGCCGGCAGGTCTAGGTAATC
TTTTGAGTATGCATCGTGATGGGGATAGATTATTGCAATT-ATT-ATC-TTCAACGAGGAATGCCTAGTAGGCGCAAGTC
AGCAGCTTGCGCCGA-----------------------------------------------------------------
--------------------------------------------------------------------------------
------------------------------------
>AF339490_Eimeria_dipodomysis
---------------------------------------------------------------------------TACTG
TGAAACT-GCGAATGGCTCATTAAAACAGTTATAGTTTATT-TGATGAGTCTCTTTTACATGG-ATAACCATGG-TAATT
CTATGGCTAATACATGCGCAATCGCCTCCTTCTCTGG-AGGGGCTGTGTTTATTAGATACAAAACC-AACCCAC--TTT-
GTGGAGTCCTGGTGATTCATAGTAACCGAACGGATCGCAGTTGGCTTCGGCCCGCAATGGATCTTTCAAGTTTCTGACCT
ATCATCTTTCGACGGTAGGGTATTGGCCTACCGTGGCACTGACGGGTAACGGGGAATTAGGGTTCGATTCCCGAAAGGGA
GCCTGAGAAACGGCTACCACATCTAAAGAAGGCAGCACGCGCGCAAATTACCCAATGAAAACAGTTTCGAGGTA------
-------------GTGACAAGAAATAACAATACACGGCATTTTATGCTCTGTAATTGGAATGATGGGAATGTAAAACCCT
CTCA-GAGTAACAATTGGAGGGCAAGTCT-GGTGCCAGCAGCC-GCGGTAATTCCAGCT-CCAATAGTGTATATTAGAGT
TGTTGCAGTTAAAAAGCTCGTATTTGGATTTCAGCCGTGGTCATCCGGTGCCGCTCGTATGGGTGCGCACCGGACAAG--
CACGGCTTTCTTCCGGTAGCCC-ACCGCGCTTCACTGCGCG---GTTGGTGTTCCTGAACTTTTAC-TTTGAGAAAA--T
AGAGTGTTTCAAGCAGGCTTGTCGCCCTGAATACTTCAGCAT-GGAATAATAAGATAGGACCTTGGTTCTA-TTTTGTTG
GTTTCTAGGACCAAGGTAATGATTAATAGGGACAGTTGGGG-GCATTCGTATTTAACTGTCAGAGGTGAAATTCTTAGAT
TTGTTAAAGACGAACTACTGCGAAAGCATTTGCCAAGGATGTTTTCATTAATCAAGAACGACAGTA-GGGGG-TTTGAAG
ACGATTAGATACCGTCGTAATCTCTACCATAAACTATGCCGACTAGAGATAGGGAAAT-GCCTACCTT-GGCTTCTCCTG
CACCTCATGAGAAATCAAAGTCTCTGGGTTCT-GGGGGG-AGTATGGTCGCAAGGCTGAAACTTAAA-GGAATTGACGGA
AGGGCACCACCAGGCGTGGAG-CCTGCGGCTTAA-TTTGACTCAACACGGGGAAACTCACCAGGTCCCAGACTAT-GGGA
AGGA--------------TTGACAGATTGATAGCTCTTTC-TTGATTCTATGGG-TGGTGGTGCAT-GGCCGTTCTCAGT
TGGT-GGAGTGATCTGTCTGG-TTAATTTCGATAACGAACGAGACCTTAGCCTGCTAAATAGGA-TCGGGAACTTCGGTT
TCCGCATCA-TTCTTAGAGGGACTTT-GC-GTGTCTAACG-C-AAGGAAGTTTGAGGCAAT-AACAGGTCTGTGATGCCC
TTAGATGTTGTGGGCTGCACGCGCGCTACACTGATGCACTCAACGAGTTTTCGA-CCTTGCCCGGCAGGTCTAGGTAATC
TTTTGAGAATGCATCGTGATGGGGATAGAGTATTGCAATT-ATTTATC-TTCAACGAGGAATGCCTAGTAGGCGCAAGTC
ATCAGGTGCG----------------------------------------------------------------------
--------------------------------------------------------------------------------
------------------------------------
>AF339491_Eimeria_leucopi
--------------------------------------------------------------------------------
---------------------------ATTTATAGTTTATT-TGATGG-TCTCTTTTACATGG-ATAACCATGG-TAATT
CTATGGCTAATACATGCGCAATCGCCTCCTTCTCTGG-AGGGGCTGTGTTTATTAGATACAAAACC-AACCCAC--TTT-
GTGGAGTCCTGGTGATTCATAGTAACCGAACGGATCGCAGTTGGCTTCGGCCCGCGATGGATCTTTCAAGTTTCTGACCT
ATCAGCTTTCGACGGTAGGGTATTGGCCTACCGTGGCAGTGACGGGTAACGGGGAATTACGGTTCGATTCCGGAAAGGGA
GCCTGAGAAACGGCTACCACATCTAAGGAAGGCAGCAGGCGCGCAAATTACCCAATGAAAACAGTTTCGAGGTACTGACC
AGAAATAACAATAGTGACGAGAAATAACAATACAGGGCATTTTATGCTCTGTAATTGGAATGATGGGAATGTAAAACCCT
CTCA-GAGTAACAATTGGAGGGCAAGTCT-GGTGCCAGCAGCC-GCGGTAATTCCAGCT-CCAATAGTGTATATTAGAGT
TGTTGCAGTTAAAAAGCTCGTAGTTGGATTTCTGTCGTGGTCATCCGGTACCGCCCGTATGGGTGTGCACCTGGTTTGAC
CTCGGCTTTCTTCCGGTAGCCT-TCCGCGCTTCACTGCGTG---GTTGGTGTTCCGGAACTTTTAC-TTTGAGAAAAA-T
AGAGTGTTTCAAGCAGGCTTGTCGCCCTGAATACTTCAGCAT-GGAATAATAAGATAGGACCTTGGTTCTA-TTTTGTTG
GTTTCTAGGACCAAGGTAATGATTAATAGGGACAGTTGGGG-GCATTCGTATTTAACTGTCAGAGGTGAAATTCTTAGAT
TTGTTAAAGACGAACTACTGCGAAAGCATTTGCCAAGGATGTTTTCATTAATCAAGAACGACAGTA-GGGGG-TTTGAAG
ACGATTAGATACCGTCGTAATCTCTACCATAAACTATGCCGACTAGAGATAGGGAAAC-GCCTACCTT-GGCTTCTCCTG
CACCTCATGAGAAATCAAAGTCTCTGGGTTCT-GGGGGG-AGTATGGTCGCAAGGCTGAAACTTAAA-GGAATTGACGGA
AGGGCACCACCAGGCGTGGAG-CCTGCGGCTTAA-TTTGACTCAACACGGGGAAACTCACCAGGT-CCAGAC-AT-GGGA
AGGA--------------TTGACAGATTGATAGCTCTTTC-TTGATTCTATGGG-TGGTGGTGCAT-GGCCGTTCTTAGT
TGGT-GGAGTGATCTGTCTGG-TTAATTTCGATAACGAACGAGACCTTAGCCTGCTAAATAGGA-TCGGGAACCTCGGTT
TCCGCATCACTTCTTAGAGGGACTTT-GC-GTGTCTAACG-C-AAGGAAGTTTGAGGCAAT-AACAGGTCTGTGATGCCC
TTAGATGTTCTGGGCTGCACGCGCGCTACACTGATGCACTCAACGAGTTTTTGA-CCTTGGCCGGCAGGTCTAGGTAATC
TTTTGAGTATGCATCGTGATGGGGATAGATTATTGCAATT-ATTAATC-TTCAACGAGGAATGCCTAGTAGGCGCAAGTC
AGCAGCTGGCGCCGATT---------------------------------------------------------------
--------------------------------------------------------------------------------
------------------------------------
>AF307879_Eimeria_onychomysis
--------------------------------------------------------------------------ATACGG
TGAAACT-GCGAATGGCTCATTAAAACAGTTATAGTTTATT-TGATGG-TCTCTTTTACATGG-ATAACCATGG-TAATT
CTATGGCTAATACATGCGCAATCGCCTCCTTCTCTGG-AGGGGCTGTGTTTATTAGATACAAAACC-AACCCAC--TTT-
GTGGAGTCCTGGTGATTCATAGTAACCGAACGGATCGCAGTTGGCTTCGGCCCGCGATGGATCTTTCAAGTTTCTGACCT
ATCAGCTTTCGACGGTAGGGTATTGGCCTACCGTGGCAGTGACGGGTAACGGGGAATTAGGGTTCGATTCCGGAGAGGGA
GCCTGAGAAACGGCTACCACATCTAAGGAAGGCAGCAGGCGCGCAAATTACCCAATGAAAACAGTTTCGAGGTA------
-------------GTGACGAGAAATAACAATACAGGGCATTTTATGCTCTGTAATTGGAATGATGGGAATGTAAAACCCT
CTCA-GAGTAACAATTGGAGGGCAAGTCT-GGTGCCAGCAGCC-GCGGTAATTCCAGCT-CCAATAGTGTATATTAGAGT
TGTTGCAGTTAAAAAGCTCGTAGTTGGATTTCTGTCGTGGTCATCCGGTACCGCCCGTATGGGTGTGCACCTGGTTTGAC
CCCGGCTTTCTTCCGGTAGCCT-TCCCCGCTTCACTGCGTG---GTTGGTGTTCCGGAACTTTTAC-TTTGAGAAAAA-T
AGAGTGTTTCAAGCAGGCTTGTCGCCCTGAATACTTCAGCAT-GGAATAATAAGATAGGACCTTGGTTCTA-TTTTGTTG
GTTTCTAGGACCAAGGTAATGATTAATAGGGACAGTTGGGG-GCATTCGTATTTAACTGTCAGAGGTGAAATTCTTAGAT
TTGTTAAAGACGAACTACTGCGAAAGCATTTGCCAAGGATGTTTTCATTAATCAAGAACGACAGTA-GGGGG-TTTGAAG
ACGATTAGATACCGTCGTAATCTCTACCATAAACTATGCCGACTAGAGATAGGGAAAC-GCCTACCTT-GGCTTCTCCTG
CACCTCATGAGAAATCAAAGTCTCTGGGTTCT-GGGGGG-AGTATGGTCGCAAGGCTGAAACTTAAA-GGAATTGACGGA
AGGGCACCACCAGGCGTGGAG-CCTGCGGCTTAA-TTTGACTCAACACGGGGAAACTCACCAGGT-CCAGAC-AT-GGGA
AGGA--------------TTGACAGATTGATAGCTCTCTC-TGGATTCTATGGG-TGGTGGGGCAT-GGCCGTTCTTAGT
GGGT-GGAGTGATCTGTCTGG-TCAATTTCGATAACGAACGAGACCTTAGCCTGCTAAATAGGA-TCGGGAACTTCGGTT
TCCGCATCACTTCTTAGAGGGACTTT-GC-GTGTCTAACG-C-AAGGAAGTTTGAGGCAAT-AACAGGTCTGTGATGCCC
TTAGATGTTCTGGGCTGCACGCGCGCTACACTGATGCACTCAACGAGTTTTTGA-CCTTGGCCGGCAGGTCTAGGTAATC
TTTTGAGTATGCATCGTGATGGGGATAGATTATTGCAATT-ATTAATC-TTCAACGAGGAATGCCTAGTAGGCGCAAGTC
AGCT----------------------------------------------------------------------------
--------------------------------------------------------------------------------
------------------------------------
>AF339492_Eimeria_peromysci
-----------------------------------------------------ATGTTCTAAGTATAAACTTTTATACGG
TGAAACT-GCGAATGGCTCATTAAAACAGTTATAGTTTATT-TGATGG-TCTCTCTTACATGG-ATAACCATGG-TAATT
CTATGGCTAATACATGCGCAATCGCCTCCTTCTCTGG-AGGGGCTGTGTTTATTAGATACAAAACC-AACCCAC--TTT-
GTGGAGTCCTGGTGATTCATAGTAACCGAACGGATCGCAGTTGGCTTCGGCCCGCGATGGATCTTTCAAGTTTCTGACCT
ATCAGCTTTCGACGGTAGGGTATTGGCCTACCGTGGCAGTGACGGGTAACGGGGAATTAGGGTTCGATTCCGGAGAAGGA
GCCTGAGAAACGGCTACCACATCTAAAG-AAGCAGCAGGCGCGCAAATTACCCAATGAAAACAGTTTCGAGGTA------
-------------GTGACGAGAAATAACAATACAGGGCATTTTATGCTCTGTAATTGGAATGATGGGAATGTAAAACCCT
CTCA-GAGTAACAATTGGAGGGCAAGTCT-GGTGCCAGCAGCC-GCGGTAATTCCAGCT-CCAATAGTGTATATTAGAGT
TGTTGCAGTTAAAAAGCTCGTAGTTGGATTTCTGTCGTGGTCATCCGGTACCGCCCGTATGGGTGTGCACCTGGTTTGAC
CTCGGCTTTCTTCCGGTAGCCT-TCCGCGCTTCACTGCGTG---GTTGGTGTTCCGGAACTTTTAC-TTTGAGAAAAA-T
ATAGTGTTTCAAGCAGGCTTGTCGCCCTGAATACTTCAGCATGGGAATAATAAGATAGGACCTTGGTTCTA-TTTTGTTG
GTTTCTAGGACCAAGGTAATGATTAATAGGGACAGTTGGGG-GCATTCGTATTTAACTGTCAGAGGTGAAATTCTTAGAT
TTGTTAAAGACGAACTAGTGCGAAAGCATTTGCCAAGGATGTTTTCATTAATCAAGAACGACAGTA-GGGGG-TTTGAAG
ACGATTAGATACCGTCGTAATCTCTACCATAAACTATGCCGACTAGAGATAGGGAAAC-GCCTACCTT-GGCTTCTCCTG
CACCTCATGAGAAATCAAAGTCTCTGGGTTCT-GGGGGG-AGTATGGTCGCAAGGCTGAAACTTAAA-GGAATTGACGGA
AGGGCACCACCAGGCGTGGAG-CCTGCGGCTTAA-TTCGACTCAACACGGGGAAACTCACCAGGT-CCAGAC-AT-GGGA
AGGA--------------TTGACAGATTGATAGCTCTTTCCTTGATTCTATGGG-TGGTGGTGCAT-GGCCGTTCCTAGT
TGGT-GGAGTGATCTGTCTGG-TTAATTTCGATAACGAACGAGACCTTAGCCTGCTAAATAGGA-TCGGGAACTTCGGTT
TCCGCATCACTTCTTAGAGGGACTTT-GC-GTGTCTAACG-C-AAGGAAGTTTGAGGCAAT-AACAGGTCTGTGATGCCC
TTAGATGTTCTGGGCTGCACGCGCGCTACACTGATGCACTCAACGAGTTTTTGA-CCTTGGCCGGCAGGTCTAGGTAATC
TTTTGAGTATGCATCGTGATGGGGATAGATTATTGCAATT-ATTAATC-TTCAACGAGGAA-GCCTAGTAGGCGCAA-TC
AGCAGCTTGCGCCGATACGTCCCTGCCC----------------------------------------------------
--------------------------------------------------------------------------------
------------------------------------
>AF307877_Eimeria_rioarribaensis
-----------------------------------------------------------TAAGTATAAGCTTTTATACGG
TGAAACT-GCGAATGGCTCATTAAAACAGTTATAGTTTATT-TGATGG-TCTCTTTTACATGG-ATAACCATGG-TAATT
CTATGGCTAATACATGCGCAATCGCCTCCTTCTCTGG-AGGGGCTGTGTTTATTAGATACAAAACC-AACCCAC--TTT-
GTGGAGTCCTGGTGATTCATAGTAACCGAACGGATCGCAGTTGGCTTCGGCCCGCGATGGATCTTTCAAGTTTCTGACCT
ATCAGCTTTCGACGGTAGGGTATTGGCCTACCGTGGCAGTGACGGGTAACGGGGAATTAGGGTTCGATTCCGGAGAGGGA
GCCTGAGAAACGGCTACCACATCTAAGGAAGGCAGCAGGCGCGCAAATTACCCAATGAAAACAGTTTCGAGGTA------
-------------GTGACGAGAAATAACAATACAGGGCATTTTATGCTCTGTAATTGGAATGATGGGAATGTAAAACCCT
CTCA-GAGTAACAATTGGAGGGCAAGTCT-GGTGCCAGCAGCC-GCGGTAATTCCAGCT-CCAATAGTGTATATTAGAGT
TGTTGCAGTTAAAAAGCTCGTAGTTGGATTTCTGTCGTGGTCATCCGGTACCGCCCGTATGGGTGTGCACCTGGTTTGAC
CTCGGCTTTCTTCCGGTAGCCT-TCCGCGCTTCATTGCGTG---GTTGGTGTTCCGGAACTTTTAC-TTTGAGAAAAA-T
AGAGTGTTTCAAGCAGGCTTGTCGCCCTGAATACTTCAGCAT-GGAATAATAAGATAGGACCTTGGTTCTA-TTTTGTTG
GTTTCTAGGACCAAGGTAATGATTAATAGGGACAGTTGGGG-GCATTCGTATTTAACTGTCAGAGGTGAAATTCTTAGAT
TTGTTAAAGACGAACTACTGCGAAAGCATTTGCCAAGGATGTTTTCATTAATCAAGAACGACAGTA-GGGGG-TTTGAAG
ACGATTAGATACCGTCGTAATCTCTACCATAAACTATGCCGACTAGAGATAGGGAAAT-GCCTACCTT-GGCTTCTCCTG
CACCTCATGAGAAATCAAAGTCTCTGGGTTCT-GGGGGG-AGTATGGTCGCAAGGCTGAAACTTAAA-GGAATTGACGGA
AGGGCACCACCAGGCGTGGAG-CCTGCGGCTTAA-TTTGACTCAACACGGGGAAACTCACCAGGT-CCAGAC-AT-GGGA
AGGA--------------TTGACAGATTGATAGCTCTTTC-TTGATTCTATGGG-TGGTGGTGCAT-GGCCGTTCTTAGT
TGGT-GGAGTGATCTGTCTGG-TTAATTTCGATAACGAACGAGACCTTAGCCTGCTAAATAGGA-TCGGGAACTTCGGTT
TCCGCATCACTTCTTAGAGGGACTTT-GC-GTGTCTAACG-C-AAGGAAGTTTGAGGCAAT-AACAGGTCTGTGATGCCC
TTAGATGTTCTGGGCTGCACGCGCGCTACACTGATGCACTCAACGAGTTTTTGACCCTTGGCCGGCAGGTCTAGGTAATC
TTTTGAGTATGCATCGTGATGGGGATAGATTATTGCAATT-ATTAATC-TTCAACGAGCAATGCCTAGTAGGCGCAAGTC
AGCAGCTGC-----------------------------------------------------------------------
--------------------------------------------------------------------------------
------------------------------------
>AF311642_Eimeria_reedi
-------------------------------------------------------------------------------G
TGAAACT-GCGAATGGCTCATTAAAACAGTTATAGTTTATTCTGATGG-TCTCTTATACATGG-ATAACCATGG-TAATT
CTATGGCTAATACATGCGCAATCGCCTCCTTCTCTGG-AGGGGCTGTGTTTATTAGATACAAAACC-AACCCAC--TTT-
GTGGAGTCCTGGTGATTCATAGTAACCGAACGGATCGCAGTTGGCTTCGGCCCGCGATGGATCTTTCAAGTTTCTGACCT
ATCAGCTTTCGACGGTAGGGTATTGGCCTACCGTGGCAGTGACGGGTAACGGGGAATTAGGGTTCGATTCCGGAGAGGGA
GCCTGAGAAACGGCTACCACATCTAAGGAAGGCAGCAGGCGCGCAAATTACCCAATGAAAACAGTTTCGAGGTA------
-------------GTGACTAGAAATAACAATACAGGGCATTTTATGCTCTGTAATTGGAATGATGGGAATGTAAAACCCT
CTCA-GAGTAACAATTGGAGGGCAAGTCT-GGTGCCAGCAGCC-GCGGTAATTCCAGCT-CCAATAGTGTATATTAGAGT
TGTTGCAGTTAAAAAGCTCGTAGTTGGATTTCTGTCGTGGTCATCCGGTTCCGCCCGTATGGGTGTGCACCTGGTTTGAC
CTCGGCTTTCTTCCGGTAGCCT-TCCGCGCTTCACTGCGTG---GTTGGTGTTCCGGAACTTTTAC-TTTGAGAAAAA-T
AGAGTGTTTCAAGCAGGCTTGTCGCCCTGAATACTTCAGCAT-GGAATAATAAGATAGGACCTTGGTTCTA-TTTTGTTG
GTTTCTAGGACCAAGGTAATGATTAATAGGGACAGTTGGGG-GCATTCGTATTTAACTGTCAGAGGTGAAATTCTTAGAT
TTGTTAAAGACGAACTACTGCGAAAGCATTTGCCAAGGATGTTTTCATTAATCAAGAACGACAGTA-GGGGG-TTTGAAG
ACGATTAGATACCGTCGTAATCTCTACCATAAACTATGCCGACTAGAGATAGGGAAAC-GCCTACCTT-GGCTTCTCCTG
CACCTCATGAGAAATCAAAGTCTCTGGGTTCT-GGGGGG-AGTATGGTCGCAAGGCTGAAACTTAAA-GGAATTGACGGA
AGGGCACCACCAGGCGTGGAG-CCTGCGGCTTAA-TTTGACTCAACACGGGGAAACTCACCAGGT-CCAGAC-AT-GGGA
AGGA--------------TTGACAGATTGATAGCTCTTTC-TTGATTCTATGGG-TGGTGGTGCAT-GGCCGTTCTTAGT
TGGT-GGAGTGATCTGTCTGG-TTAATTTCGATAACGAACGAGACCTTAGCCTGCTAAATAGGA-TCGGGAACTTCGGTT
TCCGCATCACTTCTTAGAGGGACTTT-GC-GTGTCTAACG-C-AAGGAAGTTTGAGGCAAT-AACAGGTCTGTGATGCCC
TTAGATGTTCTGGGCTGCACGCGCGCTACACTGATGCACTCAACGAGTTTTTGA-CCTTGGCCGGCAGGTCTAGGTAATC
TTCTGAGTATGCATCGTGATGGGGATAGATTATTGCAATT-ATTAATC-TTCAACGAGGAATGCCTAGTAGGCGCAAGTC
AGCAGCTTGCGCCGATTACGTCCA--------------------------------------------------------
--------------------------------------------------------------------------------
------------------------------------
>KU192965_Eimeria_alorani
--------------------------------------------------------------------------------
--------------------------------------------------------------------------------
--------------------------------------------------------------------------------
---------------------------------------------------------------------GTTTCTGACCT
ATCAGCTTTCGACGGTAGGGTATTGGCCTACCGTGGCAGTGACGGGTAACGGGGAATTAGGGTTCGATTCCGGAGAGGGA
GCCTGAGAAACGGCTACCACATCTAAGGAAGGCAGCAGGCGCGCAAATTACCCAATGAAAACAGCTTCGAGGTA------
-------------GTGACGAGAAATAACAATACAGGGCATTTTTTGTTCTGTAATTGGAATGATGGGAATGTAAAACCCT
TTCA-GATTAACAATTGGAGGGCAAGTCT-GGTGCCAGCAGCC-GCGGTAATTCCAGCT-CCAATAGTGTATATTAGAGT
TGTTGCAGTTAAAAAGCTCGTAGTTGGATTTCTGTCGTGGTCATCCGGTTCCGCCCGTATGGGTGTGCGCCTGGTTTGCC
CTCGGCTTTCTTCCGTTAGCCT-TCGGCGCTTCATTGCGTC--TGTTGGTGTTTCGGAACTTTTAC-TTTGAGAAAAA-T
AGAGTGTTTCAAGCAGGCTTGTCGCCCTGAATACTTCAGCAT-GGAATAATAAGATAGGACCTTGGTTCTA-TTTTGTTG
GTTTCTGGGACTAAGGTAATGATTAATAGGGACAGTTGGGG-GCATTCGTATTTAACTGTCAGAGGTGAAATTCTTAGAT
TTGTTAAAGACGAACTACTGCGAAAGCATTTGCCAAGGATGTTTTCATTAATCAAGAACGACAGTA-GGGGG-TTTGAAG
ACGATTAGATACCGTCGTAATCTCTACCATAAACTATGCCGACTAGAGATAGGGAAAT-GCCTACCTT-GGCTTCTCCTG
CACCTCATGAGAAATCAAAGTCTCTGGGTTCT-GGGGGG-AGTATGGTCGCAAGGCTGAAACTTAAA-GGAATTGACGGA
AGGGCACCACCAGGCGTGGAG-CCTGCGGCTTAA-TTTGACTCAACACGGGGAAACTCACCAGGT-CCAGAC-AT-GGGA
AGGA--------------TTGACAGATTGATAGCTCTTTC-TTGATTCTATGGG-TGGTGGTGCAT-GGCCGTTCTTAGT
TGGT-GGAGTGATCTGTCTGG-TTAATTTCGATAACGAACGAGACCTTAGCCTGCTAAATAGGA-TCGGGAACCTCGGTT
TCCGCATCACTTCTTAGAGGGACTTT-GC-GTGTCTAACG-C-AAGGAAGTTTGA-------------------------
--------------------------------------------------------------------------------
--------------------------------------------------------------------------------
--------------------------------------------------------------------------------
--------------------------------------------------------------------------------
------------------------------------
>KU192958_Eimeria_alorani
--------------------------------------------------------------------------------
--------------------------------------------------------------------------------
---------------------------------------------------------TACAAAACC-AACCCAC--TTT-
GTGGAGTCTGGGTGATTCATAGTAACCGAACGGATCGCAGTTGGCTTCGGCCCGCGATATATCTTTCAAGTTTCTGACCT
ATCAGCTTTCGACGGTAGGGTATTGGCCTACCGTGGCAGTGACGGGTAACGGGGAATTAGGGTTCGATTCCGGAGAGGGA
GCCTGAGAAACGGCTACCACATCTAAGGAAGGCAGCAGGCGCGCAAATTACCCAATGAAAACAGCTTCGAGGTA------
-------------GTGACGAGAAATAACAATACAGGGCATTTTTTGTTCTGTAATTGGAATGATGGGAATGTAAAACCCT
TTCA-GATTAACAATTGGAGGGCAAGTCT-GGTGCCAGCAGCC-GCGGTAATTCCAGCT-CCAATAGTGTATATTAGAGT
TGTTGCAGTTAAAAAGCTCGTAGTTGGATTTCTGTCGTGGTCATCCGGTTCCGCCCGTATGGGTGTGCGCCTGGTTTGCC
CTCGGCTTTCTTCCGTTAGCCT-TCGGCGCTTCATTGCGTC--TGTTGGTGTTTCGGAACTTTTAC-TTTGAGAAAAA-T
AGAGTGTTTCAAGCAGGCTTGTCGCCCTGAATACTTCAGCAT-GGAATAATAAGATAGGACCTTGGTTCTA-TTTTGTTG
GTTTCTGGGACTAAGGTAATGATTAATAGGGACAGTTGGGG-GCATTCGTATTTAACTGTCAGAGGTGAAATTCTTAGAT
TTGTTAAAGACGAACTACTGCGAAAGCATTTGCCAAGGATGTTTTCATTAATCAAGAACGACAGTA-GGGGG-TTTGAAG
ACGATTAGATACCGTCGTAATCTCTACCATAAACTATGCCGACTAGAGATAGGGAAAT-GCCTACCTT-GGCTTCTCCTG
CACCTCATGAGAAATCAAAGTCTCTGGGTTCT-GGGGGGGAGTATGGTCGCAAGGCTGAAACTTAAA-GGAATTGACGGA
AGGGCACCACCAGGCGTGGAG-CCTGCGGCTTAA-TTTGACTCAACACGGGGAAACTCACCAGGT-CCAGAC-AT-GGGA
AGGA--------------TTGACAGATTGATAGCTCTTTC-TTGATTCTATGGG-TGGTGGTGCAT-GGCCGTTCTTAGT
TGGT-GGAGTGATCTGTCTGG-TTAATTTCGATAACGAACGAGACCTTAGCCTGCTAAATAGGA-TCGGGAACCTCGGTT
TCCGCATCACTTCTTAGAGGGACTTT-GC-GTGTCTAACG-C-AAGGAAGTTTGAGGCAAT-AACAGGTCTGTGATGCCC
TTAGATGTTCTGGGCTGCACGCGCGCTACACTGATGCATGCAACGAGTTTT-----------------------------
--------------------------------------------------------------------------------
--------------------------------------------------------------------------------
--------------------------------------------------------------------------------
------------------------------------
>KU192936_Eimeria_apionodes
--------------------------------------------------------------------------------
-----------------------------------------------------------------------TGG-TAATT
CTATGGCTAATACATGCGCACTCGCCTCCTTCTCTGG-AGGGGCTGTGTTTATTAGATACAAAACC-AACCCAC--TTT-
GTGGAGTCTGGGTGATTCATAGTAACCGAACGGATCGCAGTTGGCTTCGGCCCGCGATATATCTTTCAAGTTTCTGACCT
ATCAGCTTTCGACGGTAGGGTATTGGCCTACCGTGGCAGTGACGGGTAACGGGGAATTAGGGTTCGATTCCGGAGAGGGA
GCCTGAGAAACGGCTACCACATCTAAGGAAGGCAGCAGGCGCGCAAATTACCCAATGAAAACAGCTTCGAGGTA------
-------------GTGACGAGAAATAACAATACAGGGCATTTTTTGTTCTGTAATTGGAATGATGGGAATGTAAAACCCT
TTCA-GATTAACAATTGGAGGGCAAGTCT-GGTGCCAGCAGCC-GCGGTAATTCCAGCT-CCAATAGTGTATATTAGAGT
TGTTGCAGTTAAAAAGCTCGTAGTTGGATTTCTGTCGTGGTCATCCGGTTCCGCCCGTACGGGTGTGCGCCTGGTTTGCC
CTCGGCTTTCTTCCGTTAGCCT-TCGGCGCTTCATTGCGTC--TGTTGGTGTTTCGGAACTTTTAC-TTTGAGAAAAA-T
AGAGTGTTTCAAGCAGGCTTGTCGCCCTGAATACTTCAGCAT-GGAATAATAAGATAGGACCTTGGTTCTA-TTTTGTTG
GTTTCTAGGACTAAGGTAATGATTAATAGGGACAGTTGGGG-GCATTCGTATTTAACTGTCAGAGGTGAAATTCTTAGAT
TTGTTAAAGACGAACTACTGCGAAAGCATTTGCCAAGGATGTTTTCATTAATCAAGAACGACAGTA-GGGGG-TTTGAAG
ACGATTAGATACCGTCGTAATCTCTACCATAAACTATGCCGACTAGAGATAGGGAAAT-GCCTACCTT-GGCTTCTCCTG
CACCTCATGAGAAATCAAAGTCTCTGGGTTCTGGGGGG--AGTATGGTCGCAAGGCTGAAACTTAAA-GGAATTGACGGA
AGGGCACCACCAGGCGTGGAG-CCTGCGGCTTAA-TTTGACTCAACACGGGGAAACTCACCAGGT-CCAGAC-AT-GGGA
AGGA--------------TTGACAGATTGATAGCTCTTTC-TTGATTCTATGGG-TGGTGGTGCAT-GGCCGTTCTTAGT
TGGT-GGAGTGATCTGTCTGG-TTAATTTCGATAACGAACGAGACCTTAGCCTGCTAAATAGGA-TCGGGAACCTCGGTT
TCCGCATCACTTCTTAGAGGGACTTT-GC-GTGTCTAACG-C-AAGGAAGTTTGAGGCAAT-AACAGGTCTGTGATGCCC
TTAGATGTTCTGGGCTGCACGCGCGCTACACTGATGCATGCAACGAGTTTTTAA-CCTTGGCCGGCAGGTCTAGGTAATC
TTTTGAGTATGCATCGTGA-------------------------------------------------------------
--------------------------------------------------------------------------------
--------------------------------------------------------------------------------
------------------------------------
>KU192961_Eimeria_alorani
--------------------------------------------------------------------------------
--------------------------------------------------------------------------------
------------------CACTCGCCTCCTTCTCTGG-AGGGGCTGTGTTTATTAGGTACAAAACC-AACCCAC--TTT-
GTGGAGTCTGGGTGATTCATAGTAACCGAACGGATCGCAGTTGGCTTCGGCCCGCGATATATCTTTCAAGTTTCTGACCT
ATCAGCTTTCGACGGTAGGGTATTGGCCTACCGTGGCAGTGACGGGTAACGGGGAATTAGGGTTCGATTCCGGAGAGGGA
GCCTGAGAAACGGCTACCACATCTAAGGAAGGCAGCAGGCGCGCAAATTACCCAATGAAAACAGCTTCGAGGTA------
-------------GTGACGAGAAATAACAATACAGGGCATTTTTTGTTCTGTAATTGGAATGATGGGAATGTAAAACCCT
TTCA-GATTAACAATTGGAGGGCAAGTCT-GGTGCCAGCAGCC-GCGGTAATTCCAGCT-CCAATAGTGTATATTAGAGT
TGTTGCAGTTAAAAAGCTCGTAGTTGGATTTCTGTCGTGGTCATCCGGTTCCGCCCGTATGGGTGTGCGCCTGGTTTGCC
CTCGGCTTTCTTCCGTTAGCCT-TCGGCGCTTCATTGCGTC--TGTTGGTGTTTCGGAACTTTTAC-TTTGAGAAAAA-T
AGAGTGTTTCAAGCAGGCTTGTCGCCCTGAATACTTCAGCAT-GGAATAATAAGATAGGACCTTGGTTCTA-TTTTGTTG
GTTTCTGGGACTAAGGTAATGATTAATAGGGACAGTTGGGG-GCATTCGTATTTAACTGTCAGAGGTGAAATTCTTAGAT
TTGTTAAAGACGAACTACTGCGAAAGCATTTGCCAAGGATGTTTTCATTAATCAAGAACGACAGTA-GGGGG-TTTGAAG
ACGATTAGATACCGTCGTAATCTCTACCATAAACTATGCCGACTAGAGATAGGGAAAT-GCCTACCTT-GGCTTCTCCTG
CACCTCATGAGAAATCAAAGTCTCTGGGTTCT-GGGGGG-AGTATGGTCGCAAGGCTGAAACTTAAA-GGAATTGACGGA
AGGGCACCACCAGGCGTGGAG-CCTGCGGCTTAA-TTTGACTCAACACGGGGAAACTCACCAGGT-CCAGAC-AT-GGGA
AGGA--------------TTGACAGATTGATAGCTCTTTC-TTGATTCTATGGG-TGGTGGTGCAT-GGCCGTTCTTAGT
TGGT-GGAGTGATCTGTCTGG-TTAATTTCGATAACGAACGAGACCTTAGCCTGCTAAATAGGA-TCGGGAACCTCGGTT
TCCGCATCACTTCTTAGAGGGACTTT-GC-GTGTCTAACG-C-AAGGAAGTTTGAGGCAAT-AACAGGTCTGTGATGCCC
TTAGATGTTCTGGGCTGCACGCGCGCTACACTGATGCATGCAACGAGTTTTTAA-CCTTGGCCGGCAGGTCTAGGTAATC
TTTTGAGTATGCATCGTGATGGGGATAGATTAT-----------------------------------------------
--------------------------------------------------------------------------------
--------------------------------------------------------------------------------
------------------------------------
>KU192956_Eimeria_apionodes
--------------------------------------------------------------------------------
--------------------------------------------------------------------------------
--------------------------------------------------------------------------------
--------------------------------------------------------------------------------
--------------------------------------------------------------------------------
---------------ACCACATCTAAGGAAGGCAGCAGGCGCGCAAATTACCCAATGAAAACAGCTTCGAGGTA------
-------------GTGACGAGAAATAACAATACAGGGCATTTTTTGTTCTGTAATTGGAATGATGGGAATGTAAAACCCT
TTCA-GATTAACAATTGGAGGGCAAGTCT-GGTGCCAGCAGCC-GCGGTAATTCCAGCT-CCAATAGTGTATATTAGAGT
TGTTGCAGTTAAAAAGCTCGTAGTTGGATTTCTGTCGTGGTCATCCGGTTCCGCCTGTATGGGTGTGCGCCTGGTTTGCC
CTCGGCTTTCTTCCGTTAGCCT-TCGGCGCTTCACTGCGTC--TGTTGGTGTTTCGGAACTTTTAC-TTTGAGAAAAA-T
AGAGTGTTTCAAGCAGGCTTGTCGCCCTGAATACTTCAGCAT-GGAATAATAAGATAGGACCTTGGTTCTA-TTTTGTTG
GTTTCTAGGACTAAGGTAATGATTAATAGGGACAGTTGGGG-GCATTCGTATTTAACTGTCAGAGGTGAAATTCTTAGAT
TTGTTAAAGACGAACTACTGCGAAAGCATTTGCCAAGGATGTTTTCATTAATCAAGAACGACAGTA-GGGGG-TTTGAAG
ACGATTAGATACCGTCGTAATCTCTACCATAAACTATGCCGACTAGAGATAGGGAAAT-GCCTACCTT-GGCTTCTCCTG
CACCTCATGAGAAATCAAAGTCTCTGGGTTCT-GGGGGGAAGTATGGTCGCAAGGCTGAAACTTAAA-GGAATTGACGGA
AGGGCACCACCAGGCGTGG-------------------------------------------------------------
--------------------------------------------------------------------------------
--------------------------------------------------------------------------------
--------------------------------------------------------------------------------
--------------------------------------------------------------------------------
--------------------------------------------------------------------------------
--------------------------------------------------------------------------------
--------------------------------------------------------------------------------
------------------------------------
>KU192931_Eimeria_apionodes
--------------------------------------------------------------------------------
---------------------------------------------------------------------CATGG-TAATT
CTATGGCTAATACATGCGCACTCGCCTCCTTCTCTGG-AGGGGCTGTGTTTATTAGATACAAAACC-AACCCAC--TTT-
GTGGAGTCTGGGTGATTCATAGTAACCGAACGGATCGCAGTTGGCTTCGGCCCGCGATATATCTTTCAAGTTTCTGACCT
ATCAGCTTTCGACGGTAGGGTATTGGCCTACCGTGGCAGTGACGGGTAACGGGGAATTAGGGTTCGATTCCGGAGAGGGA
GCCTGAGAAACGGCTACCACATCTAAGGAAGGCAGCAGGCGCGCAAATTACCCAATGAAAACAGCTTCGAGGTA------
-------------GTGACGAGAAATAACAATMCAGGGCATTTTTTGTTCTGTAATTGGAATGATGGGAATGTAAAACCCT
TTCA-GATTAACAATTGGAGGGCAAGTCT-GGTGCCAGCAGCC-GCGGTAATTCCAGCT-CCAATAGTGTATATTAGAGT
TGTTGCAGTTAAAAAGCTCGTAGTTGGATTTCTGTCGTGGTCATCCGGTTCCGCCCGTACGGGTGTGCGCCTGGTTTGCC
CTCGGCTTTCTTCCGTTAGCCT-TCGGCGCTTCATTGCGTC--TGTTGGTGTTTCGGAACTTTTAC-TTTGAGAAAAA-T
AGAGTGTTTCAAGCAGGCTTGTCGCCCTGAATACTTCAGCAT-GGAATAATAAGATAGGACCTTGGTTCTA-TTTTGTTG
GTTTCTAGGACTAAGGTAATGATTAATAGGGACAGTTGGGG-GCATTCGTATTTAACTGTCAGAGGTGAAATTCTTAGAT
TTGTTAAAGACGAACTACTGCGAAAGCATTTGCCAAGGATGTTTTCATTAATCAAGAACGACAGTA-GGGGG-TTTGAAG
ACGATTAGATACCGTCGTAATCTCTACCATAAACTATGCCGACTAGAGATAGGGAAAT-GCCTACCTT-GGCTTCTCCTG
CACCTCATGAGAAATCAAAGTCTCTGGGTTCTGGGGGGG-AGTATGGTCGCAAGGCTGAAACTTAAA-GGAATTGACGGA
AGGGCACCACCAGGCGTGGAG-CCTGCGGCTTAA-TTTGACTCAACACGGGGAAACTCACCAGGT-CCAGAC-AT-GGGA
AGGA--------------TTGACAGATTGATAGCTCTTTC-TTGATTCTATGGG-TGGTGGTGCAT-GGCCGTTCTTAGT
TGGT-GGAGTGATCTGTCTGG-TTAATTTCGATAACGAACGAGACCTTAGCCTGCTAAATAGGA-TCGGGAACCTCGGTT
TCCGCATCACTTCTTAGAGGGACTTT-GC-GTGTCTAACG-C-AAGGAAGTTTGAGGCAAT-AACAGGTCTGTGATGCCC
TTAGATGTTCTGGGCTGCACGCGCGCTACACTGATGCATGCAACGAGTTTTTAA-CCTTGGCCGGCAGGTCTAGGTAATC
TTTTGAGTATGCATCGTGAT------------------------------------------------------------
--------------------------------------------------------------------------------
--------------------------------------------------------------------------------
------------------------------------
>KU192938_Eimeria_apionodes
--------------------------------------------------------------------------------
--------------------------------------------------------------------------------
--------------------------------------------------------------------------------
--------------------------------------------------------------------------------
--------------------------------------------------------------------------------
--------------------------------------------------------------------------------
--------------------------------------------------------------------------------
--------TAACAATTGGAGGGCAAGTCT-GGTGCCAGCAGCC-GCGGTAATTCCAGCT-CCAATAGTGTATATTAGAGT
TGTTGCAGTTAAAAAGCTCGTAGTTGGATTTCTGTCGTGGTCATCCGGCTCCGCCCGTATGGGTGTGCGCCTGGTTTGCC
CTCGGCTTTCTTCCGGTAGCCT-TCCGCGCTTCACTGCGTG--TGTTGGTGTTCCGGAACTTTTAC-TTTGAGAAAAA-T
AGAGTGTTTCAAGCAGGCTTGTCGCCCTGAATACTTCAGCAT-GGAATAATAAGATAGGACCTTGGTTCTA-TTTTGTTG
GTTTCTAGGACCAAGGTAATGGTTAATAGGGACAGTTGGGG-GCATTCGTATTTAACTGTCAGAGGTGAAATTCTTAGAT
TTGTTAAAGACGAACTACTGCGAAAGCATTTGCCAAGGATGTTTTCATTAATCAAGAACGACAGTA-GGGGG-TTTGAAG
ACGATTAGATACCGTCGTAATCTCTACCATAAACTATGCCGACTAGAGA-------------------------------
--------------------------------------------------------------------------------
--------------------------------------------------------------------------------
--------------------------------------------------------------------------------
--------------------------------------------------------------------------------
--------------------------------------------------------------------------------
--------------------------------------------------------------------------------
--------------------------------------------------------------------------------
--------------------------------------------------------------------------------
--------------------------------------------------------------------------------
------------------------------------
>KU192916_Eimeria_apionodes
--------------------------------------------------------------------------------
--------------------------------------------------------------------------------
-------------------ACTCGCCTCCTTCTCTGG-AGGGGCTGTGTTTATTAGATACAAAACC-AACCCAC--TTT-
GTGGAGTCTGGGTGATTCATAGTAACCGAACGGATCGCAGTTGGCTTCGGCCCGCGATATATCTTTCAAGTTTCTGACCT
ATCAGCTTTCGACGGTAGGGTATTGGCCTACCGTGGCAGTGACGGGTAACGGGGAATTAGGGTTCGATTCCGGAGAGGGA
GCCTGAGAAACGGCTACCACATCTAAGGAAGGCAGCAGGCGCGCAAATTACCCAATGAAAACAGCTTCGAGGTA------
-------------GTGACGAGAAATAACAATACAGGGCATTTTTTGTTCTGTAATTGGAATGATGGGAATGTAAAACCCT
TTCA-GATTAACAATTGGAGGGCAAGTCT-GGTGCCAGCAGCC-GCGGTAATTCCAGCT-CCAATAGTGTATATTAGAGT
TGTTGCAGTTAAAAAGCTCGTAGTTGGATTTCTGTCGTGGTCATCCGGTTCCGCCCGTACGGGTGTGCGCCTGGTTTGCC
CTCGGCTTTCTTCCGTTAGCCT-TCGGCGCTTCATTGCGTC--TGTTGGTGTTTCGGAACTTTTAC-TTTGAGAAAAA-T
AGAGTGTTTCAAGCAGGCTTGTCGCCCTGAATACTTCAGCAT-GGAATAATAAGATAGGACCTTGGTTCTA-TTTTGTTG
GTTTCTAGGACTAAGGTAATGATTAATAGGGACAGTTGGGG-GCATTCGTATTTAACTGTCAGAGGTGAAATTCTTAGAT
TTGTTAAAGACGAACTACTGCGAAAGCATTTGCCAAGGATGTTTTCATTAATCAAGAACGACAGTAGGGGGG-TTTGAAG
ACGATTAGATACCGTCGTAATCTCTACCATAAACTATGCCGACTAGAGATAGGGAAAT-GCCTACCTT-GGCTTCTCCTG
CACCTCATGAGAAATCAAAGTCTCTGGGTTCT-GGGGGG-AGTATGGTCGCAAGGCTGAAACTTAAA-GGAATTGACGGA
AGGGCACCACCAGGCGTGGAG-CCTGCGGCTTAA-TTTGACTCAACACGGGGAAACTCACCAGGT-CCAGAC-AT-GGGA
AGGA--------------TTGACAGATTGATAGCTCTTTC-TTGATTCTATGGG-TGGTGGTGCAT-GGCCGTTCTTAGT
TGGT-GGAGTGATCTGTCTGG-TTAATTTCGATAACGAACGAGACCTTAGCCTGCTAAATAGGA-TCGGGAACCTCGGTT
TCCGCATCACTTCTTAGAGGGACTTT-GC-GTGTCTAACG-C-AAGGAAGTTTGAGGCAAT-AACAGGTCTGTGATGCCC
TTAGATGTTCTGGGCTGCACGCGCGCTACACTGATGCATGCAACGAGTTTTTAA-CCTTGGCCGGCAGGTCTAGGTAA--
--------------------------------------------------------------------------------
--------------------------------------------------------------------------------
--------------------------------------------------------------------------------
------------------------------------
>KT184339.1_Eimeria_falciformis
AACCTGGTTGATCCTGCCAGTAGTCATATGCTTGTCTCAAAGATTAAGCCATGCATGTCTAAGTATAAGCTTTTATACGG
TGAAACT-GCGAATGGCTCATTAAAACAGTTATAGTTTATT-TGATGG-TCACTTTTACATGG-ATAACCATGG-TAATT
CTATGGCTAATACATGCGCACTCGCCTCCTTCTCTGG-AGGGGCTGTGTTTATTAGATACAAAACC-AACCCAC--TTT-
GTGGAGTCTGGGTGATTCATAGTAACCGAACGGATCGCAGTTGGCTTCGGCCCGCGATATATCTTTCAAGTTTCTGACCT
ATCAGCTTTCGACGGTAGGGTATTGGCCTACCGTGGCAGTGACGGGTAACGGGGAATTAGGGTTCGATTCCGGAGAGGGA
GCCTGAGAAACGGCTACCACATCTAAGGAAGGCAGCAGGCGCGCAAATTACCCAATGAAAACAGCTTCGAGGTA------
-------------GTGACGAGAAATAACAATACAGGGCATTTTTTGTTCTGTAATTGGAATGATGGGAATGTAAAACCCT
TTCA-GATTAACAATTGGAGGGCAAGTCT-GGTGCCAGCAGCC-GCGGTAATTCCAGCT-CCAATAGTGTATATTAGAGT
TGTTGCAGTTAAAAAGCTCGTAGTTGGATTTCTGCCGTGGTCATCCGGTTCCGCCTGTATGGGTGTGCGCCTGGTTTGCC
CTCGGCTTTCTTCCGTTAGCCT-TCGGCGCTTCACTGCGTC--TGTTGGTGTTTCGGAACTTTTAC-TTTGAGAAAAA-T
AGAGTGTTTCAAGCAGGCTTGTCGCCCTGAATACTTCAGCAT-GGAATAATAAGATAGGACCTTGGTTCTA-TTTTGTTG
GTTTCTAGGACTAAGGTAATGATTAATAGGGACAGTTGGGG-GCATTCGTATTTAACTGTCAGAGGTGAAATTCTTAGAT
TTGTTAAAGACGAACTACTGCGAAAGCATTTGCCAAGGATGTTTTCATTAATCAAGAACGACAGTA-GGGGG-TTTGAAG
ACGATTAGATACCGTCGTAATCTCTACCATAAACTATGCCGACTAGAGATAGGGAAAT-GCCTACCTT-GGCTTCTCCTG
CACCTCATGAGAAATCAAAGTCTCTGGGTTCT-GGGGGG-AGTATGGTCGCAAGGCTGAAACTTAAA-GGAATTGACGGA
AGGGCACCACCAGGCGTGGAG-CCTGCGGCTTAA-TTTGACTCAACACGGGGAAACTCACCAGGT-CCAGAC-AT-GGGA
AGGA--------------TTGACAGATTGATAGCTCTTTC-TTGATTCTATGGG-TGGTGGTGCAT-GGCCGTTCTTAGT
TGGT-GGAGTGATCTGTCTGG-TTAATTTCGATAACGAACGAGACCTTAGCCTGCTAAATAGGA-TCGGGAACCTCGGTT
TCCGCATCACTTCTTAGAGGGACTTT-GC-GTGTCTAACG-C-AAGGAAGTTTGAGGCAAT-AACAGGTCTGTGATGCCC
TTAGATGTTCTGGGCTGCACGCGCGCTACACTGATGCATGCAACGAGTTTTTAA-CCTTGGCCGGCAGGTCTAGGTAATC
TTTTGAGTATGCATCGTGATGGGGATAGATTATTGCAATT-ATTAATC-TTCAACGAGGAATGCCTAGTAGGCGCAAGTC
AGCAGCTTGCGCCGATTACGTCCCTGCCCTTTGTACACACCGCCCGTCGCTGCAACCGATCGGAGGGTCCTGTGAATTCA
TCGGATTGACCATCTTCGCTTGCGTTGTTGGTCGAGAAGTTGCGTAAATAGAGCCCTCTAAAGGATGCAAAAGTCGTAAC
ACGGTTTCCGTAGGTGAACCTGCAGAAGGATC----
>MH751925.1_Eimeria_ferrisi
--------------------------------------------------------------------------------
--------------------------------------------------------------------------------
------------CATGCGCACTCGCCTCCTTCTCTGG-AGGGGCTGTGTTTATTAGATACAAAACC-AACCCAC--TTT-
GTGGAGTCCTGGTGATTCATAGTAACCGAACGGATCGCAGTTGGCTTCGGCCCGCGATATATCTTTCAAGTTTCTGACCT
ATCAGCTTTCGACGGTAGGGTATTGGCCTACCGTGGCAGTGACGGGTAACGGGGAATTAGGGTTCGATTCCGGAGAGGGA
GCCTGAGAAACGGCTACCACATCTAAGGAAGGCAGCAGGCGCGCAAATTACCCAATGAAAACAGCTTCGAGGTA------
-------------GTGACGAGAAATAACAATACAGGGCATTTTTTGTTCTGTAATTGGAATGATGGGAATGTAAAACCCT
TTCA-GAGTAACAATTGGAGGGCAAGTCT-GGTGCCAGCAGCC-GCGGTAATTCCAGCT-CCAATAGTGTATATTAGAGT
TGTTGCAGTTAAAAAGCTCGTAGTTGGATTTCTGTCGTGGTCATCCGGTTCCGCCCGTATGGGTGTGCACCTGGTTTGCC
CTCGGCTTTCTTCCGTTTGCCTCTTGGCGCTTCATTGCGTC--TTTTGGTTTTTCGGAACTTTTAC-TTTGAGAAAAA-T
AGAGTGTTTCAAGCAGGCTTGTCGCCCTGAATACTTCAGCAT-GGAATAATAAGATAGGACCTTGGTTCTA-TTTTGTTG
GTTTCTAGGACTAAGGTAATGATTAATAGGGACAGTTGGGG-GCATTCGTATTTAACTGTCAGAGGTGAAATTCTTAGAT
TTGTTAAAGACGAACTACTGCGAAAGCATTTGCCAAGGATGTTTTCATTAATCAAGAACGACAGTA-GGGGG-TTTGAAG
ACGATTAGATACCGTCGTAATCTCTACCATAAACTATGCCGACTAGAGATAGGGAAAT-GCCTACCTT-GGCTTCTCCTG
CACCTCATGAGAAATCAAAGTCTCTGGGTTCT-GGGGGG-AGTATGGTCGCAAGGCTGAAACTTAAA-GGAATTGACGGA
AGGGCACCACCAGGCGTGGAG-CCTGCGGCTTAA-TTTGACTCAACACGGGGAAACTCACCAGGT-CCAGAC-AT-GGGA
AGGA--------------TTGACAGATTGATAGCTCTTTC-TTGATTCTATGGG-TGGTGGTGCAT-GGCCGTTCTTAGT
TGGT-GGAGTGATCTGTCTGG-TTAATTTCGATAACGAACGAGACCTTAGCCTGCTAAATAGGA-TCGGGAACTTTTGTT
TCCGCATCACTTCTTAGAGGGACTTT-GC-GTGTCTAACG-C-AAGGAAGTTTGAGGCAAT-AACAGGTCTGTGATGCCC
TTAGATGTTCTGGGCTGCACGCGCGCTACACTGATGCAT-----------------------------------------
--------------------------------------------------------------------------------
--------------------------------------------------------------------------------
--------------------------------------------------------------------------------
------------------------------------
>MH751926.1_Eimeria_vermiformis
--------------------------------------------------------------------------------
--------------------------------------------------------------------------------
--------------------------------------------------------------------------------
---------------------------------------------------------------------------GACCT
ATCAGCTTTCGACGGTAGGGTATTGGCCTACCGTGGCAGTGACGGGTAACGGGGAATTAGGGTTCGATTCCGGAGAGGGA
GCCTGAGAAACGGCTACCACATCTAAGGAAGGCAGCAGGCGCGCAAATTACCCAATGAAAACAGCTTCGAGGTA------
-------------GTGACGAGAAATAACAATACAGGGCATTTTTTGTTCTGTAATTGGAATGATGGGAATGTAAAACCCT
TTCA-GATTAACAATTGGAGGGCAAGTCT-GGTGCCAGCAGCC-GCGGTAATTCCAGCT-CCAATAGTGTATATTAGAGT
TGTTGCAGTTAAAAAGCTCGTAGTTGGATTTCTGTCGTGGTCATCCGGTTCCGCCCGTACGGGTGTGCGCCTGGTTTGCC
CTCGGCTTTCTTCCGTTAGCCT-TCGGCGCTTCATTGCGTC--TGTTGGTGTTTCGGAACTTTTAC-TTTGAGAAAAA-T
AGAGTGTTTCAAGCAGGCTTGTCGCCCTGAATACTTCAGCAT-GGAATAATAAGATAGGACCTTGGTTCTA-TTTTGTTG
GTTTCTAGGACTAAGGTAATGATTAATAGGGACAGTTGGGG-GCATTCGTATTTAACTGTCAGAGGTGAAATTCTTAGAT
TTGTTAAAGACGAACTACTGCGAAAGCATTTGCCAAGGATGTTTTCATTAATCAAGAACGACAGTA-GGGGG-TTTGAAG
ACGATTAGATACCGTCGTAATCTCTACCATAAACTATGCCGACTAGAGATAGGGAAAT-GCCTACCTT-GGCTTCTCCTG
CACCTCATGAGAAATCAAAGTCTCTGGGTTCT-GGGGGG-AGTATGGTCGCAAGGCTGAAACTTAAA-GGAATTGACGGA
AGGGCACCACCAGGCGTGGAG-CCTGCGGCTTAA-TTTGACTCAACACGGGGAAACTCACCAGGT-CCAGAC-AT-GGGA
AGGA--------------TTGACAGATTGATAGCTCTTTC-TTGATTCTATGGG-TGGTGGTGCAT-GGCCGTTCTTAGT
TGGT-GGAGTGATCTGTCTGG-TTAATTTCGATAACGAACGAGACCTTAGCCTGCTAAATAGGA-TCGGGAACCTCGGTT
TCCG----------------------------------------------------------------------------
--------------------------------------------------------------------------------
--------------------------------------------------------------------------------
--------------------------------------------------------------------------------
--------------------------------------------------------------------------------
------------------------------------
>MH751927.1_Eimeria_ferrisi
--------------------------------------------------------------------------------
--------------------------------------------------------------------------------
--------------------------------------------------------------------------------
--------------------------------------------------------------------------------
--------------------------------------------------------TTAGGGTTCGATTCCGGAGAGGGA
GCCTGAGAAACGGCTACCACATCTAAGGAAGGCAGCAGGCGCGCAAATTACCCAATGAAAACAGCTTCGAGGTA------
-------------GTGACGAGAAATAACAATACAGGGCATTTTTTGTTCTGTAATTGGAATGATGGGAATGTAAAACCCT
TTCA-GAGTAACAATTGGAGGGCAAGTCT-GGTGCCAGCAGCC-GCGGTAATTCCAGCT-CCAATAGTGTATATTAGAGT
TGTTGCAGTTAAAAAGCTCGTAGTTGGATTTCTGTCGTGGTCATCCGGTTCCGCCCGTATGGGTGTGCACCTGGTTTGCC
CTCGGCTTTCTTCCGTTTGCCTCTTGGCGCTTCACTGCGTC--TTTTGGTTTTTCGGAACTTTTAC-TTTGAGAAAAA-T
AGAGTGTTTCAAGCAGGCTTGTCGCCCTGAATACTTCAGCAT-GGAATAATAAGATAGGACCTTGGTTCTA-TTTTGTTG
GTTTCTAGGACTAAGGTAATGATTAATAGGGACAGTTGGGG-GCATTCGTATTTAACTGTCAGAGGTGAAATTCTTAGAT
TTGTTAAAGACGAACTACTGCGAAAGCATTTGCCAAGGATGTTTTCATTAATCAAGAACGACAGTA-GGGGG-TTTGAAG
ACGATTAGATACCGTCGTAATCTCTACCATAAACTATGCCGACTAGAGATAGGGAAAT-GCCTACCTT-GGCTTCTCCTG
CACCTCATGAGAAATCAAAGTCTCTGGGTTCT-GGGGGG-AGTATGGTCGCAAGGCTGAAACTTAAA-GGAATTGACGGA
AGGGCACCACCAGGCGTGGAG-CCTGCGGCTTAA-TTTGACTCAACACGGGGAAACTCACCAGGT-CCAGAC-AT-GGGA
AGGA--------------TTGACAGATTGATAGCTCTTTC-TTGATTCTATGGG-TGGTGGTGCAT-GGCCGTTCTTAGT
TGGT-GGAGTGATCTGTCTGG-TT--------------------------------------------------------
--------------------------------------------------------------------------------
--------------------------------------------------------------------------------
--------------------------------------------------------------------------------
--------------------------------------------------------------------------------
--------------------------------------------------------------------------------
------------------------------------
>MH751928.1_Eimeria_ferrisi
--------------------------------------------------------------------------------
--------------------------------------------------------------------------------
--------------------------------------------------------------------------------
---------------------------------------------------------------------------GACCT
ATCAGCTTTCGACGGTAGGGTATTGGCCTACCGTGGCAGTGACGGGTAACGGGGAATTAGGGTTCGATTCCGGAGAGGGA
GCCTGAGAAACGGCTACCACATCTAAGGAAGGCAGCAGGCGCGCAAATTACCCAATGAAAACAGCTTCGAGGTA------
-------------GTGACGAGAAATAACAATACAGGGCATTTTTTGTTCTGTAATTGGAATGATGGGAATGTAAAACCCT
TTCA-GAGTAACAATTGGAGGGCAAGTCT-GGTGCCAGCAGCC-GCGGTAATTCCAGCT-CCAATAGTGTATATTAGAGT
TGTTGCAGTTAAAAAGCTCGTAGTTGGATTTCTGTCGTGGTCATCCGGTTCCGCCCGTATGGGTGTGCACCTGGTTTGCC
CTCGGCTTTCTTCCGTTTGCCTCTTGGCGCTTCACTGCGTC--TTTTGGTTTTTCGGAACTTTTAC-TTTGAGAAAAA-T
AGAGTGTTTCAAGCAGGCTTGTCGCCCTGAATACTTCAGCAT-GGAATAATAAGATAGGACCTTGGTTCTA-TTTTGTTG
GTTTCTAGGACTAAGGTAATGATTAATAGGGACAGTTGGGG-GCATTCGTATTTAACTGTCAGAGGTGAAATTCTTAGAT
TTGTTAAAGACGAACTACTGCGAAAGCATTTGCCAAGGATGTTTTCATTAATCAAGAACGACAGTA-GGGGG-TTTGAAG
ACGATTAGATACCGTCGTAATCTCTACCATAAACTATGCCGACTAGAGATAGGGAAAT-GCCTACCTT-GGCTTCTCCTG
CACCTCATGAGAAATCAAAGTCTCTGGGTTCT-GGGGGG-AGTATGGTCGCAAGGCTGAAACTTAAA-GGAATTGACGGA
AGGGCACCACCAGGCGTGGAG-CCTGCGGCTTAA-TTTGACTCAACACGGGGAAACTCACCAGGT-CCAGAC-AT-GGGA
AGGA--------------TTGACAGATTGATAGCTCTTTC-TTGATTCTATGGG-TGGTGGTGCAT-GGCCGTTCTTAGT
TGGT-GGAGTGATCTGTCTGG-TTAATTTCGATAACGAACGAGACCTTAGCCTGCTAAATAGGA-TCGGGAACTTTTGTT
TCC-----------------------------------------------------------------------------
--------------------------------------------------------------------------------
--------------------------------------------------------------------------------
--------------------------------------------------------------------------------
--------------------------------------------------------------------------------
------------------------------------
>MH751929.1_Eimeria_ferrisi
--------------------------------------------------------------------------------
--------------------------------------------------------------------------------
--------------------------------------------------------------------------------
--------------------------------------------------------------------------TGACCT
ATCAGCTTTCGACGGTAGGGTATTGGCCTACCGTGGCAGTGACGGGTAACGGGGAATTAGGGTTCGATTCCGGAGAGGGA
GCCTGAGAAACGGCTACCACATCTAAGGAAGGCAGCAGGCGCGCAAATTACCCAATGAAAACAGCTTCGAGGTA------
-------------GTGACGAGAAATAACAATACAGGGCATTTTTTGTTCTGTAATTGGAATGATGGGAATGTAAAACCCT
TTCA-GAGTAACAATTGGAGGGCAAGTCT-GGTGCCAGCAGCC-GCGGTAATTCCAGCT-CCAATAGTGTATATTAGAGT
TGTTGCAGTTAAAAAGCTCGTAGTTGGATTTCTGTCGTGGTCATCCGGTTCCGCCCGTATGGGTGTGCACCTGGTTTGCC
CTCGGCTTTCTTCCGTTTGCCTCTTGGCGCTTCATTGCGTC--TTTTGGTTTTTCGGAACTTTTAC-TTTGAGAAAAA-T
AGAGTGTTTCAAGCAGGCTTGTCGCCCTGAATACTTCAGCAT-GGAATAATAAGATAGGACCTTGGTTCTA-TTTTGTTG
GTTTCTAGGACTAAGGTAATGATTAATAGGGACAGTTGGGG-GCATTCGTATTTAACTGTCAGAGGTGAAATTCTTAGAT
TTGTTAAAGACGAACTACTGCGAAAGCATTTGCCAAGGATGTTTTCATTAATCAAGAACGACAGTA-GGGGG-TTTGAAG
ACGATTAGATACCGTCGTAATCTCTACCATAAACTATGCCGACTAGAGATAGGGAAAT-GCCTACCTT-GGCTTCTCCTG
CACCTCATGAGAAATCAAAGTCTCTGGGTTCT-GGGGGG-AGTATGGTCGCAAGGCTGAAACTTAAA-GGAATTGACGGA
AGGGCACCACCAGGCGTGGAG-CCTGCGGCTTAA-TTTGACTCAACACGGGGAAACTCACCAGGT-CCAGAC-AT-GGGA
AGGA--------------TTGACAGATTGATAGCTCTTTC-TTGATTCTATGGG-TGGTGGTGCAT-GGCCGTTCTTAGT
TGGT-GGAGTGATCTGTCTGG-TTAATTTCGATAACGAACGAGACCTTAGCCTGCTAAATAGGA-TCGGGAACTTTTGTT
TCC-----------------------------------------------------------------------------
--------------------------------------------------------------------------------
--------------------------------------------------------------------------------
--------------------------------------------------------------------------------
--------------------------------------------------------------------------------
------------------------------------
>MH751930.1_Eimeria_ferrisi
--------------------------------------------------------------------------------
--------------------------------------------------------------------------------
--------------------------------------------------------------------------------
--------------------------------------------------------------------------TGACCT
ATCAGCTTTCGACGGTAGGGTATTGGCCTACCGTGGCAGTGACGGGTAACGGGGAATTAGGGTTCGATTCCGGAGAGGGA
GCCTGAGAAACGGCTACCACATCTAAGGAAGGCAGCAGGCGCGCAAATTACCCAATGAAAACAGCTTCGAGGTA------
-------------GTGACGAGAAATAACAATACAGGGCATTTTTTGTTCTGTAATTGGAATGATGGGAATGTAAAACCCT
TTCA-GAGTAACAATTGGAGGGCAAGTCT-GGTGCCAGCAGCC-GCGGTAATTCCAGCT-CCAATAGTGTATATTAGAGT
TGTTGCAGTTAAAAAGCTCGTAGTTGGATTTCTGTCGTGGTCATCCGGTTCCGCCCGTATGGGTGTGCACCTGGTTTGCC
CTCGGCTTTCTTCCGTTTGCCTCTTGGCGCTTCATTGCGTC--TTTTGGTTTTTCGGAACTTTTAC-TTTGAGAAAAA-T
AGAGTGTTTCAAGCAGGCTTGTCGCCCTGAATACTTCAGCAT-GGAATAATAAGATAGGACCTTGGTTCTA-TTTTGTTG
GTTTCTAGGACTAAGGTAATGATTAATAGGGACAGTTGGGG-GCATTCGTATTTAACTGTCAGAGGTGAAATTCTTAGAT
TTGTTAAAGACGAACTACTGCGAAAGCATTTGCCAAGGATGTTTTCATTAATCAAGAACGACAGTA-GGGGG-TTTGAAG
ACGATTAGATACCGTCGTAATCTCTACCATAAACTATGCCGACTAGAGATAGGGAAAT-GCCTACCTT-GGCTTCTCCTG
CACCTCATGAGAAATCAAAGTCTCTGGGTTCT-GGGGGG-AGTATGGTCGCAAGGCTGAAACTTAAA-GGAATTGACGGA
AGGGCACCACCAGGCGTGGAG-CCTGCGGCTTAA-TTTGACTCAACACGGGGAAACTCACCAGGT-CCAGAC-AT-GGGA
AGGA--------------TTGACAGATTGATAGCTCTTTC-TTGATTCTATGGG-TGGTGGTGCAT-GGCCGTTCTTAGT
TGGT-GGAGTGATCTGTCTGG-TTAATTTCGATAACGAACGAGACCTTAGCCTGCTAAATAGGA-TCGGGAACTTTTGTT
TCC-----------------------------------------------------------------------------
--------------------------------------------------------------------------------
--------------------------------------------------------------------------------
--------------------------------------------------------------------------------
--------------------------------------------------------------------------------
------------------------------------
>MH751931.1_Eimeria_ferrisi
--------------------------------------------------------------------------------
--------------------------------------------------------------------------------
--------------------------------------------------------------------------------
--------------------------------------------------------------------------TGACCT
ATCAGCTTTCGACGGTAGGGTATTGGCCTACCGTGGCAGTGACGGGTAACGGGGAATTAGGGTTCGATTCCGGAGAGGGA
GCCTGAGAAACGGCTACCACATCTAAGGAAGGCAGCAGGCGCGCAAATTACCCAATGAAAACAGCTTCGAGGTA------
-------------GTGACGAGAAATAACAATACAGGGCATTTTTTGTTCTGTAATTGGAATGATGGGAATGTAAAACCCT
TTCA-GAGTAACAATTGGAGGGCAAGTCT-GGTGCCAGCAGCC-GCGGTAATTCCAGCT-CCAATAGTGTATATTAGAGT
TGTTGCAGTTAAAAAGCTCGTAGTTGGATTTCTGTCGTGGTCATCCGGTTCCGCCCGTATGGGTGTGCACCTGGTTTGCC
CTCGGCTTTCTTCCGTTTGCCTCTTGGCGCTTCATTGCGTC--TTTTGGTTTTTCGGAACTTTTAC-TTTGAGAAAAA-T
AGAGTGTTTCAAGCAGGCTTGTCGCCCTGAATACTTCAGCAT-GGAATAATAAGATAGGACCTTGGTTCTA-TTTTGTTG
GTTTCTAGGACTAAGGTAATGATTAATAGGGACAGTTGGGG-GCATTCGTATTTAACTGTCAGAGGTGAAATTCTTAGAT
TTGTTAAAGACGAACTACTGCGAAAGCATTTGCCAAGGATGTTTTCATTAATCAAGAACGACAGTA-GGGGG-TTTGAAG
ACGATTAGATACCGTCGTAATCTCTACCATAAACTATGCCGACTAGAGATAGGGAAAT-GCCTACCTT-GGCTTCTCCTG
CACCTCATGAGAAATCAAAGTCTCTGGGTTCT-GGGGGG-AGTATGGTCGCAAGGCTGAAACTTAAA-GGAATTGACGGA
AGGGCACCACCAGGCGTGGAG-CCTGCGGCTTAA-TTTGACTCAACACGGGGAAACTCACCAGGT-CCAGAC-AT-GGGA
AGGA--------------TTGACAGATTGATAGCTCTTTC-TTGATTCTATGGG-TGGTGGTGCAT-GGCCGTTCTTAGT
TGGT-GGAGTGATCTGTCTGG-TTAATTTCGATAACGAACGAGACCTTAGCCTGCTAAATAGGA-TCGGGAACTTTTGTT
TCC-----------------------------------------------------------------------------
--------------------------------------------------------------------------------
--------------------------------------------------------------------------------
--------------------------------------------------------------------------------
--------------------------------------------------------------------------------
------------------------------------
>MH751932.1_Eimeria_ferrisi
--------------------------------------------------------------------------------
--------------------------------------------------------------------------------
--------------------------------------------------------------------------------
-------------------------------------------------------------------------------T
ATCAGCTTTCGACGGTAGGGTATTGGCCTACCGTGGCAGTGACGGGTAACGGGGAATTAGGGTTCGATTCCGGAGAGGGA
GCCTGAGAAACGGCTACCACATCTAAGGAAGGCAGCAGGCGCGCAAATTACCCAATGAAAACAGCTTCGAGGTA------
-------------GTGACGAGAAATAACAATACAGGGCATTTTTTGTTCTGTAATTGGAATGATGGGAATGTAAAACCCT
TTCA-GAGTAACAATTGGAGGGCAAGTCT-GGTGCCAGCAGCC-GCGGTAATTCCAGCT-CCAATAGTGTATATTAGAGT
TGTTGCAGTTAAAAAGCTCGTAGTTGGATTTCTGTCGTGGTCATCCGGTTCCGCCCGTATGGGTGTGCACCTGGTTTGCC
CTCGGCTTTCTTCCGTTTGCCTCTTGGCGCTTCACTGCGTC--TTTTGGTTTTTCGGAACTTTTAC-TTTGAGAAAAA-T
AGAGTGTTTCAAGCAGGCTTGTCGCCCTGAATACTTCAGCAT-GGAATAATAAGATAGGACCTTGGTTCTA-TTTTGTTG
GTTTCTAGGACTAAGGTAATGATTAATAGGGACAGTTGGGG-GCATTCGTATTTAACTGTCAGAGGTGAAATTCTTAGAT
TTGTTAAAGACGAACTACTGCGAAAGCATTTGCCAAGGATGTTTTCATTAATCAAGAACGACAGTA-GGGGG-TTTGAAG
ACGATTAGATACCGTCGTAATCTCTACCATAAACTATGCCGACTAGAGATAGGGAAAT-GCCTACCTT-GGCTTCTCCTG
CACCTCATGAGAAATCAAAGTCTCTGGGTTCT-GGGGGG-AGTATGGTCGCAAGGCTGAAACTTAAA-GGAATTGACGGA
AGGGCACCACCAGGCGTGGAG-CCTGCGGCTTAA-TTTGACTCAACACGGGGAAACTCACCAGGT-CCAGAC-AT-GGGA
AGGA--------------TTGACAGATTGATAGCTCTTTC-TTGATTCTATGGG-TGGTGGTGCAT-GGCCGTTCTTAGT
TGGT-GGAGTGATCTGTCTGG-TTAATTTCGATAACGAACGAGACCTTAGCCTGCTAAATAGGA-TCGGGAAC-------
--------------------------------------------------------------------------------
--------------------------------------------------------------------------------
--------------------------------------------------------------------------------
--------------------------------------------------------------------------------
--------------------------------------------------------------------------------
------------------------------------
>MH751933.1_Eimeria_ferrisi
--------------------------------------------------------------------------------
--------------------------------------------------------------------------------
--------------------------------------------------------------------------------
----------------------------------------------------------------------------ACCT
ATCAGCTTTCGACGGTAGGGTATTGGCCTACCGTGGCAGTGACGGGTAACGGGGAATTAGGGTTCGATTCCGGAGAGGGA
GCCTGAGAAACGGCTACCACATCTAAGGAAGGCAGCAGGCGCGCAAATTACCCAATGAAAACAGCTTCGAGGTA------
-------------GTGACGAGAAATAACAATACAGGGCATTTTTTGTTCTGTAATTGGAATGATGGGAATGTAAAACCCT
TTCA-GAGTAACAATTGGAGGGCAAGTCT-GGTGCCAGCAGCC-GCGGTAATTCCAGCT-CCAATAGTGTATATTAGAGT
TGTTGCAGTTAAAAAGCTCGTAGTTGGATTTCTGTCGTGGTCATCCGGTTCCGCCCGTATGGGTGTGCACCTGGTTTGCC
CTCGGCTTTCTTCCGTTTGCCTCTTGGCGCTTCACTGCGTC--TTTTGGTTTTTCGGAACTTTTAC-TTTGAGAAAAA-T
AGAGTGTTTCAAGCAGGCTTGTCGCCCTGAATACTTCAGCAT-GGAATAATAAGATAGGACCTTGGTTCTA-TTTTGTTG
GTTTCTAGGACTAAGGTAATGATTGATAGGGACAGTTGGGG-GCATTCGTATTTAACTGTCAGAGGTGAAATTCTTAGAT
TTGTTAAAGACGAACTACTGCGAAAGCATTTGCCAAGGATGTTTTCATTAATCAAGAACGACAGTA-GGGGG-TTTGAAG
ACGATTAGATACCGTCGTAATCTCTACCATAAACTATGCCGACTAGAGATAGGGAAAT-GCCTACCTT-GGCTTCTCCTG
CACCTCATGAGAAATCAAAGTCTCTGGGTTCT-GGGGGG-AGTATGGTCGCAAGGCTGAAACTTAAA-GGAATTGACGGA
AGGGCACCACCAGGCGTGGAG-CCTGCGGCTTAA-TTTGACTCAACACGGGGAAACTCACCAGGT-CCAGAC-AT-GGGA
AGGA--------------TTGACAGATTGATAGCTCTTTC-TTGATTCTATGGG-TGGTGGTGCAT-GGCCGTTCTTAGT
TGGT-GGAGTGATCTGTCTGG-TTAATTTCGATAACGAACGAGACCTTAGCCTGCTAAATAGGA-TCGGGAACTTTTGTT
TCCG----------------------------------------------------------------------------
--------------------------------------------------------------------------------
--------------------------------------------------------------------------------
--------------------------------------------------------------------------------
--------------------------------------------------------------------------------
------------------------------------
>MH751934.1_Eimeria_falciformis
--------------------------------------------------------------------------------
--------------------------------------------------------------------------------
--------------------------------------------------------------------------------
--------------------------------------------------------------------------------
---------CGACGGT-GGGTATTGGCCTACCGTGGCAGTGACGGGTAACGGGGAATTAGGGTTCGATTCCGGAGAGGGA
GCCTGAGAAACGGCTACCACATCTAAGGAAGGCAGCAGGCGCGCAAA-TACCCAATGAAAACAGCTTCGAGGTA------
-------------GTGACGAGAAATAACAATACAGGGCATTTTTTGTTCTGTAATTGGAATGATGGGAATGTAAAACCCT
TTCA-GATTAACAATTGGAGGGCAAGTCT-GGTGCCAGCAGCC-GCGGTAATTCCAGCT-CCAATAGTGTATATTAGAGT
TGTTGCAGTTAAAAAGCTCGTAGTTGGATTTCTGCCGTGGTCATCCGGTTCCGCCTGTATGGGTGTGCGCCTGGTTTGCC
CTCGGCTTTCTTCCGTTAGCCT-TCGGCGCTTCACTGCGTC--TGTTGGTGTTTCGGAACTTTTAC-TTTGAGAAAAA-T
AGAGTGTTTCAAGCAGGCTTGTCGCCCTGAATACTTCAGCAT-GGAATAATAAGATAGGACCTTGGTTCTA-TTTTGTTG
GTTTCTAGGACTAAGGTAATGATTAATAGGGACAGTTGGGG-GCATTCGTATTTAACTGTCAGAGGTGAAATTCTTAGAT
TTGTTAAAGACGAACTACTGCGAAAGCATTTGCCAAGGATGTTTTCATTAATCAAGAACGACAGTA-GGGGG-TTTGAAG
ACGATTAGATACCGTCGTAATCTCTACCATAAACTATGCCGACTAGAGATAGGGAAAT-GCCTACCTT-GGCTTCTCCTG
CACCTCATGAGAAATCAAAGTCTCTGGGTTCT-GGGGGG-AGTATGGTCGCAAGGCTGAAACTTAAA-GGAATTGACGGA
AGGGCACCACCAGGCGTGGAG-CCTGCGGCTTAA-TTTGACTCAACACGGGGAAACTCACCAGGT-CCAGAC-AT-GGGA
AGGA--------------TTGACAGATTGATAGCTCTTTC-TTGATTCTATGGG-TGGTGGTGCAT-GGCCGTTCTTAGT
TGGT-GGAGTGATCTGTCTGG-TTAATTTCGATAACGAACGAGACCTTAGCCTGCTAAATAGGA-TCGGGAACCTCGGTT
TCC-----------------------------------------------------------------------------
--------------------------------------------------------------------------------
--------------------------------------------------------------------------------
--------------------------------------------------------------------------------
--------------------------------------------------------------------------------
------------------------------------
>MH751935.1_Eimeria_ferrisi
--------------------------------------------------------------------------------
--------------------------------------------------------------------------------
--------------------------------------------------------------------------------
---------------------------------------------------------------------------GACCT
ATCAGCTTTCGACGGTAGGGTATTGGCCTACCGTGGCAGTGACGGGTAACGGGGAATTAGGGTTCGATTCCGGAGAGGGA
GCCTGAGAAACGGCTACCACATCTAAGGAAGGCAGCAGGCGCGCAAATTACCCAATGAAAACAGCTTCGAGGTA------
-------------GTGACGAGAAATAACAATACAGGGCATTTTTTGTTCTGTAATTGGAATGATGGGAATGTAAAACCCT
TTCA-GAGTAACAATTGGAGGGCAAGTCT-GGTGCCAGCAGCC-GCGGTAATTCCAGCT-CCAATAGTGTATATTAGAGT
TGTTGCAGTTAAAAAGCTCGTAGTTGGATTTCTGTCGTGGTCATCCGGTTCCGCCCGTATGGGTGTGCACCTGGTTTGCC
CTCGGCTTTCTTCCGTTTGCCTCTTGGCGCTTCATTGCGTC--TTTTGGTTTTTCGGAACTTTTAC-TTTGAGAAAAA-T
AGAGTGTTTCAAGCAGGCTTGTCGCCCTGAATACTTCAGCAT-GGAATAATAAGATAGGACCTTGGTTCTA-TTTTGTTG
GTTTCTAGGACTAAGGTAATGATTAATAGGGACAGTTGGGG-GCATTCGTATTTAACTGTCAGAGGTGAAATTCTTAGAT
TTGTTAAAGACGAACTACTGCGAAAGCATTTGCCAAGGATGTTTTCATTAATCAAGAACGACAGTA-GGGGG-TTTGAAG
ACGATTAGATACCGTCGTAATCTCTACCATAAACTATGCCGACTAGAGATAGGGAAAT-GCCTACCTT-GGCTTCTCCTG
CACCTCATGAGAAATCAAAGTCTCTGGGTTCT-GGGGGG-AGTATGGTCGCAAGGCTGAAACTTAAA-GGAATTGACGGA
AGGGCACCACCAGGCGTGGAG-CCTGCGGCTTAA-TTTGACTCAACACGGGGAAACTCACCAGGT-CCAGAC-AT-GGGA
AGGA--------------TTGACAGATTGATAGCTCTTTC-TTGATTCTATGGG-TGGTGGTGCAT-GGCCGTTCTTAGT
TGGT-GGAGTGATCTGTCTGG-TTAATTTCGATAACGAACGAGACCTTAGCCTGCTAAATAGGA-TCGGGAACTTTTGTT
TCCG----------------------------------------------------------------------------
--------------------------------------------------------------------------------
--------------------------------------------------------------------------------
--------------------------------------------------------------------------------
--------------------------------------------------------------------------------
------------------------------------
>MH751936.1_Eimeria_ferrisi
--------------------------------------------------------------------------------
--------------------------------------------------------------------------------
--------------------------------------------------------------------------------
----------------------------------------------------------------------------ACCT
ATCAGCTTTCGACGGT-GGGTATTGGCCTACCGTGGCAGTGACGGGTAACGGGGAATTAGGGTTCGATTCCGGAGAGGGA
GCCTGAGAAACGGCTACCACATCTAAGGAAGGCAGCAGGCGCGCAAATTACCCAATGAAAACAGCTTCGAGGTA------
-------------GTGACGAGAAATAACAATACAGGGCATTTTTTGTTCTGTAATTGGAATGATGGGAATGTAAAACCCT
TTCA-GAGTAACAATTGGAGGGCAAGTCT-GGTGCCAGCAGCC-GCGGTAATTCCAGCT-CCAATAGTGTATATGAGAGT
TGTTGCAGTTAAAAAGCTCGTAGTTGGATTTCTGTCGTGGTCATCCGGTTCCGCCCGTATGGGTGTGCACCTGGTTTGCC
CTCGGCTTTCTTCCGTTTGCCTCTTGGCGCTTCACTGCGTC--TTTTGGTTTTTCGGAACTTTTAC-TTTGAGAAAAA-T
AGAGTGTTTCAAGCAGGCTTGTCGCCCTGAATACTTCAGCAT-GGAATAATAAGATAGGACCTTGGTTCTA-TTTTGTTG
GTTTCTAGGACTAAGGTAATGATTAATAGGGACAGTTGGGG-GCATTCGTATTTAACTGTCAGAGGTGAAATTCTTAGAT
TTGTTAAAGACGAACTACTGCGAAAGCATTTGCCAAGGATGTTTTCATTAATCAAGAACGACAGTA-GGGGG-TTTGAAG
ACGATTAGATACCGTCGTAATCTCTACCATAAACTATGCCGACTAGAGATAGGGAAAT-GCCTACCTT-GGCTTCTCCTG
CACCTCATGAGAAATCAAAGTCTCTGGGTTCT-GGGGGG-AGTATGGTCGCAAGGCTGAAACTTAAA-GGAATTGACGGA
AGGGCACCACCAGGCGTGGAG-CCTGCGGCTTAA-TTTGACTCAACACGGGGAAACTCACCAGGT-CCAGAC-AT-GGGA
AGGA--------------TTGACAGATTGATAGCTCTTTC-TTGATTCTATGGG-TGGTGGTGCAT-GGCCGTTCTTAGT
TGGT-GGAGTGATCTGTCTGG-TTAATTTCGATAACGAACGAGACCTTAGCCTGCTAAATAGGA-TCGGGAACTTTTGTT
TCC-----------------------------------------------------------------------------
--------------------------------------------------------------------------------
--------------------------------------------------------------------------------
--------------------------------------------------------------------------------
--------------------------------------------------------------------------------
------------------------------------
>MH751937.1_Eimeria_falciformis
--------------------------------------------------------------------------------
--------------------------------------------------------------------------------
--------------------------------------------------------------------------------
---------------------------------------------------------------------------GACCT
ATCAGCTTTCGACGGTAGGGTATTGGCCTACCGTGGCAGTGACGGGTAACGGGGAATTAGGGTTCGATTCCGGAGAGGGA
GCCTGAGAAACGGCTACCACATCTAAGGAAGGCAGCAGGCGCGCAAATTACCCAATGAAAACAGCTTCGAGGTA------
-------------GTGACGAGAAATAACAATACAGGGCATTTTTTGTTCTGTAATTGGAATGATGGGAATGTAAAACCCT
TTCA-GATTAACAATTGGAGGGCAAGTCT-GGTGCCAGCAGCC-GCGGTAATTCCAGCT-CCAATAGTGTATATTAGAGT
TGTTGCAGTTAAAAAGCTCGTAGTTGGATTTCTGYCGTGGTCATCCGGTTCCGCCTGTATGGGTGTGCGCCTGGTTTGCC
CTCGGCTTTCTTCCGTTAGCCT-TCGGCGCTTCACTGCGTC--TGTTGGTGTTTCGGAACTTTTAC-TTTGAGAAAAA-T
AGAGTGTTTCAAGCAGGCTTGTCGCCCTGAATACTTCAGCAT-GGAATAATAAGATAGGACCTTGGTTCTA-TTTTGTTG
GTTTCTAGGACTAAGGTAATGATTAATAGGGACAGTTGGGG-GCATTCGTATTTAACTGTCAGAGGTGAAATTCTTAGAT
TTGTTAAAGACGAACTACTGCGAAAGCATTTGCCAAGGATGTTTTCATTAATCAAGAACGACAGTA-GGGGG-TTTGAAG
ACGATTAGATACCGTCGTAATCTCTACCATAAACTATGCCGACTAGAGATAGGGAAAT-GCCTACCTTNGGCTTCTCCTG
CACCTCATGAGAAATCAAAGTCTCTGGGTTCT-GGGGGG-AGTATGGTCGCAAGGCTGAAACTTAAA-GGAATTGACGGA
AGGGCACCACCAGGCGTGGAG-CCTGCGGCTTAA-TTTGACTCAACACGGGGAAACTCACCAGGT-CCAGAC-AT-GGGA
AGGA--------------TTGACAGATTGATAGCTCTTTC-TTGATTCTATGGG-TGGTGGTGCAT-GGCCGTTCTTAGT
TGGT-GGAGTGATCTGTCTGG-TTAATTTCGATAACGAACGAGACCTTAGCCTGCTAAATAGGA-TCGGGAACCTCGGTT
TCC-----------------------------------------------------------------------------
--------------------------------------------------------------------------------
--------------------------------------------------------------------------------
--------------------------------------------------------------------------------
--------------------------------------------------------------------------------
------------------------------------
>MH751938.1_Eimeria_ferrisi
--------------------------------------------------------------------------------
------------------------------------------------------------------------GG-TAATT
CTATGGCTAATACATGCGCACTCGCCTCCTTCTCTGG-AGGGGCTGTGTTTATTAGATACAAAACC-AACCCAC--TTT-
GTGGAGTCCTGGTGATTCATAGTAACCGAACGGATCGCAGTTGGCTTCGGCCCGCGATATATCTTTCAAGTTTCTGACCT
ATCAGCTTTCGACGGTAGGGTATTGGCCTACCGTGGCAGTGACGGGTAACGGGGAATTAGGGTTCGATTCCGGAGAGGGA
GCCTGAGAAACGGCTACCACATCTAAGGAAGGCAGCAGGCGCGCAAATTACCCAATGAAAACAGCTTCGAGGTA------
-------------GTGACGAGAAATAACAATACAGGGCATTTTTTGTTCTGTAATTGGAATGATGGGAATGTAAAACCCT
TTCA-GAGTAACAATTGGAGGGCAAGTCT-GGTGCCAGCAGCC-GCGGTAATTCCAGCT-CCAATAGTGTATATTAGAGT
TGTTGCAGTTAAAAAGCTCGTAGTTGGATTTCTGTCGTGGTCATCCGGTTCCGCCCGTATGGGTGTGCACCTGGTTTGCC
CTCGGCTTTCTTCCGTTTGCCTCTTGGCGCTTCATTGCGTC--KKTTGGKTTTTCGGAACTTTTAC-TTTGAGAAAAA-T
AGAGTGTTTCAAGCAGGCTTGTCGCCCTGAATACTTCAGCAT-GGAATAATAAGATAGGACCTTGGTTCTA-TTTTGTTG
GTTTCTAGGACTAAGGTAATGATTAATAGGGACAGTTGGGG-GCATTCGTATTTAACTGTCAGAGGTGAAATTCTTAGAT
TTGTTAAAGACGAACTACTGCGAAAGCATTTGCCAAGGATGTTTTCATTAATCAAGAACGACAGTA-GGGGG-TTTGAAG
ACGATTAGATACCGTCGTAATCTCTACCATAAACTATGCCGACTAGAGATAGGGAAAT-GCCTACCTT-GGCTTCTCCTG
CACCTCATGAGAAATCAAAGTCTCTGGGTTCT-GGGGGG-AGTATGGTCGCAAGGCTGAAACTTAAA-GGAATTGACGGA
AGGGCACCACCAGGCGTGGAG-CCTGCGGCTTAA-TTTGACTCAACACGGGGAAACTCACCAGGT-CCAGAC-AT-GGGA
AGGA--------------TTGACAGATTGATAGCTCTTTC-TTGATTCTATGGG-TGGTGGTGCAT-GGCCGTTCTTAGT
TGGT-GGAGTGATCTGTCTGG-TTAATTTCGATAACGAACGAGACCTTAGCCTGCTAAATAGGA-TCGGGAACTTTTGTT
TCCGCATCACTTCTTAGAGGGACTTT-GC-GTGTCTAACG-C-AAGGAAGTTTGAGGCAAT-AACAGGTCTGTGATGCCC
TTAGATGTTCTGGGCTGCACGCGCGCTACACTGATGCATGCAACGA----------------------------------
--------------------------------------------------------------------------------
--------------------------------------------------------------------------------
--------------------------------------------------------------------------------
------------------------------------
>MH751939.1_Eimeria_ferrisi
--------------------------------------------------------------------------------
--------------------------------------------------------------------------------
--------------------------------------------------------------------------------
----------------------------------------------------------------------------ACCT
ATCAGCTTTCGACGGT-GGGTATTGGCCTACCGTGGCAGTGACGGG-AACGGGGAA-TAGGGTTCGATTCCGGAGAGGGA
GCCTGAGAAACGGCTACCACATCTA-GGAAGGCAGCAGGCGCGCAAAT-ACCCAATGAAAACAGCTTCGAGGTA------
-------------GTGACGAGAAATAACAATACAGGGCATTTTTTGTTCTGTAATTGGAATGATGGGAATGTAAAACCCT
TTCA-GAGTAACAATTGGAGGGCAAGTCT-GGTGCCAGCAGCC-GCGGTAATTCCAGCT-CCAATAGTGTATATTAGAGT
TGTTGCAGTTAAAAAGCTCGTAGTTGGATTTCTGTCGTGGTCATCCGGTTCCGCCCGTATGGGTGTGCACCTGGTTTGCC
CTCGGCTTTCTTCCGTTTGCCTCTTGGCGCTTCATTGCGTC--TTTTGGTTTTTCGGAACTTTTAC-TTTGAGAAAAA-T
AGAGTGTTTCAAGCAGGCTTGTCGCCCTGAATACTTCAGCAT-GGAATAATAAGATAGGACCTTGGTTCTA-TTTTGTTG
GTTTCTAGGACTAAGGTAATGATTAATAGGGACAGTTGGGG-GCATTCGTATTTAACTGTCAGAGGTGAAATTCTTAGAT
TTGTTAAAGACGAACTACTGCGAAAGCATTTGCCAAGGATGTTTTCATTAATCAAGAACGACAGTA-GGGGG-TTTGAAG
ACGATTAGATACCGTCGTAATCTCTACCATAAACTATGCCGACTAGAGATAGGGAAAT-GCCTACCTT-GGCTTCTCCTG
CACCTCATGAGAAATCAAAGTCTCTGGGTTCT-GGGGGG-AGTATGGTCGCAAGGCTGAAACTTAAA-GGAATTGACGGA
AGGGCACCACCAGGCGTGGAG-CCTGCGGCTTAA-TTTGACTCAACACGGGGAAACTCACCAGGT-CCAGAC-AT-GGGA
AGGA--------------TTGACAGATTGATAGCTCTTTC-TTGATTCTATGGG-TGGTGGTGCAT-GGCCGTTCTTAGT
TGGT-GGAGTGATCTGTCTGG-TTAATTTCGATAACGAACGAGACCTTAGCCTGCTAA-TAGGA-TCGGGAACTTTTGTT
TCC-----------------------------------------------------------------------------
--------------------------------------------------------------------------------
--------------------------------------------------------------------------------
--------------------------------------------------------------------------------
--------------------------------------------------------------------------------
------------------------------------
>MH751940.1_Eimeria_vermiformis
--------------------------------------------------------------------------------
--------------------------------------------------------------------------------
--------------------------------------------------------------------------------
--------------------------------------------------------------------------TGACCT
ATCAGCTTTCGACGGT-GGGTATTGGCCTACCGTGGCAGTGACGGG-AACGGGGAATTAGGGTTCGATTCCGGAGAGGGA
GCCTGAGAAACGGCTACCACATCTA-GGAAGGCAGCAGGCGCGCAAATTACCCAATGAAAACAGCTTCGAGGTA------
-------------GTGACGAG-AATAACAATACAGGGCATTTTTTGTTCTGTAATTGGAATGATGGGAATGTAAAACCCT
TTCA-GATTAACAATTGGAGGGCAAGTCT-GGTGCCAGCAGCC-GCGGTAATTCCAGCT-CCAATAGTGTATATTAGAGT
TGTTGCAGTTAAAAAGCTCGTAGTTGGATTTCTGTCGTGGTCATCCGGTTCCGCCCGTACGGGTGTGCGCCTGGTTTGCC
CTCGGCTTTCTTCCGTTAGCCT-TCGGCGCTTCATTGCGTC--TGTTGGTGTTTCGGAACTTTTAC-TTTGAGAAAAA-T
AGAGTGTTTCAAGCAGGCTTGTCGCCCTGAATACTTCAGCAT-GGAATAATAAGATAGGACCTTGGTTCTA-TTTTGTTG
GTTTCTAGGACTAAGGTAATGATTAATAGGGACAGTTGGGG-GCATTCGTATTTAACTGTCAGAGGTGAAATTCTTAGAT
TTGTTAAAGACGAACTACTGCGAAAGCATTTGCCAAGGATGTTTTCATTAATCAAGAACGACAGTA-GGGGG-TTTGAAG
ACGATTAGATACCGTCGTAATCTCTACCATAAACTATGCCGACTAGAGATAGGGAAAT-GCCTACCTT-GGCTTCTCCTG
CACCTCATGAGAAATCAAAGTCTCTGGGTTCT-GGGGGG-AGTATGGTCGCAAGGCTGAAACTTAAA-GGAATTGACGGA
AGGGCACCACCAGGCGTGGAG-CCTGCGGCTTAA-TTTGACTCAACACGGGGAAACTCACCAGGT-CCAGAC-AT-GGGA
AGGA--------------TTGACAGATTGATAGCTCTTTC-TTGATTCTATGGG-TGGTGGTGCAT-GGCCGTTCTTAGT
TGGT-GGAGTGATCTGTCTGG-TTAATTTCGATAACGAACGAGACCTTAGCCTGCTAAATAGGA-TCGGGAACCTCGGTT
TCCGCTTCACTTCTTAGAGGGACTTT-GC-GTGTCTAACG-C-AAGGAAGTTTGAGGCAAT-AACAGGTCTGTGATGCCC
TTAGATGTTCT---------------------------------------------------------------------
--------------------------------------------------------------------------------
--------------------------------------------------------------------------------
--------------------------------------------------------------------------------
------------------------------------
>MH751941.1_Eimeria_falciformis
--------------------------------------------------------------------------------
--------------------------------------------------------------------------------
--------------------------------------------------------------------------------
--------------------------------------------------------------------------TGACCT
ATCAGCTTTCGACGGTAGGGTATTGGCCTACCGTGGCAGTGACGGGTAACGGGGAATTAGGGTTCGATTCCGGAGAGGGA
GCCTGAGAAACGGCTACCACATCTAAGGAAGGCAGCAGGCGCGCAAATTACCCAATGAAAACAGCTTCGAGGTA------
-------------GTGACGAGAAATAACAATACAGGGCATTTTTTGTTCTGTAATTGGAATGATGGGAATGTAAAACCCT
TTCA-GATTAACAATTGGAGGGCAAGTCT-GGTGCCAGCAGCC-GCGGTAATTCCAGCT-CCAATAGTGTATATTAGAGT
TGTTGCAGTTAAAAAGCTCGTAGTTGGATTTCTGYCGTGGTCATCCGGTTCCGCCTGTATGGGTGTGCGCCTGGTTTGCC
CTCGGCTTTCTTCCGTTAGCCT-TCGGCGCTTCACTGCGTC--TGTTGGTGTTTCGGAACTTTTAC-TTTGAGAAAAA-T
AGAGTGTTTCAAGCAGGCTTGTCGCCCTGAATACTTCAGCAT-GGAATAATAAGATAGGACCTTGGTTCTA-TTTTGTTG
GTTTCTAGGACTAAGGTAATGATTAATAGGGACAGTTGGGG-GCATTCGTATTTAACTGTCAGAGGTGAAATTCTTAGAT
TTGTTAAAGACGAACTACTGCGAAAGCATTTGCCAAGGATGTTTTCATTAATCAAGAACGACAGTA-GGGGG-TTTGAAG
ACGATTAGATACCGTCGTAATCTCTACCATAAACTATGCCGACTAGAGATAGGGAAAT-GCCTACCTT-GGCTTCTCCTG
CACCTCATGAGAAATCAAAGTCTCTGGGTTCT-GGGGGG-AGTATGGTCGCAAGGCTGAAACTTAAA-GGAATTGACGGA
AGGGCACCACCAGGCGTGGAG-CCTGCGGCTTAA-TTTGACTCAACACGGGGAAACTCACCAGGT-CCAGAC-AT-GGGA
AGGA--------------TTGACAGATTGATAGCTCTTTC-TTGATTCTATGGG-TGGTGGTGCAT-GGCCGTTCTTAGT
TGGT-GGAGTGATCTGTCTGG-TTAATTTCGATAACGAACGAGACCTTAGCCTGCTAAATAGGA-TCGGGAACCTCGGTT
TCC-----------------------------------------------------------------------------
--------------------------------------------------------------------------------
--------------------------------------------------------------------------------
--------------------------------------------------------------------------------
--------------------------------------------------------------------------------
------------------------------------
>MH751942.1_Eimeria_falciformis
--------------------------------------------------------------------------------
--------------------------------------------------------------------------------
----------TACATGCGCACTCGCCTCCTTCTCTGG-AGGGGCTGTGTTTATTAGATACAAAACC-AACCCAC--TTT-
GTGGAGTCTGGGTGATTCATAGTAACCGAACGGATCGCAGTTGGCTTCGGCCCGCGATATATCTTTCAAGTTTCTGACCT
ATCAGCTTTCGACGGTAGGGTATTGGCCTACCGTGGCAGTGACGGGTAACGGGGAATTAGGGTTCGATTCCGGAGAGGGA
GCCTGAGAAACGGCTACCACATCTAAGGAAGGCAGCAGGCGCGCAAATTACCCAATGAAAACAGCTTCGAGGTA------
-------------GTGACGAGAAATAACAATACAGGGCATTTTTTGTTCTGTAATTGGAATGATGGGAATGTAAAACCCT
TTCA-GATTAACAATTGGAGGGCAAGTCT-GGTGCCAGCAGCC-GCGGTAATTCCAGCT-CCAATAGTGTATATTAGAGT
TGTTGCAGTTAAAAAGCTCGTAGTTGGATTTCTGYCGTGGTCATCCGGTTCCGCCTGTATGGGTGTGCGCCTGGTTTGCC
CTCGGCTTTCTTCCGTTAGCCT-TCGGCGCTTCACTGCGTC--TGTTGGTGTTTCGGAACTTTTAC-TTTGAGAAAAA-T
AGAGTGTTTCAAGCAGGCTTGTCGCCCTGAATACTTCAGCAT-GGAATAATAAGATAGGACCTTGGTTCTA-TTTTGTTG
GTTTCTAGGACTAAGGTAATGATTAATAGGGACAGTTGGGG-GCATTCGTATTTAACTGTCAGAGGTGAAATTCTTAGAT
TTGTTAAAGACGAACTACTGCGAAAGCATTTGCCAAGGATGTTTTCATTAATCAAGAACGACAGTA-GGGGG-TTTGAAG
ACGATTAGATACCGTCGTAATCTCTACCATAAACTATGCCGACTAGAGATAGGGAAAT-GCCTACCTT-GGCTTCTCCTG
CACCTCATGAGAAATCAAAGTCTCTGGGTTCT-GGGGGG-AGTATGGTCGCAAGGCTGAAACTTAAA-GGAATTGACGGA
AGGGCACCACCAGGCGTGGAG-CCTGCGGCTTAA-TTTGACTCAACACGGGGAAACTCACCAGGT-CCAGAC-AT-GGGA
AGGA--------------TTGACAGATTGATAGCTCTTTC-TTGATTCTATGGG-TGGTGGTGCAT-GGCCGTTCTTAGT
TGGT-GGAGTGATCTGTCTGG-TTAATTTCGATAACGAACGAGACCTTAGCCTGCTAAATAGGA-TCGGGAACCTCGGTT
TCCGCATCACTTCTTAGAGGGACTTT-GC-GTGTCTAACG-C-AAGGAAGTTTGAGGCAAT-AACAGGTCTGTGATGCCC
TTAGATGTTCTGGGCTGCACGCGCGCTACACTGATGCATGCAACGAGTTTTTAA-CCTTGGCCGGCAGG-----------
--------------------------------------------------------------------------------
--------------------------------------------------------------------------------
--------------------------------------------------------------------------------
------------------------------------
>MH751943.1_Eimeria_falciformis
--------------------------------------------------------------------------------
--------------------------------------------------------------------------------
--------------------------------------------------------------------------------
----------------------------------------------------------------------------ACCT
ATCAGCTTTCGACGGTAGGGTATTGGCCTACCGTGGCAGTGACGGGTAACGGGGAATTAGGGTTCGATTCCGGAGAGGGA
GCCTGAGAAACGGCTACCACATCTAAGGAAGGCAGCAGGCGCGCAAATTACCCAATGAAAACAGCTTCGAGGTA------
-------------GTGACGAGAAATAACAATACAGGGCATTTTTTGTTCTGTAATTGGAATGATGGGAATGTAAAACCCT
TTCA-GATTAACAATTGGAGGGCAAGTCT-GGTGCCAGCAGCC-GCGGTAATTCCAGCT-CCMATAGTGTATATTAGAGT
TGTTGCAGTTAAAAAGCTCGTAGTTGGATTTCCGCCGTGGTCATCCGGTTCCGCCTGTATGGGTGTGCGCCTGGTTTGCC
CTCGGCTTTCTTCCGTTAGCCT-TCGGCGCTTCACTGCGTC--TGTTGGTGTTTCGGAACTTTTAC-TTTGAGAAAAA-T
AGAGTGTTTCAAGCAGGCTTGTCGCCCTGAATACTTCAGCAT-GGAATAATAAGATAGGACCTTGGTTCTA-TTTTGTTG
GTTTCTAGGACTAAGGTAATGATTAATAGGGACAGTTGGGG-GCATTCGTATTTAACTGTCAGAGGTGAAATTCTTAGAT
TTGTTAAAGACGAACTACTGCGAAAGCATTTGCCAAGGATGTTTTCATTAATCAAGAACGACAGTA-GGGGG-TTTGAAG
ACGATTAGATACCGTCGTAATCTCTACCATAAACTATGCCGACTAGAGATAGGGAAAT-GCCTACCTT-GGCTTCTCCTG
CACCTCATGAGAAATCAAAGTCTCTGGGTTCT-GGGGGG-AGTATGGTCGCAAGGCTGAAACTTAAA-GGAATTGACGGA
AGGGCACCACCAGGCGTGGAG-CCTGCGGCTTAA-TTTGACTCAACACGGGGAAACTCACCAGGT-CCAGAC-AT-GGGA
AGGA--------------TTGACAGATTGATAGCTCTTTC-TTGATTCTATGGG-TGGTGGTGCAT-GGCCGTTCTTAGT
TGGT-GGAGTGATCTGTCTGG-TTAATTTCGATAACGAACGAGACCTTAGCCTGCTAAATAGGA-TCGGGAACCTCGGTT
TCC-----------------------------------------------------------------------------
--------------------------------------------------------------------------------
--------------------------------------------------------------------------------
--------------------------------------------------------------------------------
--------------------------------------------------------------------------------
------------------------------------
>MH751944.1_Eimeria_ferrisi
--------------------------------------------------------------------------------
--------------------------------------------------------------------------------
--------------------------------------------------------------------------------
--------------------------------------------------------------------------TGACCT
ATCAGCTTTCGACGGTAGGGTATTGGCCTACCGTGGCAGTGACGGGTAACGGGGAATTAGGGTTCGATTCCGGAGAGGGA
GCCTGAGAAACGGCTACCACATCTAAGGAAGGCAGCAGGCGCGCAAATTACCCAATGAAAACAGCTTCGAGGTA------
-------------GTGACGAGAAATAACAATACAGGGCATTTTTTGTTCTGTAATTGGAATGATGGGAATGTAAAACCCT
TTCA-GAGTAACAATTGGAGGGCAAGTCT-GGTGCCAGCAGCC-GCGGTAATTCCAGCT-CCAATAGTGTATATTAGAGT
TGTTGCAGTTAAAAAGCTCGTAGTTGGATTTCTGTCGTGGTCATCCGGTTCCGCCCGTATGGGTGTGCACCTGGTTTGCC
CTCGGCTTTCTTCCGTTTGCCTCTTGGCGCTTCACTGCGTC--TTTTGGTTTTTCGGAACTTTTAC-TTTGAGAAAAA-T
AGAGTGTTTCAAGCAGGCTTGTCGCCCTGAATACTTCAGCAT-GGAATAATAAGATAGGACCTTGGTTCTA-TTTTGTTG
GTTTCTAGGACTAAGGTAATGATTAATAGGGACAGTTGGGG-GCATTCGTATTTAACTGTCAGAGGTGAAATTCTTAGAT
TTGTTAAAGACGAACTACTGCGAAAGCATTTGCCAAGGATGTTTTCATTAATCAAGAACGACAGTA-GGGGG-TTTGAAG
ACGATTAGATACCGTCGTAATCTCTACCATAAACTATGCCGACTAGAGATAGGGAAAT-GCCTACCTT-GGCTTCTCCTG
CACCTCATGAGAAATCAAAGTCTCTGGGTTCT-GGGGGG-AGTATGGTCGCAAGGCTGAAACTTAAA-GGAATTGACGGA
AGGGCACCACCAGGCGTGGAG-CCTGCGGCTTAA-TTTGACTCAACACGGGGAAACTCACCAGGT-CCAGAC-AT-GGGA
AGGA--------------TTGACAGATTGATAGCTCTTTC-TTGATTCTATGGG-TGGTGGTGCAT-GGCCGTTCTTAGT
TGGT-GGAGTGATCTGTCTGG-TTAATTTCGATAACGAACGAGACCTTAGCCTGCTAAATAGGA-TCGGGAACTTTTGTT
TCCG----------------------------------------------------------------------------
--------------------------------------------------------------------------------
--------------------------------------------------------------------------------
--------------------------------------------------------------------------------
--------------------------------------------------------------------------------
------------------------------------
>MH751945.1_Eimeria_ferrisi
--------------------------------------------------------------------------------
--------------------------------------------------------------------------------
-----------------------------------------GGCTGTGTTTATTAGATACAAAACC-AACCCAC--TTT-
GTGGAGTCCTGGTGATTCATAGTAACCGAACGGATCGCAGTTGGCTTCGGCCCGCGATATATCTTTCAAGTTTCTGACCT
ATCAGCTTTCGACGGTAGGGTATTGGCCTACCGTGGCAGTGACGGGTAACGGGGAATTAGGGTTCGATTCCGGAGAGGGA
GCCTGAGAAACGGCTACCACATCTAAGGAAGGCAGCAGGCGCGCAAATTACCCAATGAAAACAGCTTCGAGGTA------
-------------GTGACGAGAAATAACAATACAGGGCATTTTTTGTTCTGTAATTGGAATGATGGGAATGTAAAACCCT
TTCA-GAGTAACAATTGGAGGGCAAGTCT-GGTGCCAGCAGCC-GCGGTAATTCCAGCT-CCAATAGTGTATATTAGAGT
TGTTGCAGTTAAAAAGCTCGTAGTTGGATTTCTGTCGTGGTCATCCGGTTCCGCCCGTATGGGTGTGCACCTGGTTTGCC
CTCGGCTTTCTTCCGTTTGCCTCTTGGCGCTTCATTGCGTC--TTTTGGTTTTTCGGAACTTTTAC-TTTGAGAAAAA-T
AGAGTGTTTCAAGCAGGCTTGTCGCCCTGAATACTTCAGCAT-GGAATAATAAGATAGGACCTTGGTTCTA-TTTTGTTG
GTTTCTAGGACTAAGGTAATGATTAATAGGGACAGTTGGGG-GCATTCGTATTTAACTGTCAGAGGTGAAATTCTTAGAT
TTGTTAAAGACGAACTACTGCGAAAGCATTTGCCAAGGATGTTTTCATTAATCAAGAACGACAGTA-GGGGG-TTTGAAG
ACGATTAGATACCGTCGTAATCTCTACCATAAACTATGCCGACTAGAGATAGGGAAAT-GCCTACCTT-GGCTTCTCCTG
CACCTCATGAGAAATCAAAGTCTCTGGGTTCT-GGGGGG-AGTATGGTCGCAAGGCTGAAACTTAAA-GGAATTGACGGA
AGGGCACCACCAGGCGTGGAG-CCTGCGGCTTAA-TTTGACTCAACACGGGGAAACTCACCAGGT-CCAGAC-AT-GGGA
AGGA--------------TTGACAGATTGATAGCTCTTTC-TTGATTCTATGGG-TGGTGGTGCAT-GGCCGTTCTTAGT
TGGT-GGAGTGATCTGTCTGG-TTAATTTCGATAACGAACGAGACCTTAGCCTGCTAAATAGGA-TCGGGAACTTTTGTT
TCCGCATCACTTCTTAGAGGGACTTT-GC-GTGTCTAACG-C-AAGGAAGTTTGAGGCAAT-AACAGGTCTGTGATGCCC
TTAGATGTTCTGGGCTGCACGCGCGCTACACTGATGCATGCAACGAG---------------------------------
--------------------------------------------------------------------------------
--------------------------------------------------------------------------------
--------------------------------------------------------------------------------
------------------------------------
>MH751946.1_Eimeria_ferrisi
--------------------------------------------------------------------------------
--------------------------------------------------------------------------------
--------------------------------------------------------------------------------
-----------------------------------------------CGGCCCGCGATATATCTTTCAAGTTTCTGACCT
ATCAGCTTTCGACGGTAGGGTATTGGCCTACCGTGGCAGTGACGGGTAACGGGGAATTAGGGTTCGATTCCGGAGAGGGA
GCCTGAGAAACGGCTACCACATCTAAGGAAGGCAGCAGGCGCGCAAATTACCCAATGAAAACAGCTTCGAGGTA------
-------------GTGACGAGAAATAACAATACAGGGCATTTTTTGTTCTGTAATTGGAATGATGGGAATGTAAAACCCT
TTCA-GAGTAACAATTGGAGGGCAAGTCT-GGTGCCAGCAGCC-GCGGTAATTCCAGCT-CCAATAGTGTATATTAGAGT
TGTTGCAGTTAAAAAGCTCGTAGTTGGATTTCTGTCGTGGTCATCCGGTTCCGCCCGTATGGGTGTGCACCTGGTTTGCC
CTCGGCTTTCTTCCGTTTGCCTCTTGGCGCTTCATTGCGTC--TGTTGGTGTTTCGGAACTTTTAC-TTTGAGAAAAA-T
AGAGTGTTTCAAGCAGGCTTGTCGCCCTGAATACTTCAGCAT-GGAATAATAAGATAGGACCTTGGTTCTA-TTTKGTTG
GTTTCTAGGACTAAGGTAATGATTAATAGGGACAGTTGGGG-GCATTCGTATTTAACTGTCAGAGGTGAAATTCTTAGAT
TTGTTAAAGACGAACTACTGCGAAAGCATTTGCCAAGGATGTTTTCATTAATCAAGAACGACAGTA-GGGGG-TTTGAAG
ACGATTAGATACCGTCGTAATCTCTACCATAAACTATGCCGACTAGAGATAGGGAAAT-GCCTACCTT-GGCTTCTCCTG
CACCTCATGAGAAATCAAAGTCTCTGGGTTCT-GGGGGG-AGTATGGTCGCAAGGCTGAAACTTAAA-GGAATTGACGGA
AGGGCACCACCAGGCGTGGAG-CCTGCGGCTTAA-TTTGACTCAACACGGGGAAACTCACCAGGT-CCAGAC-AT-GGGA
AGGA--------------TTGACAGATTGATAGCTCTTTC-TTGATTCTATGGG-TGGTGGTGCAT-GGCCGTTCTTAGT
TGGT-GGAGTGATCTGTCTGG-TTAATTTCGATAACGAACGAGACCTTAGCCTGCTAAATAGGA-TCGGGAA--------
--------------------------------------------------------------------------------
--------------------------------------------------------------------------------
--------------------------------------------------------------------------------
--------------------------------------------------------------------------------
--------------------------------------------------------------------------------
------------------------------------
>MH751947.1_Eimeria_ferrisi
--------------------------------------------------------------------------------
------------------------------------------------------------------------GG-TAATT
CTATGGCTAATACATGCGCACTCGCCTCCTTCTCTGG-AGGGGCTGTGTTTATTAGATACAAAACC-AACCCAC--TTT-
GTGGAGTCCTGGTGATTCATAGTAACCGAACGGATCGCAGTTGGCTTCGGCCCGCGATATATCTTTCAAGTTTCTGACCT
ATCAGCTTTCGACGGTAGGGTATTGGCCTACCGTGGCAGTGACGGGTAACGGGGAATTAGGGTTCGATTCCGGAGAGGGA
GCCTGAGAAACGGCTACCACATCTAAGGAAGGCAGCAGGCGCGCAAATTACCCAATGAAAACAGCTTCGAGGTA------
-------------GTGACGAGAAATAACAATACAGGGCATTTTTTGTTCTGTAATTGGAATGATGGGAATGTAAAACCCT
TTCA-GAGTAACAATTGGAGGGCAAGTCT-GGTGCCAGCAGCC-GCGGTAATTCCAGCT-CCAATAGTGTATATTAGAGT
TGTTGCAGTTAAAAAGCTCGTAGTTGGATTTCTGTCGTGGTCATCCGGTTCCGCCCGTATGGGTGTGCACCTGGTTTGCC
CTCGGCTTTCTTCCGTTTGCCTCTTGGCGCTTCACTGCGTC--KTTTGGTTTTTCGGAACTTTTAC-TTTGAGAAAAA-T
AGAGTGTTTCAAGCAGGCTTGTCGCCCTGAATACTTCAGCAT-GGAATAATAAGATAGGACCTTGGTTCTA-TTTTGTTG
GTTTCTAGGACTAAGGTAATGATTAATAGGGACAGTTGGGG-GCATTCGTATTTAACTGTCAGAGGTGAAATTCTTAGAT
TTGTTAAAGACGAACTACTGCGAAAGCATTTGCCAAGGATGTTTTCATTAATCAAGAACGACAGTA-GGGGG-TTTGAAG
ACGATTAGATACCGTCGTAATCTCTACCATAAACTATGCCGACTAGAGATAGGGAAAT-GCCTACCTT-GGCTTCTCCTG
CACCTCATGAGAAATCAAAGTCTCTGGGTTCT-GGGGGG-AGTATGGTCGCAAGGCTGAAACTTAAA-GGAATTGACGGA
AGGGCACCACCAGGCGTGGAG-CCTGCGGCTTAA-TTTGACTCAACACGGGGAAACTCACCAGGT-CCAGAC-AT-GGGA
AGGA--------------TTGACAGATTGATAGCTCTTTC-TTGATTCTATGGG-TGGTGGTGCAT-GGCCGTTCTTAGT
TGGT-GGAGTGATCTGTCTGG-TTAATTTCGATAACGAACGAGACCTTAGCCTGCTAAATAGGA-TCGGGAACTTCTGTT
TCCGCATCACTTCTTAGAGGGACTTT-GC-GTGTCTAACG-C-AAGGAAGTTTGAGGCAAT-AACAGGTCTGTGATGCCC
TTAGATGTTCTGGGCTGCACGCGCGCTACACTGATGCATGCAACGAG---------------------------------
--------------------------------------------------------------------------------
--------------------------------------------------------------------------------
--------------------------------------------------------------------------------
------------------------------------
>MH751948.1_Eimeria_vermiformis
--------------------------------------------------------------------------------
--------------------------------------------------------------------------------
----------TACATGCGCACTCGCCTCCTTCTCTGG-AGGGGCTGTGTTTATTAGATACAAAACC-AACCCAC--TTT-
GTGGAGTCTGGGTGATTCATAGTAACCGAACGGATCGCAGTTGGCTTCGGCCCGCGATATATCTTTCAAGTTTCTGACCT
ATCAGCTTTCGACGGTAGGGTATTGGCCTACCGTGGCAGTGACGGGTAACGGGGAATTAGGGTTCGATTCCGGAGAGGGA
GCCTGAGAAACGGCTACCACATCTAAGGAAGGCAGCAGGCGCGCAAATTACCCAATGAAAACAGCTTCGAGGTA------
-------------GTGACGAGAAATAACAATACAGGGCATTTTTTGTTCTGTAATTGGAATGATGGGAATGTAAAACCCT
TTCA-GATTAACAATTGGAGGGCAAGTCT-GGTGCCAGCAGCC-GCGGTAATTCCAGCT-CCAATAGTGTATATTAGAGT
TGTTGCAGTTAAAAAGCTCGTAGTTGGATTTCTGTCGTGGTCATCCGGTTCCGCCCGTACGGGTGTGCGCCTGGTTTGCC
CTCGGCTTTCTTCCGTTAGCCT-TCGGCGCTTCATTGCGTC--TGTTGGTGTTTCGGAACTTTTAC-TTTGAGAAAAA-T
AGAGTGTTTCAAGCAGGCTTGTCGCCCTGAATACTTCAGCAT-GGAATAATAAGATAGGACCTTGGTTCTA-TTTTGTTG
GTTTCTAGGACTAAGGTAATGATTAATAGGGACAGTTGGGG-GCATTCGTATTTAACTGTCAGAGGTGAAATTCTTAGAT
TTGTTAAAGACGAACTACTGCGAAAGCATTTGCCAAGGATGTTTTCATTAATCAAGAACGACAGTA-GGGGG-TTTGAAG
ACGATTAGATACCGTCGTAATCTCTACCATAAACTATGCCGACTAGAGATAGGGAAAT-GCCTACCTT-GGCTTCTCCTG
CACCTCATGAGAAATCAAAGTCTCTGGGTTCT-GGGGGG-AGTATGGTCGCAAGGCTGAAACTTAAA-GGAATTGACGGA
AGGGCACCACCAGGCGTGGAG-CCTGCGGCTTAA-TTTGACTCAACACGGGGAAACTCACCAGGT-CCAGAC-AT-GGGA
AGGA--------------TTGACAGATTGATAGCTCTTTC-TTGATTCTATGGG-TGGTGGTGCAT-GGCCGTTCTTAGT
TGGT-GGAGTGATCTGTCTGG-TTAATTTCGATAACGAACGAGACCTTAGCCTGCTAAATAGGA-TCGGGAACCTCGGTT
TCCGCTTCACTTCTTAGAGGGACTTT-GC-GTGTCTAACG-C-AAGGAAGTTTGAGGCAAT-AACAGGTCTGTGATGCCC
TTAGATGTTCTGGGCTGCACGCGCGCTACACTGATGCATGCAACGAGTTTTT----------------------------
--------------------------------------------------------------------------------
--------------------------------------------------------------------------------
--------------------------------------------------------------------------------
------------------------------------
>MH751949.1_Eimeria_ferrisi
--------------------------------------------------------------------------------
------------------------------------------------------------------------------TT
CTATGGCTAATACATGCGCACTCGCCTCCTTCTCTGG-AGGGGCTGTGTTTATTAGATACAAAACC-AACCCAC--TTT-
GTGGAGTCCTGGTGATTCATAGTAACCGAACGGATCGCAGTTGGCTTCGGCCCGCGATATATCTTTCAAGTTTCTGACCT
ATCAGCTTTCGACGGTAGGGTATTGGCCTACCGTGGCAGTGACGGGTAACGGGGAATTAGGGTTCGATTCCGGAGAGGGA
GCCTGAGAAACGGCTACCACATCTAAGGAAGGCAGCAGGCGCGCAAATTACCCAATGAAAACAGCTTCGAGGTA------
-------------GTGACGAGAAATAACAATACAGGGCATTTTTTGTTCTGTAATTGGAATGATGGGAATGTAAAACCCT
TTCA-GAGTAACAATTGGAGGGCAAGTCT-GGTGCCAGCAGCC-GCGGTAATTCCAGCT-CCAATAGTGTATATTAGAGT
TGTTGCAGTTAAAAAGCTCGTAGTTGGATTTCTGTCGTGGTCATCCGGTTCCGCCCGTATGGGTGTGCACCTGGTTTGCC
CTCGGCTTTCTTCCGTTTGCCTCTTGGCGCTTCATTGCGTC--TTTTGGTTTTTCGGAACTTTTAC-TTTGAGAAAAA-T
AGAGTGTTTCAAGCAGGCTTGTCGCCCTGAATACTTCAGCAT-GGAATAATAAGATAGGACCTTGGTTCTA-TTTTGTTG
GTTTCTAGGACTAAGGTAATGATTAATAGGGACAGTTGGGG-GCATTCGTATTTAACTGTCAGAGGTGAAATTCTTAGAT
TTGTTAAAGACGAACTACTGCGAAAGCATTTGCCAAGGATGTTTTCATTAATCAAGAACGACAGTA-GGGGG-TTTGAAG
ACGATTAGATACCGTCGTAATCTCTACCATAAACTATGCCGACTAGAGATAGGGAAAT-GCCTACCTT-GGCTTCTCCTG
CACCTCATGAGAAATCAAAGTCTCTGGGTTCT-GGGGGG-AGTATGGTCGCAAGGCTGAAACTTAAA-GGAATTGACGGA
AGGGCACCACCAGGCGTGGAG-CCTGCGGCTTAA-TTTGACTCAACACGGGGAAACTCACCAGGT-CCAGAC-AT-GGGA
AGGA--------------TTGACAGATTGATAGCTCTTTC-TTGATTCTATGGG-TGGTGGTGCAT-GGCCGTTCTTAGT
TGGT-GGAGTGATCTGTCTGG-TTAATTTCGATAACGAACGAGACCTTAGCCTGCTAAATAGGA-TCGGGAACTTTTGTT
TCCGCTTCACTTCTTAGAGGGACTTT-GC-GTGTCTAACG-C-AAGGAAGTTTGAGGCAAT-AACAGGTCTGTGATGCCC
TTAGATGTTCTGGGCTGCACGCGCGCTACACTGATGCATGCAACGAG---------------------------------
--------------------------------------------------------------------------------
--------------------------------------------------------------------------------
--------------------------------------------------------------------------------
------------------------------------
>MH751950.1_Eimeria_ferrisi
--------------------------------------------------------------------------------
--------------------------------------------------------------------------------
---------------------------------CTGG-AGGGGCTGTGTTTATTAGATACAAAACC-AACCCAC--TTT-
GTGGAGTCCTGGTGATTCAGAGTAACCGAACGGATCGCAGTTGGCTTCGGCCCGCGATATATCTTTCAAGTTACTGACCT
ATCAGCTTTCGACGGTAGGGTATTGGCCTACCGTGGCAGTGACGGGTAACGGGGAATTAGGGTTCGATTCCGGAGAGGGA
GCCTGAGAAACGGCTACCACATCTAAGGAAGGCAGCAGGCGCGCAAATTACCCAATGAAAACAGCTTCGAGGTA------
-------------GTGACGAGAAATAACAATACAGGGCATTTTTTGTTCTGTAATTGGAATGATGGGAATGTAAAACCCT
TTCA-GAGTAACAATTGGAGGGCAAGTCT-GGTGCCAGCAGCC-GCGGTAATTCCAGCT-CCAATAGTGTATATTAGAGT
TGTTGCAGTTAAAAAGCTCGTAGTTGGATTTCTGTCGTGGTCATCCGGTTCCGCCCGTATGGGTGTGCACCTGGTTTGCC
CTCGGCTTTCTTCCGTTTGCCTCTTGGCGCTTCATTGCGTC--TTTTGGTTTTTCGGAACTTTTAC-TTTGAGAAAAA-T
AGAGTGTTTCAAGCAGGCTTGTCGCCCTGAATACTTCAGCAT-GGAATAATAAGATAGGACCTTGGTTCTA-TTTTGTTG
GTTTCTAGGACTAAGGTAATGATTAATAGGGACAGTTGGGG-GCATTCGTATTTAACTGTCAGAGGTGAAATTCTTAGAT
TTGTTAAAGACGAACTACTGCGAAAGCATTTGCCAAGGATGTTTTCATTAATCAAGAACGACAGTA-GGGGG-TTTGAAG
ACGATTAGATACCGTCGTAATCTCTACCATAAACTATGCCGACTAGAGATAGGGAAAT-GCCTACCTT-GGCTTCTCCTG
CACCTCATGAGAAATCAAAGTCTCTGGGTTCT-GGGGGG-AGTATGGTCGCAAGGCTGAAACTTAAA-GGAATTGACGGA
AGGGCACCACCAGGCGTGGAG-CCTGCGGCTTAA-TTTGACTCAACACGGGGAAACTCACCAGGT-CCAGAC-AT-GGGA
AGGA--------------TTGACAGATTGATAGCTCTTTC-TTGATTCTATGGG-TGGTGGTGCAT-GGCCGTTCTTAGT
TGGT-GGAGTGATCTGTCTGG-TTAATTTCGATAACGAACGAGACCTTAGCCTGCTAAATAGGA-TCGGGAACTTTTGTT
T-------------------------------------------------------------------------------
--------------------------------------------------------------------------------
--------------------------------------------------------------------------------
--------------------------------------------------------------------------------
--------------------------------------------------------------------------------
------------------------------------
>MH751951.1_Eimeria_vermiformis
--------------------------------------------------------------------------------
--------------------------------------------------------------------------------
--------------------------------------------------------------------------------
---------------------------------------------------------------------------GACCT
ATCAGCTTTCGACGGT-GGGTATTGGCCTACCGTGGCAGTGACGGG-AACGGGGAATTAGGGTTCGATTCCGGAGAGGGA
GCCTGAGAAACGGCTACCACATCT-AGGAAGGCAGCAGGCGCGCAAA-TACCCAATGAAAACAGCTTCGAGGTA------
-------------GTGACGAG-AATAACAATACAGGGCATTTTTTGTTCTGTAATTGGAATGATGGGAATGTAAAACCCT
TTCA-GATTAACAATTGGAGGGCAAGTCT-GGTGCCAGCAGCC-GCGGTAATTCCAGCT-CCAATAGTGTATATTAGAGT
TGTTGCAGTTAAAAAGCTCGTAGTTGGATTTCTGTCGTGGTCATCCGGTTCCGCCCGTACGGGTGTGCGCCTGGTTTGCC
CTCGGCTTTCTTCCGTTAGCCT-TCGGCGCTTCATTGCGTC--TGTTGGTGTTTCGGAACTTTTAC-TTTGAGAAAAA-T
AGAGTGTTTCAAGCAGGCTTGTCGCCCTGAATACTTCAGCAT-GGAATAATAAGATAGGACCTTGGTTCTA-TTTTGTTG
GTTTCTAGGACTAAGGTAATGATTAATAGGGACAGTTGGGG-GCATTCGTATTTAACTGTCAGAGGTGAAATTCTTAGAT
TTGTTAAAGACGAACTACTGCGAAAGCATTTGCCAAGGATGTTTTCATTAATCAAGAACGACAGTA-GGGGG-TTTGAAG
ACGATTAGATACCGTCGTAATCTCTACCATAAACTATGCCGACTAGAGATAGGGAAAT-GCCTACCTT-GGCTTCTCCTG
CACCTCATGAGAAATCAAAGTCTCTGGGTTCT-GGGGGG-AGTATGGTCGCAAGGCTGAAACTTAAA-GGAATTGACGGA
AGGGCACCACCAGGCGTGGAG-CCTGCGGCTTAA-TTTGACTCAACACGGGGAAACTCACCAGGT-CCAGAC-AT-GGGA
AGGA--------------TTGACAGATTGATAGCTCTTTC-TTGATTCTATGGG-TGGTGGTGCAT-GGCCGTTCTTAGT
TGGT-GGAGTGATCTGTCTGG-TTAATTTCGATAACGAACGAGACCTTAGCCTGCTAAATAGGA-TCGGGAACCTCGGTT
TCC-----------------------------------------------------------------------------
--------------------------------------------------------------------------------
--------------------------------------------------------------------------------
--------------------------------------------------------------------------------
--------------------------------------------------------------------------------
------------------------------------
>MH751952.1_Eimeria_ferrisi
--------------------------------------------------------------------------------
--------------------------------------------------------------------------------
--------------------------------------------------------------------------------
--------------------------------------------------------------------------TGACCT
ATCAGCTTTCGACGGTAGGGTATTGGCCTACCGTGGCAGTGACGGGTAACGGGGAATTAGGGTTCGATTCCGGAGAGGGA
GCCTGAGAAACGGCTACCACATCTAAGGAAGGCAGCAGGCGCGCAAATTACCCAATGAAAACAGCTTCGAGGTA------
-------------GTGACGAGAAATAACAATACAGGGCATTTTTTGTTCTGTAATTGGAATGATGGGAATGTAAAACCCT
TTCA-GAGTAACAATTGGAGGGCAAGTCT-GGTGCCAGCAGCC-GCGGTAATTCCAGCT-CCAATAGTGTATATTAGAGT
TGTTGCAGTTAAAAAGCTCGTAGTTGGATTTCTGTCGTGGTCATCCGGTTCCGCCCGTATGGGTGTGCACCTGGTTTGCC
CTCGGCTTTCTTCCGTTTGCCTCTTGGCGCTTCATTGCGTC--TTTTGGTTTTTCGGAACTTTTAC-TTTGAGAAAAA-T
AGAGTGTTTCAAGCAGGCTTGTCGCCCTGAATACTTCAGCAT-GGAATAATAAGATAGGACCTTGGTTCTA-TTTTGTTG
GTTTCTAGGACTAAGGTAATGATTAATAGGGACAGTTGGGG-GCATTCGTATTTAACTGTCAGAGGTGAAATTCTTAGAT
TTGTTAAAGACGAACTACTGCGAAAGCATTTGCCAAGGATGTTTTCATTAATCAAGAACGACAGTA-GGGGG-TTTGAAG
ACGATTAGATACCGTCGTAATCTCTACCATAAACTATGCCGACTAGAGATAGGGAAAT-GCCTACCTT-GGCTTCTCCTG
CACCTCATGAGAAATCAAAGTCTCTGGGTTCT-GGGGGG-AGTATGGTCGCAAGGCTGAAACTTAAA-GGAATTGACGGA
AGGGCACCACCAGGCGTGGAG-CCTGCGGCTTAA-TTTGACTCAACACGGGGAAACTCACCAGGT-CCAGAC-AT-GGGA
AGGA--------------TTGACAGATTGATAGCTCTTTC-TTGATTCTATGGG-TGGTGGTGCAT-GGCCGTTCTTAGT
TGGT-GGAGTGATCTGTCTGG-TTAATTTCGATAACGAACGAGACCTTAGCCTGCTAAATAGGA-TCGGGAACTTTTGTT
TCC-----------------------------------------------------------------------------
--------------------------------------------------------------------------------
--------------------------------------------------------------------------------
--------------------------------------------------------------------------------
--------------------------------------------------------------------------------
------------------------------------
>MH751953.1_Eimeria_ferrisi
--------------------------------------------------------------------------------
--------------------------------------------------------------------------------
--------------------------------------------------------------------------------
---------------------------------------------------------------------------GACCT
ATCAGCTTTCGACGGTAGGGTATTGGCCTACCGTGGCAGTGACGGGTAACGGGGAATTAGGGTTCGATTCCGGAGAGGGA
GCCTGAGAAACGGCTACCACATCTAAGGAAGGCAGCAGGCGCGCAAATTACCCAATGAAAACAGCTTCGAGGTA------
-------------GTGACGAGAAATAACAATACAGGGCATTTTTTGTTCTGTAATTGGAATGATGGGAATGTAAAACCCT
TTCA-GAGTAACAATTGGAGGGCAAGTCT-GGTGCCAGCAGCC-GCGGTAATTCCAGCT-CCAATAGTGTATATTAGAGT
TGTTGCAGTTAAAAAGCTCGTAGTTGGATTTCTGTCGTGGTCATCCGGTTCCGCCCGTATGGGTGTGCACCTGGTTTGCC
CTCGGCTTTCTTCCGTTTGCCTCTTGGCGCTTCATTGCGTC--TTTTGGTTTTTCGGAACTTTTAC-TTTGAGAAAAA-T
AGAGTGTTTCAAGCAGGCTTGTCGCCCTGAATACTTCAGCAT-GGAATAATAAGATAGGACCTTGGTTCTA-TTTTGTTG
GTTTCTAGGACTAAGGTAATGATTAATAGGGACAGTTGGGG-GCATTCGTATTTAACTGTCAGAGGTGAAATTCTTAGAT
TTGTTAAAGACGAACTACTGCGAAAGCATTTGCCAAGGATGTTTTCATTAATCAAGAACGACAGTA-GGGGG-TTTGAAG
ACGATTAGATACCGTCGTAATCTCTACCATAAACTATGCCGACTAGAGATAGGGAAAT-GCCTACCTT-GGCTTCTCCTG
CACCTCATGAGAAATCAAAGTCTCTGGGTTCT-GGGGGG-AGTATGGTCGCAAGGCTGAAACTTAAA-GGAATTGACGGA
AGGGCACCACCAGGCGTGGAG-CCTGCGGCTTAA-TTTGACTCAACACGGGGAAACTCACCAGGT-CCAGAC-AT-GGGA
AGGA--------------TTGACAGATTGATAGCTCTTTC-TTGATTCTATGGG-TGGTGGTGCAT-GGCCGTTCTTAGT
TGGT-GGAGTGATCTGTCTGG-TTAATTTCGATAACGAACGAGACCTTAGCCTGCTAAATAGGA-TCGGGAACTTTTGTT
TCCC----------------------------------------------------------------------------
--------------------------------------------------------------------------------
--------------------------------------------------------------------------------
--------------------------------------------------------------------------------
--------------------------------------------------------------------------------
------------------------------------
>MH751954.1_Eimeria_ferrisi
--------------------------------------------------------------------------------
--------------------------------------------------------------------------------
--------------------------------------------------------------------------------
--------------------------------------------------------------------------------
--------------------------------------------------------TTAGGGTTCGATTCCGGAGAGGGA
GCCTGAGAAACGGCTACCACATCTAAGGAAGGCAGCAGGCGCGCAAATTACCCAATGAAAACAGCTTCGAGGTA------
-------------GTGACGAGAAATAACAATACAGGGCATTTTTTGTTCTGTAATTGGAATGATGGGAATGTAAAACCCT
TTCA-GAGTAACAATTGGAGGGCAAGTCT-GGTGCCAGCAGCC-GCGGTAATTCCAGCT-CCAATAGTGTATATTAGAGT
TGTTGCAGTTAAAAAGCTCGTAGTTGGATTTCTGTCGTGGTCATCCGGTTCCGCCCGTATGGGTGTGCACCTGGTTTGCC
CTCGGCTTTCTTCCGTTTGCCTCTTGGCGCTTCATTGCGTC--TTTTGGTTTTTCGGAACTTTTAC-TTTGAGAAAAA-T
AGAGTGTTTCAAGCAGGCTTGTCGCCCTGAATACTTCAGCAT-GGAATAATAAGATAGGACCTTGGTTCTA-TTTTGTTG
GTTTCTAGGACTAAGGTAATGATTAATAGGGACAGTTGGGG-GCATTCGTATTTAACTGTCAGAGGTGAAATTCTTAGAT
TTGTTAAAGACGAACTACTGCGAAAGCATTTGCCAAGGATGTTTTCATTAATCAAGAACGACAGTA-GGGGG-TTTGAAG
ACGATTAGATACCGTCGTAATCTCTACCATAAACTATGCCGACTAGAGATAGGGAAAT-GCCTACCTT-GGCTTCTCCTG
CACCTCATGAGAAATCAAAGTCTCTGGGTTCT-GGGGGG-AGTATGGTCGCAAGGCTGAAACTTAAA-GGAATTGACGGA
AGGGCACCACCAGGCGTGGAG-CCTGCGGCTTAA-TTTGACTCAACACGGGGAAACTCACCAGGT-CCAGAC-AT-GGGA
AGGA--------------TTGACAGATTGATAGCTCTTTC-TTGATTCTATGGG-TGGTGGTGCAT-GGCCGTTCTTAGT
TGGT-GGAGTGATCTGTCTGG-TTAATTTCGATAACGAACGAGACCTTAGCCTGCTAAATAGGA-TCGGGAACTTTTGTT
TCCGCATCACTTCTTAGAGGGACTTT-GC-GTGTCTAACG-C-AAGGAAGTTTGAGGCAAT-AACAGGTCTGTGATGCCC
TTAGATGTTCTGGGCTGCACGCGCGCTACACTGATGCAT-----------------------------------------
--------------------------------------------------------------------------------
--------------------------------------------------------------------------------
--------------------------------------------------------------------------------
------------------------------------
>MH751955.1_Eimeria_ferrisi
--------------------------------------------------------------------------------
--------------------------------------------------------------------------------
----------------CGCACTCGCCTCCTTCTCTGG-AGGGGCTGTGTTTATTAGATACAAAACC-AACCCAC--TTT-
GTGGAGTCCTGGTGATTCATAGTAACCGAACGGATCGCAGTTGGCTTCGGCCCGCGATATATCTTTCAAGTTTCTGACCT
ATCAGCTTTCGACGGTAGGGTATTGGCCTACCGTGGCAGTGACGGGTAACGGGGAATTAGGGTTCGATTCCGGAGAGGGA
GCCTGAGAAACGGCTACCACATCTAAGGAAGGCAGCAGGCGCGCAAATTACCCAATGAAAACAGCTTCGAGGTA------
-------------GTGACGAGAAATAACAATACAGGGCATTTTTTGTTCTGTAATTGGAATGATGGGAATGTAAAACCCT
TTCA-GAGTAACAATTGGAGGGCAAGTCT-GGTGCCAGCAGCC-GCGGTAATTCCAGCT-CCAATAGTGTATATTAGAGT
TGTTGCAGTTAAAAAGCTCGTAGTTGGATTTCTGTCGTGGTCATCCGGTTCCGCCCGTATGGGTGTGCACCTGGTTTGCC
CTCGGCTTTCTTCCGTTTGCCTCTTGGCGCTTCATTGCGTC--TTTTGGTTTTTCGGAACTTTTAC-TTTGAGNAAAA-T
AGAGTGTTTCAAGCAGGCTTGTCGCCCTGAATACTTCAGCAT-GGAATAATAAGATAGGACCTTGGTTCTA-TTTTGTTG
GTTTCTAGGACTAAGGTAATGATTAATAGGGACAGTTGGGG-GCATTCGTATTTAACTGTCAGAGGTGAAATTCTTAGAT
TTGTTAAAGACGAACTACTGCGAAAGCATTTGCCAAGGATGTTTTCATTAATCAAGAACGACAGTA-GGGGG-TTTGAAG
ACGATTAGATACCGTCGTAATCTCTACCATAAACTATGCCGACTAGAGATAGGGAAAT-GCCTACCTT-GGCTTCTCCTG
CACCTCATGAGAAATCAAAGTCTCTGGGTTCT-GGGGGG-AGTATGGTCGCAAGGCTGAAACTTAAA-GGAATTGACGGA
AGGGCACCACCAGGCGTGGAG-CCTGCGGCTTAA-TTTGACTCAACACGGGGAAACTCACCAGGT-CCAGAC-AT-GGGA
AGGA--------------TTGACAGATTGATAGCTCTTTC-TTGATTCTATGGG-TGGTGGTGCAT-GGCCGTTCTTAGT
TGGT-GGAGTGATCTGTCTGG-TTAATTTCGATAACGAACGAGACCTTAGCCTGCTAAATAGGA-TCGGGAACTTTTGTT
TCCGCTTCACTTCTTAGAGGGACTTT-GC-GTGTCTAACG-C-AAGGAAGTTTGAGGCAAT-AACAGGTCTGTGATGCCC
TTAGATGTTCTGGGCTGCACGCGCGCTACACTGATGCATGCAACG-----------------------------------
--------------------------------------------------------------------------------
--------------------------------------------------------------------------------
--------------------------------------------------------------------------------
------------------------------------
>MH751956.1_Eimeria_ferrisi
--------------------------------------------------------------------------------
--------------------------------------------------------------------------------
--------------------------------------------------------------------------------
--------------------------------------------------------------------------TGACCT
ATCAGCTTTCGACGGTAGGGTATTGGCCTACCGTGGCAGTGACGGGTAACGGGGAATTAGGGTTCGATTCCGGAGAGGGA
GCCTGAGAAACGGCTACCACATCTAAGGAAGGCAGCAGGCGCGCAAATTACCCAATGAAAACAGCTTCGAGGTA------
-------------GTGACGAGAAATAACAATACAGGGCATTTTTTGTTCTGTAATTGGAATGATGGGAATGTAAAACCCT
TTCA-GAGTAACAATTGGAGGGCAAGTCT-GGTGCCAGCAGCC-GCGGTAATTCCAGCT-CCAATAGTGTATATTAGAGT
TGTTGCAGTTAAAAAGCTCGTAGTTGGATTTCTGTCGTGGTCATCCGGTTCCGCCCGTATGGGTGTGCACCTGGTTTGCC
CTCGGCTTTCTTCCGTTTGCCTCTTGGCGCTTCATTGCGTC--TTTTGGTTTTTCGGAACTTTTAC-TTTGAGAAAAA-T
AGAGTGTTTCAAGCAGGCTTGTCGCCCTGAATACTTCAGCAT-GGAATAATAAGATAGGACCTTGGTTCTA-TTTTGTTG
GTTTCTAGGACTAAGGTAATGATTAATAGGGACAGTTGGGG-GCATTCGTATTTAACTGTCAGAGGTGAAATTCTTAGAT
TTGTTAAAGACGAACTACTGCGAAAGCATTTGCCAAGGATGTTTTCATTAATCAAGAACGACAGTA-GGGGG-TTTGAAG
ACGATTAGATACCGTCGTAATCTCTACCATAAACTATGCCGACTAGAGATAGGGAAAT-GCCTACCTT-GGCTTCTCCTG
CACCTCATGAGAAATCAAAGTCTCTGGGTTCT-GGGGGG-AGTATGGTCGCAAGGCTGAAACTTAAA-GGAATTGACGGA
AGGGCACCACCAGGCGTGGAG-CCTGCGGCTTAA-TTTGACTCAACACGGGGAAACTCACCAGGT-CCAGAC-AT-GGGA
AGGA--------------TTGACAGATTGATAGCTCTTTC-TTGATTCTATGGG-TGGTGGTGCAT-GGCCGTTCTTAGT
TGGT-GGAGTGATCTGTCTGG-TTAATTTCGATAACGAACGAGACCTTAGCCTGCTAAATAGGA-TCGGGAACTTTTGTT
TCC-----------------------------------------------------------------------------
--------------------------------------------------------------------------------
--------------------------------------------------------------------------------
--------------------------------------------------------------------------------
--------------------------------------------------------------------------------
------------------------------------
>MH751957.1_Eimeria_vermiformis
--------------------------------------------------------------------------------
------------------------------------------------------------------------------TT
CTATGGCTAATACATGCGCACTCGCCTCCTTCTCTGG-AGGGGCTGTGTTTATTAGATACAAAACC-AACCCAC--TTT-
GTGGAGTCTGGGTGATTCATAGTAACCGAACGGATCGCAGTTGGCTTCGGCCCGCGATATATCTTTCAAGTTTCTGACCT
ATCAGCTTTCGACGGTAGGGTATTGGCCTACCGTGGCAGTGACGGGTAACGGGGAATTAGGGTTCGATTCCGGAGAGGGA
GCCTGAGAAACGGCTACCACATCTAAGGAAGGCAGCAGGCGCGCAAATTACCCAATGAAAACAGCTTCGAGGTA------
-------------GTGACGAGAAATAACAATACAGGGCATTTTTTGTTCTGTAATTGGAATGATGGGAATGTAAAACCCT
TTCA-GATTAACAATTGGAGGGCAAGTCT-GGTGCCAGCAGCC-GCGGTAATTCCAGCT-CCAATAGTGTATATTAGAGT
TGTTGCAGTTAAAAAGCTCGTAGTTGGATTTCTGTCGTGGTCATCCGGTTCCGCCCGTACGGGTGTGCGCCTGGTTTGCC
CTCGGCTTTCTTCCGTTAGCCT-TCGGCGCTTCATTGCGTC--TGTTGGTGTTTCGGAACTTTTAC-TTTGAGAAAAA-T
AGAGTGTTTCAAGCAGGCTTGTCGCCCTGAATACTTCAGCAT-GGAATAATAAGATAGGACCTTGGTTCTA-TTTTGTTG
GTTTCTAGGACTAAGGTAATGATTAATAGGGACAGTTGGGG-GCATTCGTATTTAACTGTCAGAGGTGAAATTCTTAGAT
TTGTTAAAGACGAACTACTGCGAAAGCATTTGCCAAGGATGTTTTCATTAATCAAGAACGACAGTA-GGGGG-TTTGAAG
ACGATTAGATACCGTCGTAATCTCTACCATAAACTATGCCGACTAGAGATAGGGAAAT-GCCTACCTT-GGCTTCTCCTG
CACCTCATGAGAAATCAAAGTCTCTGGGTTCT-GGGGGG-AGTATGGTCGCAAGGCTGAAACTTAAA-GGAATTGACGGA
AGGGCACCACCAGGCGTGGAG-CCTGCGGCTTAA-TTTGACTCAACACGGGGAAACTCACCAGGT-CCAGAC-AT-GGGA
AGGA--------------TTGACAGATTGATAGCTCTTTC-TTGATTCTATGGG-TGGTGGTGCAT-GGCCGTTCTTAGT
TGGT-GGAGTGATCTGTCTGG-TTAATTTCGATAACGAACGAGACCTTAGCCTGCTAAATAGGA-TCGGGAACCTCGGTT
TCCGCATCACTTCTTAGAGGGACTTT-GC-GTGTCTAACG-C-AAGGAAGTTTGAGGCAAT-AACAGGTCTGTGATGCCC
TTAGATGTTCTGGGCTGCACGCGCGCTACACTGATGCATGCAACGAGTTTTTAA-CCTTGGCCGGCAGG-----------
--------------------------------------------------------------------------------
--------------------------------------------------------------------------------
--------------------------------------------------------------------------------
------------------------------------
>MH751958.1_Eimeria_ferrisi
--------------------------------------------------------------------------------
--------------------------------------------------------------------------------
--------------------------------------------------------------------------------
--------------------------------------------------------------------------------
----------------------------------------------------------------CGATTCCGGAGAGGGA
GCCTGAGAAACGGCTACCACATCTAAGGAAGGCAGCAGGCGCGCAAATTACCCAATGAAAACAGCTTCGAGGTA------
-------------GTGACGAGAAATAACAATACAGGGCATTTTTTGTTCTGTAATTGGAATGATGGGAATGTAAAACCCT
TTCA-GAGTAACAATTGGAGGGCAAGTCT-GGTGCCAGCAGCC-GCGGTAATTCCAGCT-CCAATAGTGTATATTAGAGT
TGTTGCAGTTAAAAAGCTCGTAGTTGGATTTCTGTCGTGGTCATCCGGTTCCGCCCGTATGGGTGTGCACCTGGTTTGCC
CTCGGCTTTCTTCCGTTTGCCTCTTGGCGCTTCACTGCGTC--TTTKGGTTTTTCGGAACTTTTAC-TTTGAGAAAAA-T
AGAGTGTTTCAAGCAGGCTTGTCGCCCTGAATACTTCAGCAT-GGAATAATAAGATAGGACCTTGGTTCTA-TTTTGTTG
GTTTCTAGGACTAAGGTAATGATTAATAGGGACAGTTGGGG-GCATTCGTATTTAACTGTCAGAGGTGAAATTCTTAGAT
TTGTTAAAGACGAACTACTGCGAAAGCATTTGCCAAGGATGTTTTCATTAATCAAGAACGACAGTA-GGGGG-TTTGAAG
ACGATTAGATACCGTCGTAATCTCTACCATAAACTATGCCGACTAGAGATAGGGAAAT-GCCTACCTT-GGCTTCTCCTG
CACCTCATGAGAAATCAAAGTCTCTGGGTTCT-GGGGGG-AGTATGGTCGCAAGGCTGAAACTTAAA-GGAATTGACGGA
AGGGCACCACCAGGCGTGGAG-CCTGCGGCTTAA-TTTGACTCAACACGGGGAAACTCACCAGGT-CCAGAC-AT-GGGA
AGGA--------------TTGACAGATTGATAGCTCTTTC-TTGATTCTATGGG-TGGTGGTGCAT-GGCCGTTCTTAGT
TGGT-GGAGTGATCTGTCTGG-----------------------------------------------------------
--------------------------------------------------------------------------------
--------------------------------------------------------------------------------
--------------------------------------------------------------------------------
--------------------------------------------------------------------------------
--------------------------------------------------------------------------------
------------------------------------
>MH751959.1_Eimeria_ferrisi
--------------------------------------------------------------------------------
--------------------------------------------------------------------------------
----------TACATGCGCACTCGCCTCCTTCTCTGG-AGGGGCTGTGTTTATTAGATACAAAACC-AACCCAC--TTT-
GTGGAGTCCTGGTGATTCATAGTAACCGAACGGATCGCAGTTGGCTTCGGCCCGCGATATATCTTTCAAGTTTCTGACCT
ATCAGCTTTCGACGGTAGGGTATTGGCCTACCGTGGCAGTGACGGGTAACGGGGAATTAGGGTTCGATTCCGGAGAGGGA
GCCTGAGAAACGGCTACCACATCTAAGGAAGGCAGCAGGCGCGCAAATTACCCAATGAAAACAGCTTCGAGGTA------
-------------GTGACGAGAAATAACAATACAGGGCATTTTTTGTTCTGTAATTGGAATGATGGGAATGTAAAACCCT
TTCA-GAGTAACAATTGGAGGGCAAGTCT-GGTGCCAGCAGCC-GCGGTAATTCCAGCT-CCAATAGTGTATATTAGAGT
TGTTGCAGTTAAAAAGCTCGTAGTTGGATTTCTGTCGTGGTCATCCGGTTCCGCCCGTATGGGTGTGCACCTGGTTTGCC
CTCGGCTTTCTTCCGTTTGCCTCTTGGCGCTTCATTGCGTC--TTTTGGTTTTTCGGAACTTTTAC-TTTGAGAAAAA-T
AGAGTGTTTCAAGCAGGCTTGTCGCCCTGAATACTTCAGCAT-GGAATAATAAGATAGGACCTTGGTTCTA-TTTTGTTG
GTTTCTAGGACTAAGGTAATGATTAATAGGGACAGTTGGGG-GCATTCGTATTTAACTGTCAGAGGTGAAATTCTTAGAT
TTGTTAAAGACGAACTACTGCGAAAGCATTTGCCAAGGATGTTTTCATTAATCAAGAACGACAGTA-GGGGG-TTTGAAG
ACGATTAGATACCGTCGTAATCTCTACCATAAACTATGCCGACTAGAGATAGGGAAAT-GCCTACCTT-GGCTTCTCCTG
CACCTCATGAGAAATCAAAGTCTCTGGGTTCT-GGGGGG-AGTATGGTCGCAAGGCTGAAACTTAAA-GGAATTGACGGA
AGGGCACCACCAGGCGTGGAG-CCTGCGGCTTAA-TTTGACTCAACACGGGGAAACTCACCAGGT-CCAGAC-AT-GGGA
AGGA--------------TTGACAGATTGATAGCTCTTTC-TTGATTCTATGGG-TGGTGGTGCAT-GGCCGTTCTTAGT
TGGT-GGAGTGATCTGTCTGG-TTAATTTCGATAACGAACGAGACCTTAGCCTGCTAAATAGGA-TCGGGAACTTTTGTT
TCCGCATCACTTCTTAGAGGGACTTT-GC-GTGTCTAACG-C-AAGGAAGTTTGAGGCAAT-AACAGGTCTGTGATGCCC
TTAGATGTTCTGGGCTGCACGCGCGCTACACTGATGCATGCAACGAGTTTTTAA--------------------------
--------------------------------------------------------------------------------
--------------------------------------------------------------------------------
--------------------------------------------------------------------------------
------------------------------------
>MH751960.1_Eimeria_falciformis
--------------------------------------------------------------------------------
-----------------------------------------------------------------------TGG-TAATT
CTATGGCTAATACATGCGCACTCGCCTCCTTCTCTGG-AGGGGCTGTGTTTATTAGATACAAAACC-AACCCAC--TTT-
GTGGAGTCTGGGTGATTCATAGTAACCGAACGGATCGCAGTTGGCTTCGGCCCGCGATATATCTTTCAAGTTTCTGACCT
ATCAGCTTTCGACGGTAGGGTATTGGCCTACCGTGGCAGTGACGGGTAACGGGGAATTAGGGTTCGATTCCGGAGAGGGA
GCCTGAGAAACGGCTACCACATCTAAGGAAGGCAGCAGGCGCGCAAATTACCCAATGAAAACAGCTTCGAGGTA------
-------------GTGACGAGAAATAACAATACAGGGCATTTTTTGTTCTGTAATTGGAATGATGGGAATGTAAAACCCT
TTCA-GATTAACAATTGGAGGGCAAGTCT-GGTGCCAGCAGCC-GCGGTAATTCCAGCT-CCAATAGTGTATATTAGAGT
TGTTGCAGTTAAAAAGCTCGTAGTTGGATTTCTGTCGTGGTCATCCGGTTCCGCCTGTATGGGTGTGCGCCTGGTTTGCC
CTCGGCTTTCTTCCGTTAGCCT-TCGGCGCTTCACTGCGTC--TGTTGGTGTTTCGGAACTTTTAC-TTTGAGAAAAA-T
AGAGTGTTTCAAGCAGGCTTGTCGCCCTGAATACTTCAGCAT-GGAATAATAAGATAGGACCTTGGTTCTA-TTTTGTTG
GTTTCTAGGACTAAGGTAATGATTAATAGGGACAGTTGGGG-GCATTCGTATTTAACTGTCAGAGGTGAAATTCTTAGAT
TTGTTAAAGACGAACTACTGCGAAAGCATTTGCCAAGGATGTTTTCATTAATCAAGAACGACAGTA-GGGGG-TTTGAAG
ACGATTAGATACCGTCGTAATCTCTACCATAAACTATGCCGACTAGAGATAGGGAAAT-GCCTACCTT-GGCTTCTCCTG
CACCTCATGAGAAATCAAAGTCTCTGGGTTCT-GGGGGG-AGTATGGTCGCAAGGCTGAAACTTAAA-GGAATTGACGGA
AGGGCACCACCAGGCGTGGAG-CCTGCGGCTTAA-TTTGACTCAACACGGGGAAACTCACCAGGT-CCAGAC-AT-GGGA
AGGA--------------TTGACAGATTGATAGCTCTTTC-TTGATTCTATGGG-TGGTGGTGCAT-GGCCGTTCTTAGT
TGGT-GGAGTGATCTGTCTGG-TTAATTTCGATAACGAACGAGACCTTAGCCTGCTAAATAGGA-TCGGGAACCTCGGTT
TCCGCATCACTTCTTAGAGGGACTTT-GC-GTGTCTAACG-C-AAGGAAGTTTGAGGCAAT-AACAGGTCTGTGATGCCC
TTAGATGTTCTGGGCTGCACGCGCGCTACACTGATGCATGCAACGAGTTTTTAA--------------------------
--------------------------------------------------------------------------------
--------------------------------------------------------------------------------
--------------------------------------------------------------------------------
------------------------------------
>MH751961.1_Eimeria_ferrisi
--------------------------------------------------------------------------------
--------------------------------------------------------------------------------
--------------------------------------------------------------------------------
--------------------------------------------------------------------------TGACCT
ATCAGCTTTCGACGGTAGGGTATTGGCCTACCGTGGCAGTGACGGGTAACGGGGAATTAGGGTTCGATTCCGGAGAGGGA
GCCTGAGAAACGGCTACCACATCTAAGGAAGGCAGCAGGCGCGCAAATTACCCAATGAAAACAGCTTCGAGGTA------
-------------GTGACGAGAAATAACAATACAGGGCATTTTTTGTTCTGTAATTGGAATGATGGGAATGTAAAACCCT
TTCA-GAGTAACAATTGGAGGGCAAGTCT-GGTGCCAGCAGCC-GCGGTAATTCCAGCT-CCAATAGTGTATATTAGAGT
TGTTGCAGTTAAAAAGCTCGTAGTTGGATTTCTGTCGTGGTCATCCGGTTCCGCCCGTATGGGTGTGCACCTGGTTTGCC
CTCGGCTTTCTTCCGTTTGCCTCTTGGCGCTTCATTGCGTC--TTTTGGTTTTTCGGAACTTTTAC-TTTGAGAAAAA-T
AGAGTGTTTCAAGCAGGCTTGTCGCCCTGAATACTTCAGCAT-GGAATAATAAGATAGGACCTTGGTTCTA-TTTTGTTG
GTTTCTAGGACTAAGGTAATGATTAATAGGGACAGTTGGGG-GCATTCGTATTTAACTGTCAGAGGTGAAATTCTTAGAT
TTGTTAAAGACGAACTACTGCGAAAGCATTTGCCAAGGATGTTTTCATTAATCAAGAACGACAGTA-GGGGG-TTTGAAG
ACGATTAGATACCGTCGTAATCTCTACCATAAACTATGCCGACTAGAGATAGGGAAAT-GCCTACCTT-GGCTTCTCCTG
CACCTCATGAGAAATCAAAGTCTCTGGGTTCT-GGGGGG-AGTATGGTCGCAAGGCTGAAACTTAAA-GGAATTGACGGA
AGGGCACCACCAGGCGTGGAG-CCTGCGGCTTAA-TTTGACTCAACACGGGGAAACTCACCAGGT-CCAGAC-AT-GGGA
AGGA--------------TTGACAGATTGATAGCTCTTTC-TTGATTCTATGGG-TGGTGGTGCAT-GGCCGTTCTTAGT
TGGT-GGAGTGATCTGTCTGG-TTAATTTCGATAACGAACGAGACCTTAGCCTGCTAAATAGGA-TCGGGAACTTTTGTT
TCCG----------------------------------------------------------------------------
--------------------------------------------------------------------------------
--------------------------------------------------------------------------------
--------------------------------------------------------------------------------
--------------------------------------------------------------------------------
------------------------------------
>MH751962.1_Eimeria_ferrisi
--------------------------------------------------------------------------------
--------------------------------------------------------------------------------
------------------------------------------------TTTATTAGATACAAAACC-AACCCAC--TTT-
GTGGAGTCCTGGTGATTCATAGTAACCGAACGGATCGCAGTTGGCTTCGGCCCGCGATATATCTTTCAAGTTTCTGACCT
ATCAGCTTTCGACGGTAGGGTATTGGCCTACCGTGGCAGTGACGGGTAACGGGGAATTAGGGTTCGATTCCGGAGAGGGA
GCCTGAGAAACGGCTACCACATCTAAGGAAGGCAGCAGGCGCGCAAATTACCCAATGAAAACAGCTTCGAGGTA------
-------------GTGACGAGAAATAACAATACAGGGCATTTTTTGTTCTGTAATTGGAATGATGGGAATGTAAAACCCT
TTCA-GAGTAACAATTGGAGGGCAAGTCT-GGTGCCAGCAGCC-GCGGTAATTCCAGCT-CCAATAGTGTATATTAGAGT
TGTTGCAGTTAAAAAGCTCGTAGTTGGATTTCTGTCGTGGTCATCCGGTTCCGCCCGTATGGGTGTGCACCTGGTTTGCC
CTCGGCTTTCTTCCGTTTGCCTCTTGGCGCTTCATTGCGTC--TTTTGGTTTTTCGGAACTTTTAC-TTTGAGAAAAA-T
AGAGTGTTTCAAGCAGGCTTGTCGCCCTGAATACTTCAGCAT-GGAATAATAAGATAGGACCTTGGTTCTA-TTTTGTTG
GTTTCTAGGACTAAGGTAATGATTAATAGGGACAGTTGGGG-GCATTCGTATTTAACTGTCAGAGGTGAAATTCTTAGAT
TTGTTAAAGACGAACTACTGCGAAAGCATTTGCCAAGGATGTTTTCATTAATCAAGAACGACAGTA-GGGGG-TTTGAAG
ACGATTAGATACCGTCGTAATCTCTACCATAAACTATGCCGACTAGAGATAGGGAAAT-GCCTACCTT-GGCTTCTCCTG
CACCTCATGAGAAATCAAAGTCTCTGGGTTCT-GGGGGG-AGTATGGTCGCAAGGCTGAAACTTAAA-GGAATTGACGGA
AGGGCACCACCAGGCGTGGAG-CCTGCGGCTTAA-TTTGACTCAACACGGGGAAACTCACCAGGT-CCAGAC-AT-GGGA
AGGA--------------TTGACAGATTGATAGCTCTTTC-TTGATTCTATGGG-TGGTGGTGCAT-GGCCGTTCTTAGT
TGGT-GGAGTGATCTGTCTGG-TTAATTTCGATAACGAACGAGACCTTAGCCTGCTAAATAGGA-TCGGGAACTTTTGTT
TCCGCATCACTTCTTAGAGGGACTTT-GC-GTGTCTAACG-C-AAGGAAGTTTGAGGCAAT-AACAGGTCTGTGATGCCC
TTAGATGTTCTGGGCTGCACGCGCGCTACACTGATGCATGCAACGAGTTTTTAA-CCTTGGCC-----------------
--------------------------------------------------------------------------------
--------------------------------------------------------------------------------
--------------------------------------------------------------------------------
------------------------------------
>MH751963.1_Eimeria_ferrisi
--------------------------------------------------------------------------------
------------------------------------------------------------------------GG-TAATT
CTATGGCTAATACATGCGCACTCGCCTCCTTCTCTGG-AGGGGCTGTGTTTATTAGATACAAAACC-AACCCAC--TTT-
GTGGAGTCCTGGTGATTCATAGTAACCGAACGGATCGCAGTTGGCTTCGGCCCGCGATATATCTTTCAAGTTTCTGACCT
ATCAGCTTTCGACGGTAGGGTATTGGCCTACCGTGGCAGTGACGGGTAACGGGGAATTAGGGTTCGATTCCGGAGAGGGA
GCCTGAGAAACGGCTACCACATCTAAGGAAGGCAGCAGGCGCGCAAATTACCCAATGAAAACAGCTTCGAGGTA------
-------------GTGACGAGAAATAACAATACAGGGCATTTTTTGTTCTGTAATTGGAATGATGGGAATGTAAAACCCT
TTCA-GAGTAACAATTGGAGGGCAAGTCT-GGTGCCAGCAGCC-GCGGTAATTCCAGCT-CCAATAGTGTATATTAGAGT
TGTTGCAGTTAAAAAGCTCGTAGTTGGATTTCTGTCGTGGTCATCCGGTTCCGCCCGTATGGGTGTGCACCTGGTTTGCC
CTCGGCTTTCTTCCGTTTGCCTCTTGGCGCTTCATTGCGTC--TTTTGGTTTTTCGGAACTTTTAC-TTTGAGAAAAA-T
AGAGTGTTTCAAGCAGGCTTGTCGCCCTGAATACTTCAGCAT-GGAATAATAAGATAGGACCTTGGTTCTA-TTTTGTTG
GTTTCTAGGACTAAGGTAATGATTAATAGGGACAGTTGGGG-GCATTCGTATTTAACTGTCAGAGGTGAAATTCTTAGAT
TTGTTAAAGACGAACTACTGCGAAAGCATTTGCCAAGGATGTTTTCATTAATCAAGAACGACAGTA-GGGGG-TTTGAAG
ACGATTAGATACCGTCGTAATCTCTACCATAAACTATGCCGACTAGAGATAGGGAAAT-GCCTACCTT-GGCTTCTCCTG
CACCTCATGAGAAATCAAAGTCTCTGGGTTCT-GGGGGG-AGTATGGTCGCAAGGCTGAAACTTAAA-GGAATTGACGGA
AGGGCACCACCAGGCGTGGAG-CCTGCGGCTTAA-TTTGACTCAACACGGGGAAACTCACCAGGT-CCAGAC-AT-GGGA
AGGA--------------TTGACAGATTGATAGCTCTTTC-TTGATTCTATGGG-TGGTGGTGCAT-GGCCGTTCTTAGT
TGGT-GGAGTGATCTGTCTGG-TTAATTTCGATAACGAACGAGACCTTAGCCTGCTAAATAGGA-TCGGGAACTTTTGTT
TCCGCATCACTTCTTAGAGGGACTTT-GC-GTGTCTAACG-C-AAGGAAGTTTGAGGCAAT-AACAGGTCTGTGATGCCC
TTAGATGTTCTGGGCTGCACGCGCGCTACACTGATGCATGCAACGAGTTTTTAA-CCTTGGCCGGCAGGTCTAGG-----
--------------------------------------------------------------------------------
--------------------------------------------------------------------------------
--------------------------------------------------------------------------------
------------------------------------
>MH751964.1_Eimeria_falciformis
--------------------------------------------------------------------------------
--------------------------------------------------------------------------------
--------------------------------------------------------------------------------
--------------------------------------------------------------------------------
----------------------------------------------TAACGGGGAATTAGGGTTCGATTCCGGAGAGGGA
GCCTGAGAAACGGCTACCACATCTAAGGAAGGCAGCAGGCGCGCAAATTACCCAATGAAAACAGCTTCGAGGTA------
-------------GTGACGAGAAATAACAATACAGGGCATTTTTTGTTCTGTAATTGGAATGATGGGAATGTAAAACCCT
TTCA-GATTAACAATTGGAGGGCAAGTCT-GGTGCCAGCAGCC-GCGGTAATTCCAGCT-CCAATAGTGTATATTAGAGT
TGTTGCAGTTAAAAAGCTCGTAGTTGGATTTCTGSCGTGGTCATCCGGTTCCGCCTGTATGGGTGTGCGCCTGGTTTGCC
CTCGGCTTTCTTCCGTTAGCCT-TCGGCGCTTCACTGCGTC--TGTTGGTGTTTCGGAACTTTTAC-TTTGAGAAAAA-T
AGAGTGTTTCAAGCAGGCTTGTCGCCCTGAATACTTCAGCAT-GGAATAATAAGATAGGACCTTGGTTCTA-TTTTGKTG
GTTTCTAGGACTAAGGTAATGATTAATAGGGACAGTTGGGG-GCATTCGTATTTAACTGTCAGAGGTGAAATTCTTAGAT
TTGTTAAAGACGAACTACTGCGAAAGCATTTGCCAAGGATGTTTTCATTAATCAAGAACGACAGTA-GGGGG-TTTGAAG
ACGATTAGATACCGTCGTAATCTCTACCATAAACTATGCCGACTAGAGATAGGGAAAT-GCCTACCTT-GGCTTCTCCTG
CACCTCATGAGAAATCAAAGTCTCTGGGTTCT-GGGGGG-AGTATGGTCGCAAGGCTGAAACTTAAA-GGAATTGACGGA
AGGGCACCACCAGGCGTGGAG-CCTGCGGCTTAA-TTTGACTCAACACGGGGAAACTCACCAGGT-CCAGAC-AT-GGGA
AGGA--------------TTGACAGATTGATAGCTCTTTC-TTGATTCTATGGG-TGGTGGTGCAT-GGCCGTTCTTAGT
TGGT-GGAGTGATCTGTCTGG-TTAATTTCGATAACGAACGAGACCTTAGCCTGCTAAATAGGA----------------
--------------------------------------------------------------------------------
--------------------------------------------------------------------------------
--------------------------------------------------------------------------------
--------------------------------------------------------------------------------
--------------------------------------------------------------------------------
------------------------------------
>MH751965.1_Eimeria_ferrisi
--------------------------------------------------------------------------------
--------------------------------------------------------------------------------
---------------------------------------GGGGCTGTGTTTATTAGATACAAAACC-AACCCAC--TTT-
GTGGAGTCCTGGTGATTCATAGTAACCGAACGGATCGCAGTTGGCTTCGGCCCGCGATATATCTTTCAAGTTTCTGACCT
ATCAGCTTTCGACGGTAGGGTATTGGCCTACCGTGGCAGTGACGGGTAACGGGGAATTAGGGTTCGATTCCGGAGAGGGA
GCCTGAGAAACGGCTACCACATCTAAGGAAGGCAGCAGGCGCGCAAATTACCCAATGAAAACAGCTTCGAGGTA------
-------------GTGACGAGAAATAACAATACAGGGCATTTTTTGTTCTGTAATTGGAATGATGGGAATGTAAAACCCT
TTCA-GAGTAACAATTGGAGGGCAAGTCT-GGTGCCAGCAGCC-GCGGTAATTCCAGCT-CCAATAGTGTATATTAGAGT
TGTTGCAGTTAAAAAGCTCGTAGTTGGATTTCTGTCGTGGTCATCCGGTTCCGCCCGTATGGGTGTGCACCTGGTTTGCC
CTCGGCTTTCTTCCGTTTGCCTCTTGGCGCTTCATTGCGTC--TTTTGGTTTTTCGGAACTTTTAC-TTTGAGAAAAA-T
AGAGTGTTTCAAGCAGGCTTGTCGCCCTGAATACTTCAGCAT-GGAATAATAAGATAGGACCTTGGTTCTA-TTTTGTTG
GTTTCTAGGACTAAGGTAATGATTAATAGGGACAGTTGGGG-GCATTCGTATTTAACTGTCAGAGGTGAAATTCTTAGAT
TTGTTAAAGACGAACTACTGCGAAAGCATTTGCCAAGGATGTTTTCATTAATCAAGAACGACAGTA-GGGGG-TTTGAAG
ACGATTAGATACCGTCGTAATCTCTACCATAAACTATGCCGACTAGAGATAGGGAAAT-GCCTACCTT-GGCTTCTCCTG
CACCTCATGAGAAATCAAAGTCTCTGGGTTCT-GGGGGG-AGTATGGTCGCAAGGCTGAAACTTAAA-GGAATTGACGGA
AGGGCACCACCAGGCGTGGAG-CCTGCGGCTTAA-TTTGACTCAACACGGGGAAACTCACCAGGT-CCAGAC-AT-GGGA
AGGA--------------TTGACAGATTGATAGCTCTTTC-TTGATTCTATGGG-TGGTGGTGCAT-GGCCGTTCTTAGT
TGGT-GGAGTGATCTGTCTGG-TTAATTTCGATAACGAACGAGACCTTAGCCTGCTAAATAGGA-TCGGGAACTTTTGTT
TCCGCTTCACTTCTTAGAGGGACTTT-GC-GTGTCTAACG-C-AAGGAAGTTTGAGGCAAT-AACAGGTCTGTGATGCCC
TTAGATGTTCTGGGCTGCACGCGCGC------------------------------------------------------
--------------------------------------------------------------------------------
--------------------------------------------------------------------------------
--------------------------------------------------------------------------------
------------------------------------
>MH751966.1_Eimeria_ferrisi
--------------------------------------------------------------------------------
-----------------------------------------------------------------------TGG-TAATT
CTATGGCTAATACATGCGCACTCGCCTCCTTCTCTGG-AGGGGCTGTGTTTATTAGATACAAAACC-AACCCAC--TTT-
GTGGAGTCCTGGTGATTCATAGTAACCGAACGGATCGCAGTTGGCTTCGGCCCGCGATATATCTTTCAAGTTTCTGACCT
ATCAGCTTTCGACGGTAGGGTATTGGCCTACCGTGGCAGTGACGGGTAACGGGGAATTAGGGTTCGATTCCGGAGAGGGA
GCCTGAGAAACGGCTACCACATCTAAGGAAGGCAGCAGGCGCGCAAATTACCCAATGAAAACAGCTTCGAGGTA------
-------------GTGACGAGAAATAACAATACAGGGCATTTTTTGTTCTGTAATTGGAATGATGGGAATGTAAAACCCT
TTCA-GAGTAACAATTGGAGGGCAAGTCT-GGTGCCAGCAGCC-GCGGTAATTCCAGCT-CCAATAGTGTATATTAGAGT
TGTTGCAGTTAAAAAGCTCGTAGTTGGATTTCTGTCGTGGTCATCCGGTTCCGCCCGTATGGGTGTGCACCTGGTTTGCC
CTCGGCTTTCTTCCGTTTGCCTCTTGGCGCTTCATTGCGTC--TTTTGGTTTTTCGGAACTTTTAC-TTTGAGAAAAA-T
AGAGTGTTTCAAGCAGGCTTGTCGCCCTGAATACTTCAGCAT-GGAATAATAAGATAGGACCTTGGTTCTA-TTTTGTTG
GTTTCTAGGACTAAGGTAATGATTAATAGGGACAGTTGGGG-GCATTCGTATTTAACTGTCAGAGGTGAAATTCTTAGAT
TTGTTAAAGACGAACTACTGCGAAAGCATTTGCCAAGGATGTTTTCATTAATCAAGAACGACAGTA-GGGGG-TTTGAAG
ACGATTAGATACCGTCGTAATCTCTACCATAAACTATGCCGACTAGAGATAGGGAAAT-GCCTACCTT-GGCTTCTCCTG
CACCTCATGAGAAATCAAAGTCTCTGGGTTCT-GGGGGG-AGTATGGTCGCAAGGCTGAAACTTAAA-GGAATTGACGGA
AGGGCACCACCAGGCGTGGAG-CCTGCGGCTTAA-TTTGACTCAACACGGGGAAACTCACCAGGT-CCAGAC-AT-GGGA
AGGA--------------TTGACAGATTGATAGCTCTTTC-TTGATTCTATGGG-TGGTGGTGCAT-GGCCGTTCTTAGT
TGGT-GGAGTGATCTGTCTGG-TTAATTTCGATAACGAACGAGACCTTAGCCTGCTAAATAGGA-TCGGGAACTTTTGTT
TCCGCATCACTTCTTAGAGGGACTTT-GC-GTGTCTAACG-C-AAGGAAGTTTGAGGCAAT-AACAGGTCTGTGATGCCC
TTAGATGTTCTGGGCTGCACGCGCGCTACACTGATGCATGCAACGA----------------------------------
--------------------------------------------------------------------------------
--------------------------------------------------------------------------------
--------------------------------------------------------------------------------
------------------------------------
>MH751967.1_Eimeria_ferrisi
--------------------------------------------------------------------------------
--------------------------------------------------------------------------------
--------------------------------------------------------------------------------
--------------------------------------------------------------------------------
----------------------------------------------------------AGGGTTCGATTCCGGAGAGGGA
GCCTGAGAAACGGCTACCACATCTAAGGAAGGCAGCAGGCGCGCAAATTACCCAATGAAAACAGCTTCGAGGTA------
-------------GTGACGAGAAATAACAATACAGGGCATTTTTTGTTCTGTAATTGGAATGATGGGAATGTAAAACCCT
TTCA-GAGTAACAATTGGAGGGCAAGTCT-GGTGCCAGCAGCC-GCGGTAATTCCAGCT-CCAATAGTGTATATTAGAGT
TGTTGCAGTTAAAAAGCTCGTAGTTGGATTTCTGTCGTGGTCATCCGGTTCCGCCCGTATGGGTGTGCACCTGGTTTGCC
CTCGGCTTTCTTCCGTTTGCCTCTTGGCGCTTCATTGCGTC--TTTTGGTTTTTCGGAACTTTTAC-TTTGAGAAAAA-T
AGAGTGTTTCAAGCAGGCTTGTCGCCCTGAATACTTCAGCAT-GGAATAATAAGATAGGACCTTGGTTCTA-TTTTGTTG
GTTTCTAGGACTAAGGTAATGATTAATAGGGACAGTTGGGG-GCATTCGTATTTAACTGTCAGAGGTGAAATTCTTAGAT
TTGTTAAAGACGAACTACTGCGAAAGCATTTGCCAAGGATGTTTTCATTAATCAAGAACGACAGTA-GGGGG-TTTGAAG
ACGATTAGATACCGTCGTAATCTCTACCATAAACTATGCCGACTAGAGATAGGGAAAT-GCCTACCTT-GGCTTCTCCTG
CACCTCATGAGAAATCAAAGTCTCTGGGTTCT-GGGGGG-AGTATGGTCGCAAGGCTGAAACTTAAA-GGAATTGACGGA
AGGGCACCACCAGGCGTGGAG-CCTGCGGCTTAA-TTTGACTCAACACGGGGAAACTCACCAGGT-CCAGAC-AT-GGGA
AGGA--------------TTGACAGATTGATAGCTCTTTC-TTGATTCTATGGG-TGGTGGTGCAT-GGCCGTTCTTAGT
TGGT-GGAGTGATCTGTCTGG-TTAATTTCGATAACGAACGAGACCTTAGCCTGCTAAATAGGA-TCGGGAACTTTT---
--------------------------------------------------------------------------------
--------------------------------------------------------------------------------
--------------------------------------------------------------------------------
--------------------------------------------------------------------------------
--------------------------------------------------------------------------------
------------------------------------
>MH751968.1_Eimeria_ferrisi
--------------------------------------------------------------------------------
--------------------------------------------------------------------------------
--------------------------------------------------------------------------------
---------------------------------------------------------------------------GACCT
ATCAGCTTTCGACGGTAGGGTATTGGCCTACCGTGGCAGTGACGGGTAACGGGGAATTAGGGTTCGATTCCGGAGAGGGA
GCCTGAGAAACGGCTACCACATCTAAGGAAGGCAGCAGGCGCGCAAATTACCCAATGAAAACAGCTTCGAGGTA------
-------------GTGACGAGAAATAACAATACAGGGCATTTTTTGTTCTGTAATTGGAATGATGGGAATGTAAAACCCT
TTCA-GAGTAACAATTGGAGGGCAAGTCT-GGTGCCAGCAGCC-GCGGTAATTCCAGCT-CCAATAGTGTATATTAGAGT
TGTTGCAGTTAAAAAGCTCGTAGTTGGATTTCTGTCGTGGTCATCCGGTTCCGCCCGTATGGGTGTGCACCTGGTTTGCC
CTCGGCTTTCTTCCGTTTGCCTCTTGGCGCTTCATTGCGTC--TTTTGGTTTTTCGGAACTTTTAC-TTTGAGAAAAA-T
AGAGTGTTTCAAGCAGGCTTGTCGCCCTGAATACTTCAGCAT-GGAATAATAAGATAGGACCTTGGTTCTA-TTTTGTTG
GTTTCTAGGACTAAGGTAATGATTAATAGGGACAGTTGGGG-GCATTCGTATTTAACTGTCAGAGGTGAAATTCTTAGAT
TTGTTAAAGACGAACTACTGCGAAAGCATTTGCCAAGGATGTTTTCATTAATCAAGAACGACAGTA-GGGGG-TTTGAAG
ACGATTAGATACCGTCGTAATCTCTACCATAAACTATGCCGACTAGAGATAGGGAAAT-GCCTACCTT-GGCTTCTCCTG
CACCTCATGAGAAATCAAAGTCTCTGGGTTCT-GGGGGG-AGTATGGTCGCAAGGCTGAAACTTAAA-GGAATTGACGGA
AGGGCACCACCAGGCGTGGAG-CCTGCGGCTTAA-TTTGACTCAACACGGGGAAACTCACCAGGT-CCAGAC-AT-GGGA
AGGA--------------TTGACAGATTGATAGCTCTTTC-TTGATTCTATGGG-TGGTGGTGCAT-GGCCGTTCTTAGT
TGGT-GGAGTGATCTGTCTGG-TTAATTTCGATAACGAACGAGACCTTAGCCTGCTAAATAGGA-TCGGGAACTTTTGTT
TCC-----------------------------------------------------------------------------
--------------------------------------------------------------------------------
--------------------------------------------------------------------------------
--------------------------------------------------------------------------------
--------------------------------------------------------------------------------
------------------------------------
>MH751969.1_Eimeria_ferrisi
--------------------------------------------------------------------------------
--------------------------------------------------------------------------------
--------------------------------------------------------------------------------
-------------------------------------------------------------------------------T
ATCAGCTTTCGACGGTAGGGTATTGGCCTACCGTGGCAGTGACGGGTAACGGGGAATTAGGGTTCGATTCCGGAGAGGGA
GCCTGAGAAACGGCTACCACATCTAAGGAAGGCAGCAGGCGCGCAAATTACCCAATGAAAACAGCTTCGAGGTA------
-------------GTGACGAGAAATAACAATACAGGGCATTTTTTGTTCTGTAATTGGAATGATGGGAATGTAAAACCCT
TTCA-GAGTAACAATTGGAGGGCAAGTCT-GGTGCCAGCAGCC-GCGGTAATTCCAGCT-CCAATAGTGTATATTAGAGT
TGTTGCAGTTAAAAAGCTCGTAGTTGGATTTCTGTCGTGGTCATCCGGTTCCGCCCGTATGGGTGTGCACCTGGTTTGCC
CTCGGCTTTCTTCCGTTTGCCTCTTGGCGCTTCATTGCGTC--TTTTGGTTTTTCGGAACTTTTAC-TTTGAGAAAAA-T
AGAGTGTTTCAAGCAGGCTTGTCGCCCTGAATACTTCAGCAT-GGAATAATAAGATAGGACCTTGGTTCTA-TTTTGTTG
GTTTCTAGGACTAAGGTAATGATTAATAGGGACAGTTGGGG-GCATTCGTATTTAACTGTCAGAGGTGAAATTCTTAGAT
TTGTTAAAGACGAACTACTGCGAAAGCATTTGCCAAGGATGTTTTCATTAATCAAGAACGACAGTA-GGGGG-TTTGAAG
ACGATTAGATACCGTCGTAATCTCTACCATAAACTATGCCGACTAGAGATAGGGAAAT-GCCTACCTT-GGCTTCTCCTG
CACCTCATGAGAAATCAAAGTCTCTGGGTTCT-GGGGGG-AGTATGGTCGCAAGGCTGAAACTTAAA-GGAATTGACGGA
AGGGCACCACCAGGCGTGGAG-CCTGCGGCTTAA-TTTGACTCAACACGGGGAAACTCACCAGGT-CCAGAC-AT-GGGA
AGGA--------------TTGACAGATTGATAGCTCTTTC-TTGATTCTATGGG-TGGTGGTGCAT-GGCCGTTCTTAGT
TGGT-GGAGTGATCTGTCTGG-TTAATTTCGATAACGAACGAGACCTTAGCCTGCTAAATAGGA-TCGGGAACTTTTG--
--------------------------------------------------------------------------------
--------------------------------------------------------------------------------
--------------------------------------------------------------------------------
--------------------------------------------------------------------------------
--------------------------------------------------------------------------------
------------------------------------
>MH751970.1_Eimeria_ferrisi
--------------------------------------------------------------------------------
--------------------------------------------------------------------------------
---------TTACATGCGCACTCGCCTCCTTCTCTGG-AGGGGCTGTGTTTATTAGATACAAAACC-AACCCAC--TTT-
GTGGAGTCCTGGTGATTCATAGTAACCGAACGGATCGCAGTTGGCTTCGGCCCGCGATATATCTTTCAAGTTTCTGACCT
ATCAGCTTTCGACGGTAGGGTATTGGCCTACCGTGGCAGTGACGGGTAACGGGGAATTAGGGTTCGATTCCGGAGAGGGA
GCCTGAGAAACGGCTACCACATCTAAGGAAGGCAGCAGGCGCGCAAATTACCCAATGAAAACAGCTTCGAGGTA------
-------------GTGACGAGAAATAACAATACAGGGCATTTTTTGTTCTGTAATTGGAATGATGGGAATGTAAAACCCT
TTCA-GAGTAACAATTGGAGGGCAAGTCT-GGTGCCAGCAGCC-GCGGTAATTCCAGCT-CCAATAGTGTATATTAGAGT
TGTTGCAGTTAAAAAGCTCGTAGTTGGATTTCTGTCGTGGTCATCCGGTTCCGCCCGTATGGGTGTGCACCTGGTTTGCC
CTCGGCTTTCTTCCGTTTGCCTCTTGGCGCTTCATTGCGTC--TTTTGGTTTTTCGGAACTTTTAC-TTTGAGAAAAA-T
AGAGTGTTTCAAGCAGGCTTGTCGCCCTGAATACTTCAGCAT-GGAATAATAAGATAGGACCTTGGTTCTA-TTTTGTTG
GTTTCTAGGACTAAGGTAATGATTAATAGGGACAGTTGGGG-GCATTCGTATTTAACTGTCAGAGGTGAAATTCTTAGAT
TTGTTAAAGACGAACTACTGCGAAAGCATTTGCCAAGGATGTTTTCATTAATCAAGAACGACAGTA-GGGGG-TTTGAAG
ACGATTAGATACCGTCGTAATCTCTACCATAAACTATGCCGACTAGAGATAGGGAAAT-GCCTACCTT-GGCTTCTCCTG
CACCTCATGAGAAATCAAAGTCTCTGGGTTCT-GGGGGG-AGTATGGTCGCAAGGCTGAAACTTAAA-GGAATTGACGGA
AGGGCACCACCAGGCGTGGAG-CCTGCGGCTTAA-TTTGACTCAACACGGGGAAACTCACCAGGT-CCAGAC-AT-GGGA
AGGA--------------TTGACAGATTGATAGCTCTTTC-TTGATTCTATGGG-TGGTGGTGCAT-GGCCGTTCTTAGT
TGGT-GGAGTGATCTGTCTGG-TTAATTTCGATAACGAACGAGACCTTAGCCTGCTAAATAGGA-TCGGGAACTTTTGTT
TCCGCATCACTTCTTAGAGGGACTTT-GC-GTGTCTAACG-C-AAGGAAGTTTGAGGCAAT-AACAGGTCTGTGATGCCC
TTAGATGTTCTGGGCTGCACGCGCGCTACACTGATGCATGCAACGAGTTTTTAA-CCTTGGCCGGCAGGTCTAGGT----
--------------------------------------------------------------------------------
--------------------------------------------------------------------------------
--------------------------------------------------------------------------------
------------------------------------
>MH751971.1_Eimeria_ferrisi
--------------------------------------------------------------------------------
--------------------------------------------------------------------------------
--------------------------------------------------------------------------------
--------------------------------------------------------------------------TGACCT
ATCAGCTTTCGACGGTAGGGTATTGGCCTACCGTGGCAGTGACGGGTAACGGGGAATTAGGGTTCGATTCCGGAGAGGGA
GCCTGAGAAACGGCTACCACATCTAAGGAAGGCAGCAGGCGCGCAAATTACCCAATGAAAACAGCTTCGAGGTA------
-------------GTGACGAGAAATAACAATACAGGGCATTTTTTGTTCTGTAATTGGAATGATGGGAATGTAAAACCCT
TTCA-GAGTAACAATTGGAGGGCAAGTCT-GGTGCCAGCAGCC-GCGGTAATTCCAGCT-CCAATAGTGTATATTAGAGT
TGTTGCAGTTAAAAAGCTCGTAGTTGGATTTCTGTCGTGGTCATCCGGTTCCGCCCGTATGGGTGTGCACCTGGTTTGCC
CTCGGCTTTCTTCCGTTTGCCTCTTGGCGCTTCATTGCGTC--TTTTGGTTTTTCGGAACTTTTAC-TTTGAGAAAAA-T
AGAGTGTTTCAAGCAGGCTTGTCGCCCTGAATACTTCAGCAT-GGAATAATAAGATAGGACCTTGGTTCTA-TTTTGTTG
GTTTCTAGGACTAAGGTAATGATTAATAGGGACAGTTGGGG-GCATTCGTATTTAACTGTCAGAGGTGAAATTCTTAGAT
TTGTTAAAGACGAACTACTGCGAAAGCATTTGCCAAGGATGTTTTCATTAATCAAGAACGACAGTA-GGGGG-TTTGAAG
ACGATTAGATACCGTCGTAATCTCTACCATAAACTATGCCGACTAGAGATAGGGAAAT-GCCTACCTT-GGCTTCTCCTG
CACCTCATGAGAAATCAAAGTCTCTGGGTTCT-GGGGGG-AGTATGGTCGCAAGGCTGAAACTTAAA-GGAATTGACGGA
AGGGCACCACCAGGCGTGGAG-CCTGCGGCTTAA-TTTGACTCAACACGGGGAAACTCACCAGGT-CCAGAC-AT-GGGA
AGGA--------------TTGACAGATTGATAGCTCTTTC-TTGATTCTATGGG-TGGTGGTGCAT-GGCCGTTCTTAGT
TGGT-GGAGTGATCTGTCTGG-TTAATTTCGATAACGAACGAGACCTTAGCCTGCTAAATAGGA-TCGGGAACTTTTGTT
TCC-----------------------------------------------------------------------------
--------------------------------------------------------------------------------
--------------------------------------------------------------------------------
--------------------------------------------------------------------------------
--------------------------------------------------------------------------------
------------------------------------
>MH751972.1_Eimeria_ferrisi
--------------------------------------------------------------------------------
--------------------------------------------------------------------------------
--------------------------------------------------------------------------------
-----------------------------------------------CGGCCCGCGATATATCTTTCAAGTTTCTGACCT
ATCAGCTTTCGACGGTAGGGTATTGGCCTACCGTGGCAGTGACGGGTAACGGGGAATTAGGGTTCGATTCCGGAGAGGGA
GCCTGAGAAACGGCTACCACATCTAAGGAAGGCAGCAGGCGCGCAAATTACCCAATGAAAACAGCTTCGAGGTA------
-------------GTGACGAGAAATAACAATACAGGGCATTTTTTGTTCTGTAATTGGAATGATGGGAATGTAAAACCCT
TTCA-GAGTAACAATTGGAGGGCAAGTCT-GGTGCCAGCAGCC-GCGGTAATTCCAGCT-CCAATAGTGTATATTAGAGT
TGTTGCAGTTAAAAAGCTCGTAGTTGGATTTCTGTCGTGGTCATCCGGTTCCGCCCGTATGGGTGTGCACCTGGTTTGCC
CTCGGCTTTCTTCCGTTTGCCTCTTGGCGCTTCATTGCGTC--TTTTGGTTTTTCGGAACTTTTAC-TTTGAGAAAAA-T
AGAGTGTTTCAAGCAGGCTTGTCGCCCTGAATACTTCAGCAT-GGAATAATAAGATAGGACCTTGGTTCTA-TTTTGTTG
GTTTCTAGGACTAAGGTAATGATTAATAGGGACAGTTGGGG-GCATTCGTATTTAACTGTCAGAGGTGAAATTCTTAGAT
TTGTTAAAGACGAACTACTGCGAAAGCATTTGCCAAGGATGTTTTCATTAATCAAGAACGACAGTA-GGGGG-TTTGAAG
ACGATTAGATACCGTCGTAATCTCTACCATAAACTATGCCGACTAGAGATAGGGAAAT-GCCTACCTT-GGCTTCTCCTG
CACCTCATGAGAAATCAAAGTCTCTGGGTTCT-GGGGGG-AGTATGGTCGCAAGGCTGAAACTTAAA-GGAATTGACGGA
AGGGCACCACCAGGCGTGGAG-CCTGCGGCTTAA-TTTGACTCAACACGGGGAAACTCACCAGGT-CCAGAC-AT-GGGA
AGGA--------------TTGACAGATTGATAGCTCTTTC-TTGATTCTATGGG-TGGTGGTGCAT-GGCCGTTCTTAGT
TGGT-GGAGTGATCTGTCTGG-TTAATTTCGATAACGAACGAGACCTTAGCCTGCTAAATAGGA-TCGGGAACTTTTGTT
TCCGCTTCACTTCTTAGAGGGACTTT-GC-GTGTCTAACG-C-AAGGAAGTTTGAGGCAAT-AACAGGTCTGTGATGCCC
TTAGATG-------------------------------------------------------------------------
--------------------------------------------------------------------------------
--------------------------------------------------------------------------------
--------------------------------------------------------------------------------
------------------------------------
>MH751973.1_Eimeria_ferrisi
--------------------------------------------------------------------------------
--------------------------------------------------------------------------------
--------------------------------------------------------------------------------
--------------------------------------------------------------------------TGACCT
ATCAGCTTTCGACGGTAGGGTATTGGCCTACCGTGGCAGTGACGGGTAACGGGGAATTAGGGTTCGATTCCGGAGAGGGA
GCCTGAGAAACGGCTACCACATCTAAGGAAGGCAGCAGGCGCGCAAATTACCCAATGAAAACAGCTTCGAGGTA------
-------------GTGACGAGAAATAACAATACAGGGCATTTTTTGTTCTGTAATTGGAATGATGGGAATGTAAAACCCT
TTCA-GAGTAACAATTGGAGGGCAAGTCT-GGTGCCAGCAGCC-GCGGTAATTCCAGCT-CCAATAGTGTATATTAGAGT
TGTTGCAGTTAAAAAGCTCGTAGTTGGATTTCTGTCGTGGTCATCCGGTTCCGCCCGTATGGGTGTGCACCTGGTTTGCC
CTCGGCTTTCTTCCGTTTGCCTCTTGGCGCTTCATTGCGTC--TTTTGGTTTTTCGGAACTTTTAC-TTTGAGAAAAA-T
AGAGTGTTTCAAGCAGGCTTGTCGCCCTGAATACTTCAGCAT-GGAATAATAAGATAGGACCTTGGTTCTA-TTTTGTTG
GTTTCTAGGACTAAGGTAATGATTAATAGGGACAGTTGGGG-GCATTCGTATTTAACTGTCAGAGGTGAAATTCTTAGAT
TTGTTAAAGACGAACTACTGCGAAAGCATTTGCCAAGGATGTTTTCATTAATCAAGAACGACAGTA-GGGGG-TTTGAAG
ACGATTAGATACCGTCGTAATCTCTACCATAAACTATGCCGACTAGAGATAGGGAAAT-GCCTACCTT-GGCTTCTCCTG
CACCTCATGAGAAATCAAAGTCTCTGGGTTCT-GGGGGG-AGTATGGTCGCAAGGCTGAAACTTAAA-GGAATTGACGGA
AGGGCACCACCAGGCGTGGAG-CCTGCGGCTTAA-TTTGACTCAACACGGGGAAACTCACCAGGT-CCAGAC-AT-GGGA
AGGA--------------TTGACAGATTGATAGCTCTTTC-TTGATTCTATGGG-TGGTGGTGCAT-GGCCGTTCTTAGT
TGGT-GGAGTGATCTGTCTGG-TTAATTTCGATAACGAACGAGACCTTAGCCTGCTAAATAGGA-TCGGGAACTTTTGTT
TCC-----------------------------------------------------------------------------
--------------------------------------------------------------------------------
--------------------------------------------------------------------------------
--------------------------------------------------------------------------------
--------------------------------------------------------------------------------
------------------------------------
>MH751974.1_Eimeria_vermiformis
--------------------------------------------------------------------------------
--------------------------------------------------------------------------------
--------------------------------------------------------------------------------
--------------------------------------------------------------------------TGACCT
ATCAGCTTTCGACGGTAGGGTATTGGCCTACCGTGGCAGTGACGGGTAACGGGGAATTAGGGTTCGATTCCGGAGAGGGA
GCCTGAGAAACGGCTACCACATCTAAGGAAGGCAGCAGGCGCGCAAATTACCCAATGAAAACAGCTTCGAGGTA------
-------------GTGACGAGAAATAACAATACAGGGCATTTTTTGTTCTGTAATTGGAATGATGGGAATGTAAAACCCT
TTCA-GATTAACAATTGGAGGGCAAGTCT-GGTGCCAGCAGCC-GCGGTAATTCCAGCT-CCAATAGTGTATATTAGAGT
TGTTGCAGTTAAAAAGCTCGTAGTTGGATTTCTGTCGTGGTCATCCGGTTCCGCCCGTACGGGTGTGCGCCTGGTTTGCC
CTCGGCTTTCTTCCGTTAGCCT-TCGGCGCTTCATTGCGTC--TGTTGGTGTTTCGGAACTTTTAC-TTTGAGAAAAA-T
AGAGTGTTTCAAGCAGGCTTGTCGCCCTGAATACTTCAGCAT-GGAATAATAAGATAGGACCTTGGTTCTA-TTTTGTTG
GTTTCTAGGACTAAGGTAATGATTAATAGGGACAGTTGGGG-GCATTCGTATTTAACTGTCAGAGGTGAAATTCTTAGAT
TTGTTAAAGACGAACTACTGCGAAAGCATTTGCCAAGGATGTTTTCATTAATCAAGAACGACAGTA-GGGGG-TTTGAAG
ACGATTAGATACCGTCGTAATCTCTACCATAAACTATGCCGACTAGAGATAGGGAAAT-GCCTACCTT-GGCTTCTCCTG
CACCTCATGAGAAATCAAAGTCTCTGGGTTCT-GGGGGG-AGTATGGTCGCAAGGCTGAAACTTAAA-GGAATTGACGGA
AGGGCACCACCAGGCGTGGAG-CCTGCGGCTTAA-TTTGACTCAACACGGGGAAACTCACCAGGT-CCAGAC-AT-GGGA
AGGA--------------TTGACAGATTGATAGCTCTTTC-TTGATTCTATGGG-TGGTGGTGCAT-GGCCGTTCTTAGT
TGGT-GGAGTGATCTGTCTGG-TTAATTTCGATAACGAACGAGACCTTAGCCTGCTAAATAGGA-TCGGGAACCTCGGTT
TCCG----------------------------------------------------------------------------
--------------------------------------------------------------------------------
--------------------------------------------------------------------------------
--------------------------------------------------------------------------------
--------------------------------------------------------------------------------
------------------------------------
>MH751975.1_Eimeria_falciformis
--------------------------------------------------------------------------------
--------------------------------------------------------------------------------
--------------------------------------------------------------------------------
--------------------------------------------------------------------------------
--------------------------------------------------------------------------------
--------------TACCACATCTAAGGAAGGCAGCAGGCGCGCAAATTACCCAATGAAAACAGCTTCGAGGTA------
-------------GTGACGAGAAATAACAATACAGGGCATTTTTTGTTCTGTAATTGGAATGATGGGAATGTAAAACCCT
TTCA-GATTAACAATTGGAGGGCAAGTCT-GGTGCCAGCAGCC-GCGGTAATTCCAGCT-CCAATAGTGTATATTAGAGT
TGTTGCAGTTAAAAAGCTCGTAGTTGGATTTCTGYCGTGGTCATCCGGTTCCGCCTGTATGGGTGTGCGCCTGGTTTGCC
CTCGGCTTTCTTCCGTTAGCCT-TCGGCGCTTCACTGCGTC--TGTTGGTGTTTCGGAACTTTTAC-TTTGAGAAAAA-T
AGAGTGTTTCAAGCAGGCTTGTCGCCCTGAATACTTCAGCAT-GGAATAATAAGATAGGACCTTGGTTCTA-TTTTGTTG
GTTTCTAGGACTAAGGTAATGATTAATAGGGACAGTTGGGG-GCATTCGTATTTAACTGTCAGAGGTGAAATTCTTAGAT
TTGTTAAAGACGAACTACTGCGAAAGCATTTGCCAAGGATGTTTTCATTAATCAAGAACGACAGTA-GGGGG-TTTGAAG
ACGATTAGATACCGTCGTAATCTCTACCATAAACTATGCCGACTAGAGATAGGGAAAT-GCCTACCTT-GGCTTCTCCTG
CACCTCATGAGAAATCAAAGTCTCTGGGTTCT-GGGGGG-AGTATGGTCGCAAGGCTGAAACTTAAA-GGAATTGACGGA
AGGGCACCACCAGGTGTGGAGCCCTGCGGCTTAA-TTTGACTCAACACGGGGAAACTCACCAGGT-CCAGAC-AT-GGGA
AGGA--------------TTGACAGATTGATAGCTCTTTC-TTGATTCTATGGG-TGGTGGTGCAT-GGCCGTTCTTAGT
TGGT-GGAGTGATCTGTCTGG-TTAATTTCGATAACGAACGAGACCTTAGCCTGCTAAATAGGA-TCGGGAACCTCGGTT
TCCG----------------------------------------------------------------------------
--------------------------------------------------------------------------------
--------------------------------------------------------------------------------
--------------------------------------------------------------------------------
--------------------------------------------------------------------------------
------------------------------------
>MH751976.1_Eimeria_falciformis
--------------------------------------------------------------------------------
--------------------------------------------------------------------------------
--------------------------------------------------------------------------------
--------------------------------------------------------------------------------
--------------------------------------------------------------------------------
--------------------------------------------------------------------------------
--------------------------------------------------------------------------------
--------------------------------------------------------------------------------
---------------------------------------GTCATCCGGTTCCGCCTGTATGGGTGTGCGCCTGGTTTGCC
CTCGGCTTTCTTCCGTTAGCCT-TCGGCGCTTCACTGCGTC--TGTTGGTGTTTCGGAACTTTTAC-TTTGAGAAAAA-T
AGAGTGTTTCAAGCAGGCTTGTCGCCCTGAATACTTCAGCAT-GGAATAATAAGATAGGACCTTGGTTCTA-TTTTGTTG
GTTTCTAGGACTAAGGTAATGATTAATAGGGACAGTTGGGG-GCATTCGTATTTAACTGTCAGAGGTGAAATTCTTAGAT
TTGTTAAAGACGAACTACTGCGAAAGCATTTGCCAAGGATGTTTTCATTAATCAAGAACGACAGTA-GGGGG-TTTGAAG
ACGATTAGATACCGTCGTAATCTCTACCATAAACTATGCCGACTAGAGATAGGGAAAT-GCCTACCTT-GGCTTCTCCTG
CACCTCATGAGAAATCAAAGTCTCTGGGTTCT-GGGGGG-AGTATGGTCGCAAGGCTGAAACTTAAA-GGAATTGACGGA
AGGGCACCACCAGGCGTGGAG-CCTGCGGCTTAA-TTTGACTCAACACGGGGAAACTCACCAGGT-CCAGAC-AT-GGGA
AGGA--------------TTGACAGATTGATAGCTCTTTC-TTGATTCTATGGG-TGGTGGTGCAT-GGCCGTTCTTAGT
TGGT-GGAGTGATCTGTCTGG-TTAATTTCGATAACGAACGAGACCTTAGCCTGCTAAATAGGA-TCGGGAACCTCGGTT
TCCGCATCACTTCTTAGAGGGACTTT-GC-GTGTCTAACG-C-AAGGAAGTTTGAGGCAAT-AACAGGTCTGTGATGCCC
TTAGATGTTCTGGGCTGCACGCGCGCTACACTGATGCATGC---------------------------------------
--------------------------------------------------------------------------------
--------------------------------------------------------------------------------
--------------------------------------------------------------------------------
------------------------------------
>MH751977.1_Eimeria_vermiformis
--------------------------------------------------------------------------------
--------------------------------------------------------------------------------
-------------------------------------------CTGTGTTTATTAGATACAAAACC-AACCCAC--TTT-
GTGGAGTCTGGGTGATTCATAGTAACCGAACGGATCGCAGTTGGCTTCGGCCCGCGATATATCTTTCAAGTTTCTGACCT
ATCAGCTTTCGACGGTAGGGTATTGGCCTACCGTGGCAGTGACGGGTAACGGGGAATTAGGGTTCGATTCCGGAGAGGGA
GCCTGAGAAACGGCTACCACATCTAAGGAAGGCAGCAGGCGCGCAAATTACCCAATGAAAACAGCTTCGAGGTA------
-------------GTGACGAGAAATAACAATACAGGGCATTTTTTGTTCTGTAATTGGAATGATGGGAATGTAAAACCCT
TTCA-GATTAACAATTGGAGGGCAAGTCT-GGTGCCAGCAGCC-GCGGTAATTCCAGCT-CCAATAGTGTATATTAGAGT
TGTTGCAGTTAAAAAGCTCGTAGTTGGATTTCTGTCGTGGTCATCCGGTTCCGCCCGTACGGGTGTGCGCCTGGTTTGCC
CTCGGCTTTCTTCCGTTAGCCT-TCGGCGCTTCATTGCGTC--TGTTGGTGTTTCGGAACTTTTAC-TTTGAGAAAAA-T
AGAGTGTTTCAAGCAGGCTTGTCGCCCTGAATACTTCAGCAT-GGAATAATAAGATAGGACCTTGGTTCTA-TTTTGTTG
GTTTCTAGGACTAAGGTAATGATTAATAGGGACAGTTGGGG-GCATTCGTATTTAACTGTCAGAGGTGAAATTCTTAGAT
TTGTTAAAGACGAACTACTGCGAAAGCATTTGCCAAGGATGTTTTCATTAATCAAGAACGACAGTA-GGGGG-TTTGAAG
ACGATTAGATACCGTCGTAATCTCTACCATAAACTATGCCGACTAGAGATAGGGAAAT-GCCTACCTT-GGCTTCTCCTG
CACCTCATGAGAAATCAAAGTCTCTGGGTTCT-GGGGGG-AGTATGGTCGCAAGGCTGAAACTTAAA-GGAATTGACGGA
AGGGCACCACCAGGCGTGGAG-CCTGCGGCTTAA-TTTGACTCAACACGGGGAAACTCACCAGGT-CCAGAC-AT-GGGA
AGGA--------------TTGACAGATTGATAGCTCTTTC-TTGATTCTATGGG-TGGTGGTGCAT-GGCCGTTCTTAGT
TGGT-GGAGTGATCTGTCTGG-TTAATTTCGATAACGAACGAGACCTTAGCCTGCTAAATAGGA-TCGGGAACCTCGGTT
TCCGCATCACTTCTTAGAGGGACTTT-GC-GTGTCTAACG-C-AAGGAAGTTTGAGGCAAT-AACAGGTCTGTGATGCCC
TTAGATGTTCTGGGCTGCACGCGCGCTACACTGATGCATGC---------------------------------------
--------------------------------------------------------------------------------
--------------------------------------------------------------------------------
--------------------------------------------------------------------------------
------------------------------------
>MH751978.1_Eimeria_falciformis
--------------------------------------------------------------------------------
-----------------------------------------------------------------------TGG-TAATT
CTATGGCTAATACATGCGCACTCGCCTCCTTCTCTGG-AGGGGCTGTGTTTATTAGATACAAAACC-AACCCAC--TTT-
GTGGAGTCTGGGTGATTCATAGTAACCGAACGGATCGCAGTTGGCTTCGGCCCGCGATATATCTTTCAAGTTTCTGACCT
ATCAGCTTTCGACGGTAGGGTATTGGCCTACCGTGGCAGTGACGGGTAACGGGGAATTAGGGTTCGATTCCGGAGAGGGA
GCCTGAGAAACGGCTACCACATCTAAGGAAGGCAGCAGGCGCGCAAATTACCCAATGAAAACAGCTTCGAGGTA------
-------------GTGACGAGAAATAACAATACAGGGCATTTTTTGTTCTGTAATTGGAATGATGGGAATGTAAAACCCT
TTCA-GATTAACAATTGGAGGGCAAGTCT-GGTGCCAGCAGCC-GCGGTAATTCCAGCT-CCAATAGTGTATATTAGAGT
TGTTGCAGTTAAAAAGCTCGTAGTTGGATTTCTGCCGTGGTCATCCGGTTCCGCCTGTATGGGTGTGCGCCTGGTTTGCC
CTCGGCTTTCTTCCGTTAGCCT-TCGGCGCTTCACTGCGTC--TGTTGGTGTTTCGGAACTTTTAC-TTTGAGAAAAA-T
AGAGTGTTTCAAGCAGGCTTGTCGCCCTGAATACTTCAGCAT-GGAATAATAAGATAGGACCTTGGTTCTA-TTTTGTTG
GTTTCTAGGACTAAGGTAATGATTAATAGGGACAGTTGGGG-GCATTCGTATTTAACTGTCAGAGGTGAAATTCTTAGAT
TTGTTAAAGACGAACTACTGCGAAAGCATTTGCCAAGGATGTTTTCATTAATCAAGAACGACAGTA-GGGGG-TTTGAAG
ACGATTAGATACCGTCGTAATCTCTACCATAAACTATGCCGACTAGAGATAGGGAAAT-GCCTACCTT-GGCTTCTCCTG
CACCTCATGAGAAATCAAAGTCTCTGGGTTCT-GGGGGG-AGTATGGTCGCAAGGCTGAAACTTAAA-GGAATTGACGGA
AGGGCACCACCAGGCGTGGAG-CCTGCGGCTTAA-TTTGACTCAACACGGGGAAACTCACCAGGT-CCAGAC-AT-GGGA
AGGA--------------TTGACAGATTGATAGCTCTTTC-TTGATTCTATGGG-TGGTGGTGCAT-GGCCGTTCTTAGT
TGGT-GGAGTGATCTGTCTGG-TTAATTTCGATAACGAACGAGACCTTAGCCTGCTAAATAGGA-TCGGGAACCTCGGTT
TCCGCATCACTTCTTAGAGGGACTTT-GC-GTGTCTAACG-C-AAGGAAGTTTGAGGCAAT-AACAGGTCTGTGATGCCC
TTAGATGTTCTGGGCTGCACGCGCGCTACACTGATGCATGCAACGAGTTTTTAA-CCTTGGCC-----------------
--------------------------------------------------------------------------------
--------------------------------------------------------------------------------
--------------------------------------------------------------------------------
------------------------------------
>MH751979.1_Eimeria_ferrisi
--------------------------------------------------------------------------------
-----------------------------------------------------------------------TGG-TAATT
CTATGGCTAATACATGCGCACTCGCCTCCTTCTCTGG-AGGGGCTGTGTTTATTAGATACAAAACC-AACCCAC--TTT-
GTGGAGTCCTGGTGATTCATAGTAACCGAACGGATCGCAGTTGGCTTCGGCCCGCGATATATCTTTCAAGTTTCTGACCT
ATCAGCTTTCGACGGTAGGGTATTGGCCTACCGTGGCAGTGACGGGTAACGGGGAATTAGGGTTCGATTCCGGAGAGGGA
GCCTGAGAAACGGCTACCACATCTAAGGAAGGCAGCAGGCGCGCAAATTACCCAATGAAAACAGCTTCGAGGTA------
-------------GTGACGAGAAATAACAATACAGGGCATTTTTTGTTCTGTAATTGGAATGATGGGAATGTAAAACCCT
TTCA-GAGTAACAATTGGAGGGCAAGTCT-GGTGCCAGCAGCC-GCGGTAATTCCAGCT-CCAATAGTGTATATTAGAGT
TGTTGCAGTTAAAAAGCTCGTAGTTGGATTTCTGTCGTGGTCATCCGGTTCCGCCCGTATGGGTGTGCACCTGGTTTGCC
CTCGGCTTTCTTCCGTTTGCCTCTTGGCGCTTCATTGCGTC--TTTTGGTTTTTCGGAACTTTTAC-TTTGAGAAAAA-T
AGAGTGTTTCAAGCAGGCTTGTCGCCCTGAATACTTCAGCAT-GGAATAATAAGATAGGACCTTGGTTCTA-TTTTGTTG
GTTTCTAGGACTAAGGTAATGATTAATAGGGACAGTTGGGG-GCATTCGTATTTAACTGTCAGAGGTGAAATTCTTAGAT
TTGTTAAAGACGAACTACTGCGAAAGCATTTGCCAAGGATGTTTTCATTAATCAAGAACGACAGTA-GGGGG-TTTGAAG
ACGATTAGATACCGTCGTAATCTCTACCATAAACTATGCCGACTAGAGATAGGGAAAT-GCCTACCTT-GGCTTCTCCTG
CACCTCATGAGAAATCAAAGTCTCTGGGTTCTGGGGGG--AGTATGGTCGCAAGGCTGAAACTTAAA-GGAATTGACGGA
AGGGCACCACCAGGCGTGGAG-CCTGCGGCTTAA-TTTGACTCAACACGGGGAAACTCACCAGGT-CCAGAC-AT-GGGA
AGGA--------------TTGACAGATTGATAGCTCTTTC-TTGATTCTATGGG-TGGTGGTGCAT-GGCCGTTCTTAGT
TGGT-GGAGTGATCTGTCTGG-TTAATTTCGATAACGAACGAGACCTTAGCCTGCTAAATAGGA-TCGGGAACTTTTGTT
TCCGCATCACTTCTTAGAGGGACTTT-GC-GTGTCTAACG-C-AAGGAAGTTTGAGGCAAT-AACAGGTCTGTGATGCCC
TTAGATGTTCTGGGCTGCACGCGCGCTACACTGATGCATGCAACGAGTTTTTAA-CCTTGGCCGGCAGGTCTAGGTAATC
TTTTGAGTATGCA-------------------------------------------------------------------
--------------------------------------------------------------------------------
--------------------------------------------------------------------------------
------------------------------------
>MH751980.1_Eimeria_falciformis
--------------------------------------------------------------------------------
-------------------------------------------------------TTACATGG-ATAACCATGG-TAATT
CTATGGCTAATACATGCGCACTCGCCTCCTTCTCTGG-AGGGGCTGTGTTTATTAGATACAAAACC-AACCCAC--TTT-
GTGGAGTCTGGGTGATTCATAGTAACCGAACGGATCGCAGTTGGCTTCTGCCCGCGATATATCTTTCAAGTTTCTGACCT
ATCAGCTTTCGACGGTAGGGTATTGGCCTACCGTGGCAGTGACGGGTAACGGGGAATTAGGGTTCGATTCCGGAGAGGGA
GCCTGAGAAACGGCTACCACATCTAAGGAAGGCAGCAGGCGCGCAAATTACCCAATGAAAACAGCTTCGAGGTA------
-------------GTGACGAGAAATAACAATACAGGGCATTTTTTGTTCTGTAATTGGAATGATGGGAATGTAAAACCCT
TTCA-GATTAACAATTAGAGGGCAAGTCT-GGTGCCAGCAGCC-GCGGTAATTCCAGCT-CCAATAGTGTATATTAGAGT
TGTTGCAGTTAAAAAGCTCGTAGTTGGATTTCTGCCGTGGTCATCCGGTTCCGCCTGTATGGGTGTGCGCCTGGTTTGCC
CTCGGCTTTCTTCCGTTAGCCT-TCGGCGCTTCACTGCGTC--TGTTGGTGTYTCGGAACTTTTAC-TTTGAGAAAAA-T
AGAGTGTTTCAAGCAGGCTTGTCGCCCTGAATACTTCAGCAT-GGAATAATAAGATAGGACCTTGGTTCTA-TTTTGTTG
GTTTCTAGGACTAAGGTAATGATTAATAGGGACAGTTGGGG-GCATTCGTATTTAACTGTCAGAGGTGAAATTCTTAGAT
TTGTTAAAGACGAACTACTGCGAAAGCATTTGCCAAGGATGTTTTCATTAATCAAGAACGACAGTA-GGGGG-TTTGAAG
ACGATTAGATACCGTCGTAATCTCTACCATAAACTATGCCGACTAGAGATAGGGAAAT-GCCTACCTT-GGCTTCTCCTG
CACCTCATGAGAAATCAAAGTCTCTGGGTTCT-GGGGGG-AGTATGGTCGCAAGGCTGAAACTTAAA-GGAATTGACGGA
AGGGCACCACCAGGCGTGGAG-CCTGCGGCTTAA-TTTGACTCAACACGGGGAAACTCACCAGGT-CCAGAC-AT-GGGA
AGGA--------------TTGACAGATTGATAGCTCTTTC-TTGATTCTATGGG-TGGTGGTGCAT-GGCCGTTCTTAGT
TGGT-GGAGTGATCTGTCTGG-TTAATTTCGATAACGAACGAGACCTTAGCCTGCTAAATAGGA-TCGGGAACCTCGGTT
TCCGCATCACTTCTTAGAGGGACTTT-GC-GTGTCTAACG-C-AAGGAAGTTTGAGGCAAT-AACAGGTCTGTGATGCCC
TTAGATGTTCTGGGCTGCACGCGCGCTACACTGATGCATGC---------------------------------------
--------------------------------------------------------------------------------
--------------------------------------------------------------------------------
--------------------------------------------------------------------------------
------------------------------------
>MH751981.1_Eimeria_falciformis
--------------------------------------------------------------------------------
--------------------------------------------------------------------------------
----------TACATGCGCACTCGCCTCCTTCTCTGG-AGGGGCTGTGTTTATTAGATACAAAACC-AACCCAC--TTT-
GTGGAGTCTGGGTGATTCATAGTAACCGAACGGATCGCAGTTGGCTTCGGCCCGCGATATATCTTTCAAGTTTCTGACCT
ATCAGCTTTCGACGGTAGGGTATTGGCCTACCGTGGCAGTGACGGGTAACGGGGAATTAGGGTTCGATTCCGGAGAGGGA
GCCTGAGAAACGGCTACCACATCTAAGGAAGGCAGCAGGCGCGCAAATTACCCAATGAAAACAGCTTCGAGGTA------
-------------GTGACGAGAAATAACAATACAGGGCATTTTTTGTTCTGTAATTGGAATGATGGGAATGTAAAACCCT
TTCA-GATTAACAATTGGAGGGCAAGTCT-GGTGCCAGCAGCC-GCGGTAATTCCAGCT-CCAATAGTGTATATTAGAGT
TGTTGCAGTTAAAAAGCTCGTAGTTGGATTTCTGCCGTGGTCATCCGGTTCCGCCTGTATGGGTGTGCGCCTGGTTTGCC
CTCGGCTTTCTTCCGTTAGCCT-TCGGCGCTTCACTGCGTC--TGTTGGTGTTTCGGAACTTTTAC-TTTGAGAAAAA-T
AGAGTGTTTCAAGCAGGCTTGTCGCCCTGAATACTTCAGCAT-GGAATAATAAGATAGGACCTTGGTTCTA-TTTTGTTG
GTTTCTAGGACTAAGGTAATGATTAATAGGGACAGTTGGGG-GCATTCGTATTTAACTGTCAGAGGTGAAATTCTTAGAT
TTGTTAAAGACGAACTACTGCGAAAGCATTTGCCAAGGATGTTTTCATTAATCAAGAACGACAGTA-GGGGG-TTTGAAG
ACGATTAGATACCGTCGTAATCTCTACCATAAACTATGCCGACTAGAGATAGGGAAAT-GCCTACCTT-GGCTTCTCCTG
CACCTCATGAGAAATCAAAGTCTCTGGGTTCT-GGGGGG-AGTATGGTCGCAAGGCTGAAACTTAAA-GGAATTGACGGA
AGGGCACCACCAGGCGTGGAG-CCTGCGGCTTAA-TTTGACTCAACACGGGGAAACTCACCAGGT-CCAGAC-AT-GGGA
AGGA--------------TTGACAGATTGATAGCTCTTTC-TTGATTCTATGGG-TGGTGGTGCAT-GGCCGTTCTTAGT
TGGT-GGAGTGATCTGTCTGG-TTAATTTCGATAACGAACGAGACCTTAGCCTGCTAAATAGGA-TCGGGAACCTCGGTT
TCCGCATCACTTCTTAGAGGGACTTT-GC-GTGTCTAACG-C-AAGGAAGTTTGAGGCAAT-AACAGGTCTGTGATGCCC
TTAGATGTTCTGGGCTGCACGCGCGCT-----------------------------------------------------
--------------------------------------------------------------------------------
--------------------------------------------------------------------------------
--------------------------------------------------------------------------------
------------------------------------
>MH751982.1_Eimeria_ferrisi
--------------------------------------------------------------------------------
------------------------------------------------------------------------------TT
CTATGGCTAATACATGCGCACTCGCCTCCTTCTCTGG-AGGGGCTGTGTTTATTAGATACAAAACC-AACCCAC--TTT-
GTGGAGTCCTGGTGATTCATAGTAACCGAACGGATCGCAGTTGGCTTCGGCCCGCGATATATCTTTCAAGTTTCTGACCT
ATCAGCTTTCGACGGTAGGGTATTGGCCTACCGTGGCAGTGACGGGTAACGGGGAATTAGGGTTCGATTCCGGAGAGGGA
GCCTGAGAAACGGCTACCACATCTAAGGAAGGCAGCAGGCGCGCAAATTACCCAATGAAAACAGCTTCGAGGTA------
-------------GTGACGAGAAATAACAATACAGGGCATTTTTTGTTCTGTAATTGGAATGATGGGAATGTAAAACCCT
TTCA-GAGTAACAATTGGAGGGCAAGTCT-GGTGCCAGCAGCC-GCGGTAATTCCAGCT-CCAATAGTGTATATTAGAGT
TGTTGCAGTTAAAAAGCTCGTAGTTGGATTTCTGTCGTGGTCATCCGGTTCCGCCCGTATGGGTGTGCACCTGGTTTGCC
CTCGGCTTTCTTCCGTTTGCCTCTTGGCGCTTCATTGCGTC--TTTTGGTTTTTCGGAACTTTTAC-TTTGAGAAAAA-T
AGAGTGTTTCAAGCAGGCTTGTCGCCCTGAATACTTCAGCAT-GGAATAATAAGATAGGACCTTGGTTCTA-TTTTGTTG
GTTTCTAGGACTAAGGTAATGATTAATAGGGACAGTTGGGG-GCATTCGTATTTAACTGTCAGAGGTGAAATTCTTAGAT
TTGTTAAAGACGAACTACTGCGAAAGCATTTGCCAAGGATGTTTTCATTAATCAAGAACGACAGTA-GGGGG-TTTGAAG
ACGATTAGATACCGTCGTAATCTCTACCATAAACTATGCCGACTAGAGATAGGGAAAT-GCCTACCTT-GGCTTCTCCTG
CACCTCATGAGAAATCAAAGTCTCTGGGTTCT-GGGGGG-AGTATGGTCGCAAGGCTGAAACTTAAA-GGAATTGACGGA
AGGGCACCACCAGGCGTGGAG-CCTGCGGCTTAA-TTTGACTCAACACGGGGAAACTCACCAGGT-CCAGAC-AT-GGGA
AGGA--------------TTGACAGATTGATAGCTCTTTC-TTGATTCTATGGG-TGGTGGTGCAT-GGCCGTTCTTAGT
TGGT-GGAGTGATCTGTCTGG-TTAATTTCGATAACGAACGAGACCTTAGCCTGCTAAATAGGA-TCGGGAACTTTTGTT
TCCGCTTCACTTCTTAGAGGGACTTT-GC-GTGTCTAACG-C-AAGGAAGTTTGAGGCAAT-AACAGGTCTGTGATGCCC
TTAGATGTTCTGGGCTGCACGCGCGCTACACTGATGCATGCAACGAG---------------------------------
--------------------------------------------------------------------------------
--------------------------------------------------------------------------------
--------------------------------------------------------------------------------
------------------------------------
>MH751983.1_Eimeria_ferrisi
--------------------------------------------------------------------------------
--------------------------------------------------------------------------------
--------------------------------------------------------------------------------
--------------------------------------------------------------------------------
--------------------------------------------------------------------------------
--------------------------------------------------------------------------------
--------------------------------------------------------------------------------
------AGTAACAATTGGAGGGCAAGTCT-GGTGCCAGCAGCC-GCGGTAATTCCAGCT-CCAATAGTGTATATTAGAGT
TGTTGCAGTTAAAAAGCTCGTAGTTGGATTTCTGTCGTGGTCATCCGGTTCCGCCCGTATGGGTGTGCACCTGGTTTGCC
CTCGGCTTTCTTCCGTTTGCCTCTTGGCGCTTCATTGCGTC--TTTTGGTTTTTCGGAACTTTTAC-TTTGAGAAAAA-T
AGAGTGTTTCAAGCAGGCTTGTCGCCCTGAATACTTCAGCAT-GGAATAATAAGATAGGACCTTGGTTCTA-TTTTGTTG
GTTTCTAGGACTAAGGTAATGATTAATAGGGACAGTTGGGG-GCATTCGTATTTAACTGTCAGAGGTGAAATTCTTAGAT
TTGTTAAAGACGAACTACTGCGAAAGCATTTGCCAAGGATGTTTTCATTAATCAAGAACGACAGTA-GGGGG-TTTGAAG
ACGATTAGATACCGTCGTAATCTCTACCATAAACTATGCCGACTAGAGATAGGGAAAT-GCCTACCTT-GGCTTCTCCTG
CACCTCATGAGAAATCAAAGTCTCTGGGTTCT-GGGGGG-AGTATGGTCGCAAGGCTGAAACTTAAA-GGAATTGACGGA
AGGGCACCACCAGGCGTGGAG-CCTGCGGCTTAA-TTTGACTCAACACGGGGAAACTCACCAGGT-CCAGAC-AT-GGGA
AGGA--------------TTGACAGATTGATAGCTCTTTC-TTGATTCTATGGG-TGGTGGTGCAT-GGCCGTTCTTAGT
TGGT-GGAGTGATCTGTCTGG-TTAATTTCGATAACGAACGAGACCTTAGCCTGCTAAATAGGA-TCGGGAACTTTTGTT
TCCGCATCACTTCTTAGAGGGACTTT-GC-GTGTCTAACG-C-AAGGAAGTTTGAGGCAAT-AACAGGTCTGTGATGCCC
TTAGATGTTCTGGGCTGCACGCGCGCTACACTGATGCATGCAACGAGTTTTTAA-CCTTGGCCGGCAGGTCTAGGTAATC
TTTTGAGTATGCA-------------------------------------------------------------------
--------------------------------------------------------------------------------
--------------------------------------------------------------------------------
------------------------------------
>MH751984.1_Eimeria_ferrisi
--------------------------------------------------------------------------------
--------------------------------------------------------------------------------
----------TACATGCGCACTCGCCTCCTTCTCTGG-AGGGGCTGTGTTTATTAGATACAAAACC-AACCCAC--TTT-
GTGGAGTCCTGGTGATTCATAGTAACCGAACGGATCGCAGTTGGCTTCGGCCCGCGATATATCTTTCAAGTTTCTGACCT
ATCAGCTTTCGACGGTAGGGTATTGGCCTACCGTGGCAGTGACGGGTAACGGGGAATTAGGGTTCGATTCCGGAGAGGGA
GCCTGAGAAACGGCTACCACATCTAAGGAAGGCAGCAGGCGCGCAAATTACCCAATGAAAACAGCTTCGAGGTA------
-------------GTGACGAGAAATAACAATACAGGGCATTTTTTGTTCTGTAATTGGAATGATGGGAATGTAAAACCCT
TTCA-GAGTAACAATTGGAGGGCAAGTCT-GGTGCCAGCAGCC-GCGGTAATTCCAGCT-CCAATAGTGTATATTAGAGT
TGTTGCAGTTAAAAAGCTCGTAGTTGGATTTCTGTCGTGGTCATCCGGTTCCGCCCGTATGGGTGTGCACCTGGTTTGCC
CTCGGCTTTCTTCCGTTTGCCTCTTGGCGCTTCATTGCGTC--TTTTGGTTTTTCGGAACTTTTAC-TTTGAGAAAAA-T
AGAGTGTTTCAAGCAGGCTTGTCGCCCTGAATACTTCAGCAT-GGAATAATAAGATAGGACCTTGGTTCTA-TTTTGTTG
GTTTCTAGGACTAAGGTAATGATTAATAGGGACAGTTGGGG-GCATTCGTATTTAACTGTCAGAGGTGAAATTCTTAGAT
TTGTTAAAGACGAACTACTGCGAAAGCATTTGCCAAGGATGTTTTCATTAATCAAGAACGACAGTA-GGGGG-TTTGAAG
ACGATTAGATACCGTCGTAATCTCTACCATAAACTATGCCGACTAGAGATAGGGAAAT-GCCTACCTT-GGCTTCTCCTG
CACCTCATGAGAAATCAAAGTCTCTGGGTTCT-GGGGGG-AGTATGGTCGCAAGGCTGAAACTTAAA-GGAATTGACGGA
AGGGCACCACCAGGCGTGGAG-CCTGCGGCTTAA-TTTGACTCAACACGGGGAAACTCACCAGGT-CCAGAC-AT-GGGA
AGGA--------------TTGACAGATTGATAGCTCTTTC-TTGATTCTATGGG-TGGTGGTGCAT-GGCCGTTCTTAGT
TGGT-GGAGTGATCTGTCTGG-TTAATTTCGATAACGAACGAGACCTTAGCCTGCTAAATAGGA-TCGGGAACTTTTGTT
TCCGCATCACTTCTTAGAGGGACTTT-GC-GTGTCTAACG-C-AAGGAAGTTTGAGGCAAT-AACAGGTCTGTGATGCCC
TTAGATGTTCTGGGCTGCACGCGCGCTACACTGATGCATGCAACGAGTTTTTAA-CCTTGGCCGGCAGG-----------
--------------------------------------------------------------------------------
--------------------------------------------------------------------------------
--------------------------------------------------------------------------------
------------------------------------
>MH751985.1_Eimeria_ferrisi
--------------------------------------------------------------------------------
--------------------------------------------------------------------------------
----------TACATGCGCACTCGCCTCCTTCTCTGG-AGGGGCTGTGTTTATTAGATACAAAACC-AACCCAC--TTT-
GTGGAGTCCTGGTGATTCATAGTAACCGAACGGATCGCAGTTGGCTTCGGCCCGCGATATATCTTTCAAGTTTCTGACCT
ATCAGCTTTCGACGGTAGGGTATTGGCCTACCGTGGCAGTGACGGGTAACGGGGAATTAGGGTTCGATTCCGGAGAGGGA
GCCTGAGAAACGGCTACCACATCTAAGGAAGGCAGCAGGCGCGCAAATTACCCAATGAAAACAGCTTCGAGGTA------
-------------GTGACGAGAAATAACAATACAGGGCATTTTTTGTTCTGTAATTGGAATGATGGGAATGTAAAACCCT
TTCA-GAGTAACAATTGGAGGGCAAGTCT-GGTGCCAGCAGCC-GCGGTAATTCCAGCT-CCAATAGTGTATATTAGAGT
TGTTGCAGTTAAAAAGCTCGTAGTTGGATTTCTGTCGTGGTCATCCGGTTCCGCCCGTATGGGTGTGCACCTGGTTTGCC
CTCGGCTTTCTTCCGTTTGCCTCTTGGCGCTTCATTGCGTC--TTTTGGTTTTTCGGAACTTTTAC-TTTGAGAAAAA-T
AGAGTGTTTCAAGCAGGCTTGTCGCCCTGAATACTTCAGCAT-GGAATAATAAGATAGGACCTTGGTTCTA-TTTTGTTG
GTTTCTAGGACTAAGGTAATGATTAATAGGGACAGTTGGGG-GCATTCGTATTTAACTGTCAGAGGTGAAATTCTTAGAT
TTGTTAAAGACGAACTACTGCGAAAGCATTTGCCAAGGATGTTTTCATTAATCAAGAACGACAGTA-GGGGG-TTTGAAG
ACGATTAGATACCGTCGTAATCTCTACCATAAACTATGCCGACTAGAGATAGGGAAAT-GCCTACCTT-GGCTTCTCCTG
CACCTCATGAGAAATCAAAGTCTCTGGGTTCT-GGGGGG-AGTATGGTCGCAAGGCTGAAACTTAAA-GGAATTGACGGA
AGGGCACCACCAGGCGTGGAG-CCTGCGGCTTAA-TTTGACTCAACACGGGGAAACTCACCAGGT-CCAGAC-AT-GGGA
AGGA--------------TTGACAGATTGATAGCTCTTTC-TTGATTCTATGGG-TGGTGGTGCAT-GGCCGTTCTTAGT
TGGT-GGAGTGATCTGTCTGG-TTAATTTCGATAACGAACGAGACCTTAGCCTGCTAAATAGGA-TCGGGAACTTTTGTT
TCCGCATCACTTCTTAGAGGGACTTT-GC-GTGTCTAACG-C-AAGGAAGTTTGAGGCAAT-AACAGGTCTGTGATGCCC
TTAGATGTTCTGGGCTGCACGCGCGCTACACTGATGCATGCAACGAGTTTTTAA-CCTTGGCCGGCAGGTCTAGGTAA--
--------------------------------------------------------------------------------
--------------------------------------------------------------------------------
--------------------------------------------------------------------------------
------------------------------------
>MH751986.1_Eimeria_ferrisi
--------------------------------------------------------------------------------
--------------------------------------------------------------------------------
----------TACATGCGCACTCGCCTCCTTCTCTGG-AGGGGCTGTGTTTATTAGATACAAAACC-AACCCAC--TTT-
GTGGAGTCCTGGTGATTCATAGTAACCGAACGGATCGCAGTTGGCTTCGGCCCGCGATATATCTTTCAAGTTTCTGACCT
ATCAGCTTTCGACGGTAGGGTATTGGCCTACCGTGGCAGTGACGGGTAACGGGGAATTAGGGTTCGATTCCGGAGAGGGA
GCCTGAGAAACGGCTACCACATCTAAGGAAGGCAGCAGGCGCGCAAATTACCCAATGAAAACAGCTTCGAGGTA------
-------------GTGACGAGAAATAACAATACAGGGCATTTTTTGTTCTGTAATTGGAATGATGGGAATGTAAAACCCT
TTCA-GAGTAACAATTGGAGGGCAAGTCT-GGTGCCAGCAGCC-GCGGTAATTCCAGCT-CCAATAGTGTATATTAGAGT
TGTTGCAGTTAAAAAGCTCGTAGTTGGATTTCTGTCGTGGTCATCCGGTTCCGCCCGTATGGGTGTGCACCTGGTTTGCC
CTCGGCTTTCTTCCGTTTGCCTCTTGGCGCTTCATTGCGTC--TTTTGGTTTTTCGGAACTTTTAC-TTTGAGAAAAA-T
AGAGTGTTTCAAGCAGGCTTGTCGCCCTGAATACTTCAGCAT-GGAATAATAAGATAGGACCTTGGTTCTA-TTTTGTTG
GTTTCTAGGACTAAGGTAATGATTAATAGGGACAGTTGGGG-GCATTCGTATTTAACTGTCAGAGGTGAAATTCTTAGAT
TTGTTAAAGACGAACTACTGCGAAAGCATTTGCCAAGGATGTTTTCATTAATCAAGAACGACAGTA-GGGGG-TTTGAAG
ACGATTAGATACCGTCGTAATCTCTACCATAAACTATGCCGACTAGAGATAGGGAAAT-GCCTACCTT-GGCTTCTCCTG
CACCTCATGAGAAATCAAAGTCTCTGGGTTCT-GGGGGG-AGTATGGTCGCAAGGCTGAAACTTAAA-GGAATTGACGGA
AGGGCACCACCAGGCGTGGAG-CCTGCGGCTTAA-TTTGACTCAACACGGGGAAACTCACCAGGT-CCAGAC-AT-GGGA
AGGA--------------TTGACAGATTGATAGCTCTTTC-TTGATTCTATGGG-TGGTGGTGCAT-GGCCGTTCTTAGT
TGGT-GGAGTGATCTGTCTGG-TTAATTTCGATAACGAACGAGACCTTAGCCTGCTAAATAGGA-TCGGGAACTTTTGTT
TCCGCATCACTTCTTAGAGGGACTTT-GC-GTGTCTAACG-C-AAGGAAGTTTGAGGCAAT-AACAGGTCTGTGATGCCC
TTAGATGTTCTGGGCTGCACGCGCGCTACACTGATGCATGCAACGAGTTTTT----------------------------
--------------------------------------------------------------------------------
--------------------------------------------------------------------------------
--------------------------------------------------------------------------------
------------------------------------
>MH751987.1_Eimeria_ferrisi
--------------------------------------------------------------------------------
--------------------------------------------------------------------------------
---------------------------------------GGGGCTGTGTTTATTAGATACAAAACC-AACCCAC--TTT-
GTGGAGTCCTGGTGATTCATAGTAACCGAACGGATCGCAGTTGGCTTCGGCCCGCGATATATCTTTCAAGTTTCTGACCT
ATCAGCTTTCGACGGTAGGGTATTGGCCTACCGTGGCAGTGACGGGTAACGGGGAATTAGGGTTCGATTCCGGAGAGGGA
GCCTGAGAAACGGCTACCACATCTAAGGAAGGCAGCAGGCGCGCAAATTACCCAATGAAAACAGCTTCGAGGTA------
-------------GTGACGAGAAATAACAATACAGGGCATTTTTTGTTCTGTAATTGGAATGATGGGAATGTAAAACCCT
TTCA-GAGTAACAATTGGAGGGCAAGTCT-GGTGCCAGCAGCC-GCGGTAATTCCAGCT-CCAATAGTGTATATTAGAGT
TGTTGCAGTTAAAAAGCTCGTAGTTGGATTTCTGTCGTGGTCATCCGGTTCCGCCCGTATGGGTGTGCACCTGGTTTGCC
CTCGGCTTTCTTCCGTTTGCCTCTTGGCGCTTCACTGCGTC--TTTTGGTTTTTCGGAACTTTTAC-TTTGAGAAAAA-T
AGAGTGTTTCAAGCAGGCTTGTCGCCCTGAATACTTCAGCAT-GGAATAATAAGATAGGACCTTGGTTCTA-TTTTGTTG
GTTTCTAGGACTAAGGTAATGATTAATAGGGACAGTTGGGG-GCATTCGTATTTAACTGTCAGAGGTGAAATTCTTAGAT
TTGTTAAAGACGAACTACTGCGAAAGCATTTGCCAAGGATGTTTTCATTAATCAAGAACGACAGTA-GGGGG-TTTGAAG
ACGATTAGATACCGTCGTAATCTCTACCATAAACTATGCCGACTAGAGATAGGGAAAT-GCCTACCTT-GGCTTCTCCTG
CACCTCATGAGAAATCAAAGTCTCTGGGTTCT-GGGGGG-AGTATGGTCGCAAGGCTGAAACTTAAA-GGAATTGACGGA
AGGGCACCACCAGGCGTGGAG-CCTGCGGCTTAA-TTTGACTCAACACGGGGAAACTCACCAGGT-CCAGAC-AT-GGGA
AGGA--------------TTGACAGATTGATAGCTCTTTC-TTGATTCTATGGG-TGGTGGTGCAT-GGCCGTTCTTAGT
TGGT-GGAGTGATCTGTCTGG-TTAATTTCGATAACGAACGAGACCTTAGCCTGCTAAATAGGA-TCGGGAACTTTTGTT
TCCGCATCACTTCTTAGAGGGACTTT-GC-GTGTCTAACG-C-AAGGAAGTTTGAGGCAAT-AACAGGTCTGTGATGCCC
TTAGATGTTCTGGGCTGCACGCGCGCTACACTGATGCATGCAACGAGTTTTTAA-CCTTGGCCGG---------------
--------------------------------------------------------------------------------
--------------------------------------------------------------------------------
--------------------------------------------------------------------------------
------------------------------------
>MH751988.1_Eimeria_ferrisi
--------------------------------------------------------------------------------
--------------------------------------------------------------------------------
------------------------CCTCCTTCTCTGG-AGGGGCTGTGTTTATTAGATACAAAACC-AACCCAC--TTT-
GTGGAGTCCTGGTGATTCATAGTAACCGAACGGATCGCAGTTGGCTTCGGCCCGCGATATATCTTTCAAGTTTCTGACCT
ATCAGCTTTCGACGGTAGGGTATTGGCCTACCGTGGCAGTGACGGGTAACGGGGAATTAGGGTTCGATTCCGGAGAGGGA
GCCTGAGAAACGGCTACCACATCTAAGGAAGGCAGCAGGCGCGCAAATTACCCAATGAAAACAGCTTCGAGGTA------
-------------GTGACGAGAAATAACAATACAGGGCATTTTTTGTTCTGTAATTGGAATGATGGGAATGTAAAACCCT
TTCA-GAGTAACAATTGGAGGGCAAGTCT-GGTGCCAGCAGCC-GCGGTAATTCCAGCT-CCAATAGTGTATATTAGAGT
TGTTGCAGTTAAAAAGCTCGTAGTTGGATTTCTGTCGTGGTCATCCGGTTCCGCCCGTATGGGTGTGCACCTGGTTTGCC
CTCGGCTTTCTTCCGTTTGCCTCTTGGCGCTTCACTGCGTC--TTTTGGTTTTTCGGAACTTTTAC-TTTGAGAAAAA-T
AGAGTGTTTCAAGCAGGCTTGTCGCCCTGAATACTTCAGCAT-GGAATAATAAGATAGGACCTTGGTTCTA-TTTTGTTG
GTTTCTAGGACTAAGGTAATGATTAATAGGGACAGTTGGGG-GCATTCGTATTTAACTGTCAGAGGTGAAATTCTTAGAT
TTGTTAAAGACGAACTACTGCGAAAGCATTTGCCAAGGATGTTTTCATTAATCAAGAACGACAGTA-GGGGG-TTTGAAG
ACGATTAGATACCGTCGTAATCTCTACCATAAACTATGCCGACTAGAGATAGGGAAAT-GCCTACCTT-GGCTTCTCCTG
CACCTCATGAGAAATCAAAGTCTCTGGGTTCT-GGGGGG-AGTATGGTCGCAAGGCTGAAACTTAAA-GGAATTGACGGA
AGGGCACCACCAGGCGTGGAG-CCTGCGGCTTAA-TTTGACTCAACACGGGGAAACTCACCAGGT-CCAGAC-AT-GGGA
AGGA--------------TTGACAGATTGATAGCTCTTTC-TTGATTCTATGGG-TGGTGGTGCAT-GGCCGTTCTTAGT
TGGT-GGAGTGATCTGTCTGG-TTAATTTCGATAACGAACGAGACCTTAGCCTGCTAAATAGGA-TCGGGAACTTTTGTT
TCCGCTTCACTTCTTAGAGGGACTTT-GC-GTGTCTAACG-C-AAGGAAGTTTGAGGCAAT-AACAGGTCTGTGATGCCC
TTAGATGTTCTGGGCTGCACGCGCGCTACACTGATGCATGC---------------------------------------
--------------------------------------------------------------------------------
--------------------------------------------------------------------------------
--------------------------------------------------------------------------------
------------------------------------
>MH751989.1_Eimeria_ferrisi
--------------------------------------------------------------------------------
------------------------------------------------------------------------------TT
CTATGGCTAATACATGCGCACTCGCCTCCTTCTCTGG-AGGGGCTGTGTTTATTAGATACAAAACC-AACCCAC--TTT-
GTGGAGTCCTGGTGATTCATAGTAACCGAACGGATCGCAGTTGGCTTCGGCCCGCGATATATCTTTCAAGTTTCTGACCT
ATCAGCTTTCGACGGTAGGGTATTGGCCTACCGTGGCAGTGACGGGTAACGGGGAATTAGGGTTCGATTCCGGAGAGGGA
GCCTGAGAAACGGCTACCACATCTAAGGAAGGCAGCAGGCGCGCAAATTACCCAATGAAAACAGCTTCGAGGTA------
-------------GTGACGAGAAATAACAATACAGGGCATTTTTTGTTCTGTAATTGGAATGATGGGAATGTAAAACCCT
TTCA-GAGTAACAATTGGAGGGCAAGTCT-GGTGCCAGCAGCC-GCGGTAATTCCAGCT-CCAATAGTGTATATTAGAGT
TGTTGCAGTTAAAAAGCTCGTAGTTGGATTTCTGTCGTGGTCATCCGGTTCCGCCCGTATGGGTGTGCACCTGGTTTGCC
CTCGGCTTTCTTCCGTTTGCCTCTTGGCGCTTCATTGCGTC--TTTTGGTTTTTCGGAACTTTTAC-TTTGAGAAAAA-T
AGAGTGTTTCAAGCAGGCTTGTCGCCCTGAATACTTCAGCAT-GGAATAATAAGATAGGACCTTGGTTCTA-TTTTGTTG
GTTTCTAGGACTAAGGTAATGATTAATAGGGACAGTTGGGG-GCATTCGTATTTAACTGTCAGAGGTGAAATTCTTAGAT
TTGTTAAAGACGAACTACTGCGAAAGCATTTGCCAAGGATGTTTTCATTAATCAAGAACGACAGTA-GGGGG-TTTGAAG
ACGATTAGATACCGTCGTAATCTCTACCATAAACTATGCCGACTAGAGATAGGGAAAT-GCCTACCTT-GGCTTCTCCTG
CACCTCATGAGAAATCAAAGTCTCTGGGTTCT-GGGGGG-AGTATGGTCGCAAGGCTGAAACTTAAA-GGAATTGACGGA
AGGGCACCACCAGGCGTGGAG-CCTGCGGCTTAA-TTTGACTCAACACGGGGAAACTCACCAGGT-CCAGAC-AT-GGGA
AGGA--------------TTGACAGATTGATAGCTCTTTC-TTGATTCTATGGG-TGGTGGTGCAT-GGCCGTTCTTAGT
TGGT-GGAGTGATCTGTCTGG-TTAATTTCGATAACGAACGAGACCTTAGCCTGCTAAATAGGA-TCGGGAACTTTTGTT
TCCGCATCACTTCTTAGAGGGACTTT-GC-GTGTCTAACG-C-AAGGAAGTTTGAGGCAAT-AACAGGTCTGTGATGCCC
TTAGATGTTCTGGGCTGCACGCGCGCTACACTGATGCATGCAACGAGTTTTTAA-CCTTGGCC-----------------
--------------------------------------------------------------------------------
--------------------------------------------------------------------------------
--------------------------------------------------------------------------------
------------------------------------
>MH751990.1_Eimeria_ferrisi
--------------------------------------------------------------------------------
--------------------------------------------------------------------------------
--------------------------------------------------------------------------------
--------------------------------------------------------------------------TGACCT
ATCAGCTTTCGACGGTAGGGTATTGGCCTACCGTGGCAGTGACGGGTAACGGGGAATTAGGGTTCGATTCCGGAGAGGGA
GCCTGAGAAACGGCTACCACATCTAAGGAAGGCAGCAGGCGCGCAAATTACCCAATGAAAACAGCTTCGAGGTA------
-------------GTGACGAGAAATAACAATACAGGGCATTTTTTGTTCTGTAATTGGAATGATGGGAATGTAAAACCCT
TTCA-GAGTAACAATTGGAGGGCAAGTCT-GGTGCCAGCAGCC-GCGGTAATTCCAGCT-CCAATAGTGTATATTAGAGT
TGTTGCAGTTAAAAAGCTCGTAGTTGGATTTCTGTCGTGGTCATCCGGTTCCGCCCGTATGGGTGTGCACCTGGTTTGCC
CTCGGCTTTCTTCCGTTTGCCTCTTGGCGCTTCATTGCGTC--TTTTGGTTTTTCGGAACTTTTAC-TTTGAGAAAAA-T
AGAGTGTTTCAAGCAGGCTTGTCGCCCTGAATACTTCAGCAT-GGAATAATAAGATAGGACCTTGGTTCTA-TTTTGTTG
GTTTCTAGGACTAAGGTAATGATTAATAGGGACAGTTGGGG-GCATTCGTATTTAACTGTCAGAGGTGAAATTCTTAGAT
TTGTTAAAGACGAACTACTGCGAAAGCATTTGCCAAGGATGTTTTCATTAATCAAGAACGACAGTA-GGGGG-TTTGAAG
ACGATTAGATACCGTCGTAATCTCTACCATAAACTATGCCGACTAGAGATAGGGAAAT-GCCTACCTT-GGCTTCTCCTG
CACCTCATGAGAAATCAAAGTCTCTGGGTTCT-GGGGGG-AGTATGGTCGCAAGGCTGAAACTTAAA-GGAATTGACGGA
AGGGCACCACCAGGCGTGGAG-CCTGCGGCTTAA-TTTGACTCAACACGGGGAAACTCACCAGGT-CCAGAC-AT-GGGA
AGGA--------------TTGACAGATTGATAGCTCTTTC-TTGATTCTATGGG-TGGTGGTGCAT-GGCCGTTCTTAGT
TGGT-GGAGTGATCTGTCTGG-TTAATTTCGATAACGAACGAGACCTTAGCCTGCTAAATAGGA-TCGGGAACTTTTGTT
TCC-----------------------------------------------------------------------------
--------------------------------------------------------------------------------
--------------------------------------------------------------------------------
--------------------------------------------------------------------------------
--------------------------------------------------------------------------------
------------------------------------
>MH751991.1_Eimeria_ferrisi
--------------------------------------------------------------------------------
--------------------------------------------------------------------------------
----------TACATGCGCACTCGCCTCCTTCTCTGG-AGGGGCTGTGTTTATTAGATACAAAACC-AACCCAC--TTT-
GTGGAGTCCTGGTGATTCATAGTAACCGAACGGATCGCAGTTGGCTTCGGCCCGCGATATATCTTTCAAGTTTCTGACCT
ATCAGCTTTCGACGGTAGGGTATTGGCCTACCGTGGCAGTGACGGGTAACGGGGAATTAGGGTTCGATTCCGGAGAGGGA
GCCTGAGAAACGGCTACCACATCTAAGGAAGGCAGCAGGCGCGCAAATTACCCAATGAAAACAGCTTCGAGGTA------
-------------GTGACGAGAAATAACAATACAGGGCATTTTTTGTTCTGTAATTGGAATGATGGGAATGTAAAACCCT
TTCA-GAGTAACAATTGGAGGGCAAGTCT-GGTGCCAGCAGCC-GCGGTAATTCCAGCT-CCAATAGTGTATATTAGAGT
TGTTGCAGTTAAAAAGCTCGTAGTTGGATTTCTGTCGTGGTCATCCGGTTCCGCCCGTATGGGTGTGCACCTGGTTTGCC
CTCGGCTTTCTTCCGTTTGCCTCTTGGCGCTTCACTGCGTC--TTTTGGTTTTTCGGAACTTTTAC-TTTGAGAAAAA-T
AGAGTGTTTCAAGCAGGCTTGTCGCCCTGAATACTTCAGCAT-GGAATAATAAGATAGGACCTTGGTTCTA-TTTTGTTG
GTTTCTAGGACTAAGGTAATGATTAATAGGGACAGTTGGGG-GCATTCGTATTTAACTGTCAGAGGTGAAATTCTTAGAT
TTGTTAAAGACGAACTACTGCGAAAGCATTTGCCAAGGATGTTTTCATTAATCAAGAACGACAGTA-GGGGG-TTTGAAG
ACGATTAGATACCGTCGTAATCTCTACCATAAACTATGCCGACTAGAGATAGGGAAAT-GCCTACCTT-GGCTTCTCCTG
CACCTCATGAGAAATCAAAGTCTCTGGGTTCT-GGGGGG-AGTATGGTCGCAAGGCTGAAACTTAAA-GGAATTGACGGA
AGGGCACCACCAGGCGTGGAG-CCTGCGGCTTAA-TTTGACTCAACACGGGGAAACTCACCAGGT-CCAGAC-AT-GGGA
AGGA--------------TTGACAGATTGATAGCTCTTTC-TTGATTCTATGGG-TGGTGGTGCAT-GGCCGTTCTTAGT
TGGT-GGAGTGATCTGTCTGG-TTAATTTCGATAACGAACGAGACCTTAGCCTGCTAAATAGGA-TCGGGAACTTTTGTT
TCCGCATCACTTCTTAGAGGGACTTT-GC-GTGTCTAACG-C-AAGGAAGTTTGAGGCAAT-AACAGGTCTGTGATGCCC
TTAGATGTTCTGGGCTGCACGCGCGCTACACTGATGCATGCAACGAGTTTTTAA--------------------------
--------------------------------------------------------------------------------
--------------------------------------------------------------------------------
--------------------------------------------------------------------------------
------------------------------------
>MH751992.1_Eimeria_ferrisi
--------------------------------------------------------------------------------
--------------------------------------------------------------------------------
--------------------------------------------------------------------------------
--------------------------------------------------------------------------TGACCT
ATCAGCTTTCGACGGTAGGGTATTGGCCTACCGTGGCAGTGACGGGTAACGGGGAATTAGGGTTCGATTCCGGAGAGGGA
GCCTGAGAAACGGCTACCACATCTAAGGAAGGCAGCAGGCGCGCAAATTACCCAATGAAAACAGCTTCGAGGTA------
-------------GTGACGAGAAATAACAATACAGGGCATTTTTTGTTCTGTAATTGGAATGATGGGAATGTAAAACCCT
TTCA-GAGTAACAATTGGAGGGCAAGTCT-GGTGCCAGCAGCC-GCGGTAATTCCAGCT-CCAATAGTGTATATTAGAGT
TGTTGCAGTTAAAAAGCTCGTAGTTGGATTTCTGTCGTGGTCATCCGGTTCCGCCCGTATGGGTGTGCACCTGGTTTGCC
CTCGGCTTTCTTCCGTTTGCCTCTTGGCGCTTCACTGCGTC--TTTTGGTTTTTCGGAACTTTTAC-TTTGAGAAAAA-T
AGAGTGTTTCAAGCAGGCTTGTCGCCCTGAATACTTCAGCAT-GGAATAATAAGATAGGACCTTGGTTCTA-TTTTGTTG
GTTTCTAGGACTAAGGTAATGATTAATAGGGACAGTTGGGG-GCATTCGTATTTAACTGTCAGAGGTGAAATTCTTAGAT
TTGTTAAAGACGAACTACTGCGAAAGCATTTGCCAAGGATGTTTTCATTAATCAAGAACGACAGTA-GGGGG-TTTGAAG
ACGATTAGATACCGTCGTAATCTCTACCATAAACTATGCCGACTAGAGATAGGGAAAT-GCCTACCTT-GGCTTCTCCTG
CACCTCATGAGAAATCAAAGTCTCTGGGTTCT-GGGGGG-AGTATGGTCGCAAGGCTGAAACTTAAA-GGAATTGACGGA
AGGGCACCACCAGGCGTGGAG-CCTGCGGCTTAA-TTTGACTCAACACGGGGAAACTCACCAGGT-CCAGAC-AT-GGGA
AGGA--------------TTGACAGATTGATAGCTCTTTC-TTGATTCTATGGG-TGGTGGTGCAT-GGCCGTTCTTAGT
TGGT-GGAGTGATCTGTCTGG-TTAATTTCGATAACGAACGAGACCTTAGCCTGCTAAATAGGA-TCGGGAACTTTTGTT
TCCG----------------------------------------------------------------------------
--------------------------------------------------------------------------------
--------------------------------------------------------------------------------
--------------------------------------------------------------------------------
--------------------------------------------------------------------------------
------------------------------------
>MH751993.1_Eimeria_ferrisi
--------------------------------------------------------------------------------
--------------------------------------------------------------------------------
---------------------TCGCCTCCTTCTCTGG-AGGGGCTGTGTTTATTAGATACAAAACC-AACCCAC--TTT-
GTGGAGTCCTGGTGATTCATAGTAACCGAACGGATCGCAGTTGGCTTCGGCCCGCGATATATCTTTCAAGTTTCTGACCT
ATCAGCTTTCGACGGTAGGGTATTGGCCTACCGTGGCAGTGACGGGTAACGGGGAATTAGGGTTCGATTCCGGAGAGGGA
GCCTGAGAAACGGCTACCACATCTAAGGAAGGCAGCAGGCGCGCAAATTACCCAATGAAAACAGCTTCGAGGTA------
-------------GTGACGAGAAATAACAATACAGGGCATTTTTTGTTCTGTAATTGGAATGATGGGAATGTAAAACCCT
TTCA-GAGTAACAATTGGAGGGCAAGTCT-GGTGCCAGCAGCC-GCGGTAATTCCAGCT-CCAATAGTGTATATTAGAGT
TGTTGCAGTTAAAAAGCTCGTAGTTGGATTTCTGTCGTGGTCATCCGGTTCCGCCCGTATGGGTGTGCACCTGGTTTGCC
CTCGGCTTTCTTCCGTTTGCCTCTTGGCGCTTCATTGCGTC--TTTTGGTTTTTCGGAACTTTTAC-TTTGAGAAAAA-T
AGAGTGTTTCAAGCAGGCTTGTCGCCCTGAATACTTCAGCAT-GGAATAATAAGATAGGACCTTGGTTCTA-TTTTGTTG
GTTTCTAGGACTAAGGTAATGATTAATAGGGACAGTTGGGG-GCATTCGTATTTAACTGTCAGAGGTGAAATTCTTAGAT
TTGTTAAAGACGAACTACTGCGAAAGCATTTGCCAAGGATGTTTTCATTAATCAAGAACGACAGTA-GGGGG-TTTGAAG
ACGATTAGATACCGTCGTAATCTCTACCATAAACTATGCCGACTAGAGATAGGGAAAT-GCCTACCTT-GGCTTCTCCTG
CACCTCATGAGAAATCAAAGTCTCTGGGTTCT-GGGGGG-AGTATGGTCGCAAGGCTGAAACTTAAA-GGAATTGACGGA
AGGGCACCACCAGGCGTGGAG-CCTGCGGCTTAA-TTTGACTCAACACGGGGAAACTCACCAGGT-CCAGAC-AT-GGGA
AGGA--------------TTGACAGATTGATAGCTCTTTC-TTGATTCTATGGG-TGGTGGTGCAT-GGCCGTTCTTAGT
TGGT-GGAGTGATCTGTCTGG-TTAATTTCGATAACGAACGAGACCTTAGCCTGCTAAATAGGA-TCGGGAACTTTTGTT
TCCGCATCACTTCTTAGAGGGACTTT-GC-GTGTCTAACG-C-AAGGAAGTTTGAGGCAAT-AACAGGTCTGTGATGCCC
TTAGATGTTCTGGGCTGCACGCGCGCTACACTGATGCATGCAACGAGTTTTTAA-CCTTGGCC-----------------
--------------------------------------------------------------------------------
--------------------------------------------------------------------------------
--------------------------------------------------------------------------------
------------------------------------
>MH751994.1_Eimeria_ferrisi
--------------------------------------------------------------------------------
--------------------------------------------------------------------------------
----------TACATGCGCACTCGCCTCCTTCTCTGG-AGGGGCTGTGTTTATTAGATACAAAACC-AACCCAC--TTT-
GTGGAGTCCTGGTGATTCATAGTAACCGAACGGATCGCAGTTGGCTTCGGCCCGCGATATATCTTTCAAGTTTCTGACCT
ATCAGCTTTCGACGGTAGGGTATTGGCCTACCGTGGCAGTGACGGGTAACGGGGAATTAGGGTTCGATTCCGGAGAGGGA
GCCTGAGAAACGGCTACCACATCTAAGGAAGGCAGCAGGCGCGCAAATTACCCAATGAAAACAGCTTCGAGGTA------
-------------GTGACGAGAAATAACAATACAGGGCATTTTTTGTTCTGTAATTGGAATGATGGGAATGTAAAACCCT
TTCA-GAGTAACAATTGGAGGGCAAGTCT-GGTGCCAGCAGCC-GCGGTAATTCCAGCT-CCAATAGTGTATATTAGAGT
TGTTGCAGTTAAAAAGCTCGTAGTTGGATTTCTGTCGTGGTCATCCGGTTCCGCCCGTATGGGTGTGCACCTGGTTTGCC
CTCGGCTTTCTTCCGTTTGCCTCTTGGCGCTTCACTGCGTC--TTTTGGTTTTTCGGAACTTTTAC-TTTGAGAAAAA-T
AGAGTGTTTCAAGCAGGCTTGTCGCCCTGAATACTTCAGCAT-GGAATAATAAGATAGGACCTTGGTTCTA-TTTTGTTG
GTTTCTAGGACTAAGGTAATGATTAATAGGGACAGTTGGGG-GCATTCGTATTTAACTGTCAGAGGTGAAATTCTTAGAT
TTGTTAAAGACGAACTACTGCGAAAGCATTTGCCAAGGATGTTTTCATTAATCAAGAACGACAGTA-GGGGG-TTTGAAG
ACGATTAGATACCGTCGTAATCTCTACCATAAACTATGCCGACTAGAGATAGGGAAAT-GCCTACCTT-GGCTTCTCCTG
CACCTCATGAGAAATCAAAGTCTCTGGGTTCT-GGGGGG-AGTATGGTCGCAAGGCTGAAACTTAAA-GGAATTGACGGA
AGGGCACCACCAGGCGTGGAG-CCTGCGGCTTAA-TTTGACTCAACACGGGGAAACTCACCAGGT-CCAGAC-AT-GGGA
AGGA--------------TTGACAGATTGATAGCTCTTTC-TTGATTCTATGGG-TGGTGGTGCAT-GGCCGTTCTTAGT
TGGT-GGAGTGATCTGTCTGG-TTAATTTCGATAACGAACGAGACCTTAGCCTGCTAAATAGGA-TCGGGAACTTTTG--
--------------------------------------------------------------------------------
--------------------------------------------------------------------------------
--------------------------------------------------------------------------------
--------------------------------------------------------------------------------
--------------------------------------------------------------------------------
------------------------------------
>MH751995.1_Eimeria_ferrisi
--------------------------------------------------------------------------------
--------------------------------------------------------------------------------
---------------------TCGCCTCCTTCTCTGG-AGGGGCTGTGTTTATTAGATACAAAACC-AACCCAC--TTT-
GTGGAGTCCTGGTGATTCATAGTAACCGAACGGATCGCAGTTGGCTTCGGCCCGCGATATATCTTTCAAGTTTCTGACCT
ATCAGCTTTCGACGGTAGGGTATTGGCCTACCGTGGCAGTGACGGGTAACGGGGAATTAGGGTTCGATTCCGGAGAGGGA
GCCTGAGAAACGGCTACCACATCTAAGGAAGGCAGCAGGCGCGCAAATTACCCAATGAAAACAGCTTCGAGGTA------
-------------GTGACGAGAAATAACAATACAGGGCATTTTTTGTTCTGTAATTGGAATGATGGGAATGTAAAACCCT
TTCA-GAGTAACAATTGGAGGGCAAGTCT-GGTGCCAGCAGCC-GCGGTAATTCCAGCT-CCAATAGTGTATATTAGAGT
TGTTGCAGTTAAAAAGCTCGTAGTTGGATTTCTGTCGTGGTCATCCGGTTCCGCCCGTATGGGTGTGCACCTGGTTTGCC
CTCGGCTTTCTTCCGTTTGCCTCTTGGCGCTTCATTGCGTC--TTTTGGTTTTTCGGAACTTTTAC-TTTGAGAAAAA-T
AGAGTGTTTCAAGCAGGCTTGTCGCCCTGAATACTTCAGCAT-GGAATAATAAGATAGGACCTTGGTTCTA-TTTTGTTG
GTTTCTAGGACTAAGGTAATGATTAATAGGGACAGTTGGGG-GCATTCGTATTTAACTGTCAGAGGTGAAATTCTTAGAT
TTGTTAAAGACGAACTACTGCGAAAGCATTTGCCAAGGATGTTTTCATTAATCAAGAACGACAGTA-GGGGG-TTTGAAG
ACGATTAGATACCGTCGTAATCTCTACCATAAACTATGCCGACTAGAGATAGGGAAAT-GCCTACCTT-GGCTTCTCCTG
CACCTCATGAGAAATCAAAGTCTCTGGGTTCT-GGGGGG-AGTATGGTCGCAAGGCTGAAACTTAAA-GGAATTGACGGA
AGGGCACCACCAGGCGTGGAG-CCTGCGGCTTAA-TTTGACTCAACACGGGGAAACTCACCAGGT-CCAGAC-AT-GGGA
AGGA--------------TTGACAGATTGATAGCTCTTTC-TTGATTCTATGGG-TGGTGGTGCAT-GGCCGTTCTTAGT
TGGT-GGAGTGATCTGTCTGG-TTAATTTCGATAACGAACGAGACCTTAGCCTGCTAAATAGGA-TCGGGAACTTTTGTT
TCCGCATCACTTCTTAGAGGGACTTT-GC-GTGTCTAACG-C-AAGGAAGTTTGAGGCAAT-AACAGGTCTGTGATGCCC
TTAGATGTTCTGGGCTGCACGCGCGCTACACTGATGCATGCAACGAGTTTTTAA-CCTTGGCC-----------------
--------------------------------------------------------------------------------
--------------------------------------------------------------------------------
--------------------------------------------------------------------------------
------------------------------------
>MH751996.1_Eimeria_ferrisi
--------------------------------------------------------------------------------
------------------------------------------------------------------------------TT
CTATGGCTAATACATGCGCACTCGCCTCCTTCTCTGG-AGGGGCTGTGTTTATTAGATACAAAACC-AACCCAC--TTT-
GTGGAGTCCTGGTGATTCATAGTAACCGAACGGATCGCAGTTGGCTTCGGCCCGCGATATATCTTTCAAGTTTCTGACCT
ATCAGCTTTCGACGGTAGGGTATTGGCCTACCGTGGCAGTGACGGGTAACGGGGAATTAGGGTTCGATTCCGGAGAGGGA
GCCTGAGAAACGGCTACCACATCTAAGGAAGGCAGCAGGCGCGCAAATTACCCAATGAAAACAGCTTCGAGGTA------
-------------GTGACGAGAAATAACAATACAGGGCATTTTTTGTTCTGTAATTGGAATGATGGGAATGTAAAACCCT
TTCA-GAGTAACAATTGGAGGGCAAGTCT-GGTGCCAGCAGCC-GCGGTAATTCCAGCT-CCAATAGTGTATATTAGAGT
TGTTGCAGTTAAAAAGCTCGTAGTTGGATTTCTGTCGTGGTCATCCGGTTCCGCCCGTATGGGTGTGCACCTGGTTTGCC
CTCGGCTTTCTTCCGTTTGCCTCTTGGCGCTTCATTGCGTC--TTTTGGTTTTTCGGAACTTTTAC-TTTGAGAAAAA-T
AGAGTGTTTCAAGCAGGCTTGTCGCCCTGAATACTTCAGCAT-GGAATAATAAGATAGGACCTTGGTTCTA-TTTTGTTG
GTTTCTAGGACTAAGGTAATGATTAATAGGGACAGTTGGGG-GCATTCGTATTTAACTGTCAGAGGTGAAATTCTTAGAT
TTGTTAAAGACGAACTACTGCGAAAGCATTTGCCAAGGATGTTTTCATTAATCAAGAACGACAGTA-GGGGG-TTTGAAG
ACGATTAGATACCGTCGTAATCTCTACCATAAACTATGCCGACTAGAGATAGGGAAAT-GCCTACCTT-GGCTTCTCCTG
CACCTCATGAGAAATCAAAGTCTCTGGGTTCT-GGGGGG-AGTATGGTCGCAAGGCTGAAACTTAAA-GGAATTGACGGA
AGGGCACCACCAGGCGTGGAG-CCTGCGGCTTAA-TTTGACTCAACACGGGGAAACTCACCAGGT-CCAGAC-AT-GGGA
AGGA--------------TTGACAGATTGATAGCTCTTTC-TTGATTCTATGGG-TGGTGGTGCAT-GGCCGTTCTTAGT
TGGT-GGAGTGATCTGTCTGG-TTAATTTCGATAACGAACGAGACCTTAGCCTGCTAAATAGGA-TCGGGAACTTTTGTT
TCCGCATCACTTCTTAGAGGGACTTT-GC-GTGTCTAACG-C-AAGGAAGTTTGAGGCAAT-AACAGGTCTGTGATGCCC
TTAGATGTTCTGGGCTGCACGCGCGCTACACTGATGCATGCAACGAG---------------------------------
--------------------------------------------------------------------------------
--------------------------------------------------------------------------------
--------------------------------------------------------------------------------
------------------------------------
>MH751997.1_Eimeria_ferrisi
--------------------------------------------------------------------------------
--------------------------------------------------------------------------------
--------------------------------------------------------------------------------
----------------------------------------------TCGGCCCGCGATATATCTTTCAAGTTACTGACCT
ATCAGCTTTCGACGGTAGGGTATTGGCCTACCGTGGCAGTGACGGGTAACGGGGAATTAGGGTTCGATTCCGGAGAGGGA
GCCTGAGAAACGGCTACCACATCTAAGGAAGGCAGCAGGCGCGCAAATTACCCAATGAAAACAGCTTCGAGGTA------
-------------GTGACGAGAAATAACAATACAGGGCATTTTTTGTTCTGTAATTGGAATGATGGGAATGTAAAACCCT
TTCA-GAGTAACAATTGGAGGGCAAGTCT-GGTGCCAGCAGCC-GCGGTAATTCCAGCT-CCAATAGTGTATATTAGAGT
TGTTGCAGTTAAAAAGCTCGTAGTTGGATTTCTGTCGTGGTCATCCGGTTCCGCCCGTATGGGTGTGCACCTGGTTTGCC
CTCGGCTTTCTTCCGTTTGCCTCTTGGCGCTTCATTGCGTC--TTTTGGTTTTTCGGAACTTTTAC-TTTGAGAAAAA-T
AGAGTGTTTCAAGCAGGCTTGTCGCCCTGAATACTTCAGCAT-GGAATAATAAGATAGGACCTTGGTTCTA-TTTTGTTG
GTTTCTAGGACTAAGGTAATGATTAATAGGGACAGTTGGGG-GCATTCGTATTTAACTGTCAGAGGTGAAATTCTTAGAT
TTGTTAAAGACGAACTACTGCGAAAGCATTTGCCAAGGATGTTTTCATTAATCAAGAACGACAGTA-GGGGG-TTTGAAG
ACGATTAGATACCGTCGTAATCTCTACCATAAACTATGCCGACTAGAGATAGGGAAAT-GCCTACCTT-GGCTTCTCCTG
CACCTCATGAGAAATCAAAGTCTCTGGGTTCTNGGGGGG-AGTATGGTCGCAAGGCTGAAACTTAAA-GGAATTGACGGA
AGGGCACCACCAGGCGTGGAG-CCTGCGGCTTAA-TTTGACTCAACACGGGGAAACTCACCAGGT-CCAGAC-AT-GGGA
AGGA--------------TTGACAGATTGATAGCTCTTTC-TTGATTCTATGGG-TGGTGGTGCAT-GGCCGTTCTTAGT
TGGT-GGAGTGATCTGTCTGG-TTAATTTCGATAACGAACGAGACCTTAGCCTGCTAAATAGGA-TCGGGAACTTTTGTT
TCCGCTGCACTTCTTAGAGGGACTTT-GC-GTGTCTAACG-C-AAGGAAGTTTGAGGCAAT-AACAGGTCTGTGATGCCC
TTAGATGTTCTGGGCTGCACGCGCG-------------------------------------------------------
--------------------------------------------------------------------------------
--------------------------------------------------------------------------------
--------------------------------------------------------------------------------
------------------------------------
>MH751998.1_Eimeria_falciformis
--------------------------------------------------------------------------------
--------------------------------------------------------------------------------
--------------------------------------------------------------------------------
--------------------------------------------------------------------------TGACCT
ATCAGCTTTCGACGGTAGGGTATTGGCCTACCGTGGCAGTGACGGGTAACGGGGAATTAGGGTTCGATTCCGGAGAGGGA
GCCTGAGAAACGGCTACCACATCTAAGGAAGGCAGCAGGCGCGCAAATTACCCAATGAAAACAGCTTCGAGGTA------
-------------GTGACGAGAAATAACAATACAGGGCATTTTTTGTTCTGTAATTGGAATGATGGGAATGTAAAACCCT
TTCA-GATTAACAATTGGAGGGCAAGTCT-GGTGCCAGCAGCC-GCGGTAATTCCAGCT-CCAATAGTGTATATTAGAGT
TGTTGCAGTTAAAAAGCTCGTAGTTGGATTTCTGCCGTGGTCATCCGGTTCCGCCTGTATGGGTGTGCGCCTGGTTTGCC
CTCGGCTTTCTTCCGTTAGCCT-TCGGCGCTTCACTGCGTC--TGTTGGTGTTTCGGAACTTTTAC-TTTGAGAAAAA-T
AGAGTGTTTCAAGCAGGCTTGTCGCCCTGAATACTTCAGCAT-GGAATAATAAGATAGGACCTTGGTTCTA-TTTTGTTG
GTTTCTAGGACTAAGGTAATGATTAATAGGGACAGTTGGGG-GCATTCGTATTTAACTGTCAGAGGTGAAATTCTTAGAT
TTGTTAAAGACGAACTACTGCGAAAGCATTTGCCAAGGATGTTTTCATTAATCAAGAACGACAGTA-GGGGG-TTTGAAG
ACGATTAGATACCGTCGTAATCTCTACCATAAACTATGCCGACTAGAGATAGGGAAAT-GCCTACCTT-GGCTTCTCCTG
CACCTCATGAGAAATCAAAGTCTCTGGGTTCT-GGGGGG-AGTATGGTCGCAAGGCTGAAACTTAAA-GGAATTGACGGA
AGGGCACCACCAGGCGTGGAG-CCTGCGGCTTAA-TTTGACTCAACACGGGGAAACTCACCAGGT-CCAGAC-AT-GGGA
AGGA--------------TTGACAGATTGATAGCTCTTTC-TTGATTCTATGGG-TGGTGGTGCAT-GGCCGTTCTTAGT
TGGT-GGAGTGATCTGTCTGG-TTAATTTCGATAACGAACGAGACCTTAGCCTGCTAAATAGGA-TCGGGAACCTCGGTT
TCCGCATCACTTCTTAGAGGGACTTT-GC-GTGTCTAACG-C--------------------------------------
--------------------------------------------------------------------------------
--------------------------------------------------------------------------------
--------------------------------------------------------------------------------
--------------------------------------------------------------------------------
------------------------------------
>MH751999.1_Eimeria_ferrisi
--------------------------------------------------------------------------------
--------------------------------------------------------------------------------
--------------------------------------------------------------------------------
--------------------------------------------------------------------------------
-----------------------------------------------AACGGGGAATTAGGGTTCGATTCCGGAGAGGGA
GCCTGAGAAACGGCTACCACATCTAAGGAAGGCAGCAGGCGCGCAAATTACCCAATGAAAACAGCTTCGAGGTA------
-------------GTGACGAGAAATAACAATACAGGGCATTTTTKGTTCTGTAATTGGAATGATGGGAAWGTAAAACCCT
TTCA-GAGTAACAATTGGAGGGCAAGTCT-GGTGCCAGCAGCC-GCGGTAATTCCAGCT-CCAATAGTGTATATTAGAGT
TGTTGCAGTTAAAAARCTCGTAGTTGGATTTCTGTCGTGGTCATCCGGTTCCGCCCGTATGSGTGTGCACCTGGTTTGCC
CTCGGYTTTCTTCCGTTTGCCTCTTGRCGCTTCATTGCGTC--TTTTGGKTKYTCGGAACTTTTAC-TKTGAGAAAAA-T
AGAGTGTTTCAAGCAGGCTTGTCGCCCTGAATACTTCAGCAT-GGAATAATAAGATAGGACCTTGGYTCTA-KTTTGTTG
STTTCTAGGACTAAGGTAATGATTAATAGGGACAGTTGGGG-GCATTCGTATTTAACTGTCAGAGGTGAAATTCTTAGAT
TTGTTAAAGACGATCTACTGCGAAAGCATTTGCCAAGGATGTTTTCATTAATCAAGAACGACAGTA-GGGGG-TTTGAAG
ACGATTAGATACCGTCGTAATCTCTACCATAAACTATGCCGACTAGAGATAGGGAAAT-GCCTACCTT-GGCTTCTCCTG
CACCTCATGAGAAATCAAAGTCTCTGGGTTCT-GGGGGG-AGTATGGTCGCAAGGCTGAAACTTAAA-GGAATTGACGGA
AGGGCACCACCAGGCGTGGAG-CCTGCGGCTTAA-TTTGACTCAACACGGGGAAACTCACCAGGT-CCAGAC-AT-GGGA
AGGA--------------TTGACAGATTGATAGCTCTTTC-TTGATTCTATGGG-TGGTGGTGCAT-GGCCGTTCTTAGT
TGGT-GGAGTGATCTGTCTGG-TTAATTTCGATAACGAACGAGACCTTAGCCTGCTAAATAGGA-TCGGG----------
--------------------------------------------------------------------------------
--------------------------------------------------------------------------------
--------------------------------------------------------------------------------
--------------------------------------------------------------------------------
--------------------------------------------------------------------------------
------------------------------------
>MH752000.1_Eimeria_ferrisi
--------------------------------------------------------------------------------
------------------------------------------------------------------AACCATGG-TAATT
CTATGGCTAATACATGCGCACTCGCCTCCTTCTCTGG-AGGGGCTGTGTTTATTAGATACAAAACC-AACCCAC--TTT-
GTGGAGTCCTGGTGATTCATAGTAACCGAACGGATCGCAGTTGGCTTCGGCCCGCGATATATCTTTCAAGTTTCTGACCT
ATCAGCTTTCGACGGTAGGGTATTGGCCTACCGTGGCAGTGACGGGTAACGGGGAATTAGGGTTCGATTCCGGAGAGGGA
GCCTGAGAAACGGCTACCACATCTAAGGAAGGCAGCAGGCGCGCAAWTTMCCCAATGAAAACAGYTTCGAGGTA------
-------------GTGACGAGAAATAACAATMCAGGGCATTTTTTGTTCTGTAATTGGAATGATGGGAATGTAAAACCCT
TTCA-GAGTAACAATTGGAGGGCAAGTCT-GGTGCCAGCAGCC-GCGGTAATTCCAGCT-CCAATAGTGTATATTAGAGT
TGTTGCAGTTAAAAAGCTCGTAGTTGGATTTCTGTCGTGGTCATCCGGTTCCGCCCGTATGGGTGTGCACCTGGTTTGCC
CTCGGCTTTCTTCCGTTTGCCTCTTGGCGCTTCATTGCGTC--TTTTGGTTTTTCGGAACTTTTAC-TTTGAGAAAAA-T
AGAGTGTTTCAAGCAGGCTTGTCGCCCTGAATACTTCAGCAT-GGAATAATAAGATAGGACCTTGGTTCTA-TTTTGTTG
GTTTCTAGGACTAAGGTAATGATTAATAGGGACAGTTGGGG-GCATTCGTATTTAACTGTCAGAGGTGAAATTCTTAGAT
TTGTTAAAGACGAACTACTGCGAAAGCATTTGCCAAGGATGTTTTCATTAATCAAGAACGACAGTA-GGGGG-TTTGAAG
ACGATTAGATACCGTCGTAATCTCTACCATAAACTATGCCGACTAGAGATAGGGAAAT-GCCTACCTT-GGCTTCTCCTG
CACCTCATGAGAAATCAAAGWSTCTGGGTTCTTGGGGGG-AGTATGGTCGCAAGGCTGAAACTTAAA-GGAATTGACGGA
AGGGCACCACCAGGCGTGGAG-CCTGCGGCTTAA-TTTGACTCAACACGGGGAAACTCACCAGGT-CCAGAC-ATTGGGA
AGGA--------------TTGACAGATTGATAGCTCTTTC-TTGATTCTATGGG-TGGTGGTGCAT-GGCCGTTCTTAGT
TGGT-GGAGTGATCTGTCTGG-TTAATTTCGATAACGAACGAGACCTTAGCCTGCTAAATAGGA-TCGGGAACTTTTGTT
TCCGCATCACTTCTTAGAGGGACTTT-GC-GTGTCTAACG-C-AAGGAAGTTTGAGGCAAT-AACAGGTCTGTGATGCCC
TTAGATGTTCTGGGCTGCACGCGCGCTACACTGATGCATGCAACGAGTTTTTAA-CCTTGGCCGGCAGGTCTAGGTAATC
TTTTGAGTAT----------------------------------------------------------------------
--------------------------------------------------------------------------------
--------------------------------------------------------------------------------
------------------------------------
>MH752001.1_Eimeria_ferrisi
--------------------------------------------------------------------------------
--------------------------------------------------------------------------------
--------------------------------------------------------------------------------
--------------------------------------------------------------------------TGACCT
ATCAGCTTTCGACGGTAGGGTATTGGCCTACCGTGGCAGTGACGGGTAACGGGGAATTAGGGTTCGATTCCGGAGAGGGA
GCCTGAGAAACGGCTACCACATCTAAGGAAGGCAGCAGGCGCGCAAATTACCCAATGAAAACAGCTTCGAGGTA------
-------------GTGACGAGAAATAACAATACAGGGCATTTTTTGTTCTGTAATTGGAATGATGGGAATGTAAAACCCT
TTCA-GAGTAACAATTGGAGGGCAAGTCT-GGTGCCAGCAGCC-GCGGTAATTCCAGCT-CCAATAGTGTATATTAGAGT
TGTTGCAGTTAAAAAGCTCGTAGTTGGATTTCTGTCGTGGTCATCCGGTTCCGCCCGTATGGGTGTGCACCTGGTTTGCC
CTCGGCTTTCTTCCGTTTGCCTCTTGGCGCTTCATTGCGTC--TTTTGGTTTTTCGGAACTTTTAC-TTTGAGAAAAA-T
AGAGTGTTTCAAGCAGGCTTGTCGCCCTGAATACTTCAGCAT-GGAATAATAAGATAGGACCTTGGTTCTA-TTTTGTTG
GTTTCTAGGACTAAGGTAATGATTAATAGGGACAGTTGGGG-GCATTCGTATTTAACTGTCAGAGGTGAAATTCTTAGAT
TTGTTAAAGACGAACTACTGCGAAAGCATTTGCCAAGGATGTTTTCATTAATCAAGAACGACAGTA-GGGGG-TTTGAAG
ACGATTAGATACCGTCGTAATCTCTACCATAAACTATGCCGACTAGAGATAGGGAAAT-GCCTACCTT-GGCTTCTCCTG
CACCTCATGAGAAATCAAAGTCTCTGGGTTCT-GGGGGG-AGTATGGTCGCAAGGCTGAAACTTAAA-GGAATTGACGGA
AGGGCACCACCAGGCGTGGAG-CCTGCGGCTTAA-TTTGACTCAACACGGGGAAACTCACCAGGT-CCAGAC-AT-GGGA
AGGA--------------TTGACAGATTGATAGCTCTTTC-TTGATTCTATGGG-TGGTGGTGCAT-GGCCGTTCTTAGT
TGGT-GGAGTGATCTGTCTGG-TTAATTTCGATAACGAACGAGACCTTAGCCTGCTAAATAGGA-TCGGGAACTTTTGTT
TCC-----------------------------------------------------------------------------
--------------------------------------------------------------------------------
--------------------------------------------------------------------------------
--------------------------------------------------------------------------------
--------------------------------------------------------------------------------
------------------------------------
>MH752002.1_Eimeria_ferrisi
--------------------------------------------------------------------------------
--------------------------------------------------------------------------------
--------------------------------------------------------------------------------
--------------------------------------------------------------------------------
--------------------------------------------------------------------------------
--------------------------------------------------------------------------------
-------------------------AACAATACAGGGCATTTTTTGTTCTGTAATTGGAATGATGGGAATGTAAAACCCT
TTCA-GAGTAACAATTGGAGGGCAAGTCT-GGTGCCAGCAGCC-GCGGTAATTCCAGCT-CCAATAGTGTATATTAGAGT
TGTTGCAGTTAAAAAGCTCGTAGTTGGATTTCTGTCGTGGTCATCCGGTTCCGCCCGTATGGGTGTGCACCTGGTTTGCC
CTCGGCTTTCTTCCGTTTGCCTCTTGGCGCTTCACTGCGTC--TTTTGGTTTTTCGGAACTTTTAC-TTTGAGAAAAA-T
AGAGTGTTTCAAGCAGGCTTGTCGCCCTGAATACTTCAGCAT-GGAATAATAAGATAGGACCTTGGTTCTA-TTTTGTTG
GTTTCTAGGACTAAGGTAATGATTAATAGGGACAGTTGGGG-GCATTCGTATTTAACTGTCAGAGGTGAAATTCTTAGAT
TTGTTAAAGACGAACTACTGCGAAAGCATTTGCCAAGGATGTTTTCATTAATCAAGAACGACAGTA-GGGGG-TTTGAAG
ACGATTAGATACCGTCGTAATCTCTACCATAAACTATGCCGACTAGAGATAGGGAAAT-GCCTACCTT-GGCTTCTCCTG
CACCTCATGAGAAATCAAAGTCTCTGGGTTCT-GGGGGG-AGTATGGTCGCAAGGCTGAAACTTAAA-GGAATTGACGGA
AGGGCACCACCAGGCGTGGAG-CCTGCGGCTTAA-TTTGACTC-ACCCGGGGAAACTCACCAGGT-CCAGAC-TT-GGGA
AGGA--------------TTG-----------------------------------------------------------
--------------------------------------------------------------------------------
--------------------------------------------------------------------------------
--------------------------------------------------------------------------------
--------------------------------------------------------------------------------
--------------------------------------------------------------------------------
--------------------------------------------------------------------------------
------------------------------------
>MH752003.1_Eimeria_vermiformis
--------------------------------------------------------------------------------
--------------------------------------------------------------------------------
--------------------------------------------TGTGTTTATTAGATACAAAACC-AACCCAC--TTT-
GTGGAGTCTGGGTGATTCATAGTAACCGAACGGATCGCAGTTGGCTTCGGCCCGCGATATATCTTTCAAGTTTCTGACCT
ATCAGCTTTCGACGGTAGGGTATTGGCCTACCGTGGCAGTGACGGGTAACGGGGAATTAGGGTTCGATTCCGGAGAGGGA
GCCTGAGAAACGGCTACCACATCTAAGGAAGGCAGCAGGCGCGCAAATTACCCAATGAAAACAGCTTCGAGGTA------
-------------GTGACGAGAAATAACAATACAGGGCATTTTTTGTTCTGTAATTGGAATGATGGGAATGTAAAACCCT
TTCAGGATTAACAATTGGAGGGCAAGTCT-GGTGCCAGCAGCC-GCGGTAATTCCAGCT-CCAATAGTGTATATTAGAGT
TGTTGCAGTTAAAAAGCTCGTAGTTGGATTTCTGTCGTGGTCATCCGGTTCCGCCCGTACGGGTGTGCGCCTGGTTTGCC
CTCGGCTTTCTTCCGTTAGCYT-TCGGCGCTTCATTGCGTC--TGTTGGTGTTTCGGAACTTTTAC-TTTGAGAAAAA-T
AGAGTGKTTCAAGCAGGCTTGKCGCCCTGAATACTTCAGCAT-GGAATAATAAGATAGGACCTTGGTTCTA-TTTTGKTG
GTTTCTAGGACTAAGGTAATGATTAATAGGGACAGTTGGGG-GCATTCGTATTTAACTGTCAGAGGTGAAATTCTTAGAT
TTGTTAAAGACGAACTACTGCGAAAGCATTTGCCAAGGATGTTTTCATTAATCAAGAACGACAGTA-GGGGG-TTTGAAG
ACGATTAGATACCGTCGTAATCTCTACCATAAACTATGCCGACTAGAGATAGGGAAAT-GCCTACCTT-GGCTTCTCCTG
CACCTCATGAGAAATCAAAGTCTCTGGGTTCT-GGGGGG-AGTATGGTCGCAAGGCTGAAACTTAAA-GGAATTGACGGA
AGGGCACCACCAGGCGTGGAG-CCTGCGGCTTAA-TTTGACTCAACACGGGGAAACTCACCAGGT-CCAGAC-AT-GGGA
AGGA--------------TTGACAGATTGATAGCTCTTTC-TTGATTCTATGGG-TGGTGGTGCAT-GGCCGTTCTTAGT
TGGT-GGAGTGATCTGTCTGG-TTAATTTCGATAACGAACGAGACCTTAGCCTGCTAAATAGGA-TCGGGAACCTCGGTT
TCCGCATCACTTCTTAGAGGGACTTT-GC-GTGTCTAACG-C-AAGGAAGTTTGAGGCAAT-AACAGGTCTGTGATGCCC
TTAGATGTTCTGGGCTGCACGCGCGCTACACTGATGCATGCAACGAGTTTTTAA-CCTTGGCCGGCAGGTCTAGGTAATC
TTTTGAGTATGCATC-----------------------------------------------------------------
--------------------------------------------------------------------------------
--------------------------------------------------------------------------------
------------------------------------
>MH752004.1_Eimeria_ferrisi
--------------------------------------------------------------------------------
----------------------------------------------------------------------------AATT
CTATGGCTAATACATGCGCACTCGCCTCCTTCTCTGG-AGGGGCTGTGTTTATTAGATACAAAACC-AACCCAC--TTT-
GTGGAGTCCTGGTGATTCATAGTAACCGAACGGATCGCAGTTGGCTTCGGCCCGCGATATATCTTTCAAGTTTCTGACCT
ATCAGCTTTCGACGGTAGGGTATTGGCCTACCGTGGCAGTGACGGGTAACGGGGAATTAGGGTTCGATTCCGGAGAGGGA
GCCTGAGAAACGGCTACCACATCTAAGGAAGGCAGCAGGCGCGCAAATTACCCAATGAAAACAGCTTCGAGGTA------
-------------GTGACGAGAAATAACAATACAGGGCATTTTTTGTTCTGTAATTGGAATGATGGGAATGTAAAACCCT
TTCA-GAGTAACAATTGGAGGGCAAGTCT-GGTGCCAGCAGCC-GCGGTAATTCCAGCT-CCAATAGTGTATATTAGAGT
TGTTGCAGTTAAAAAGCTCGTAGTTGGATTTCTGTCGTGGTCATCCGGTTCCGCCCGTATGGGTGTGCACCTGGTTTGCC
CTCGGCTTTCTTCCGTTTGCCTCTTGGCGCTTCATTGCGTC--TTTTGGTTTTTCGGAACTTTTAC-TTTGAGAAAAA-T
AGAGTGTTTCAAGCAGGCTTGTCGCCCTGAATACTTCAGCAT-GGAATAATAAGATAGGACCTTGGTTCTA-TTTTGTTG
GTTTCTAGGACTAAGGTAATGATTAATAGGGACAGTTGGGG-GCATTCGTATTTAACTGTCAGAGGTGAAATTCTTAGAT
TTGTTAAAGACGAACTACTGCGAAAGCATTTGCCAAGGATGTTTTCATTAATCAAGAACGACAGTA-GGGGG-TTTGAAG
ACGATTAGATACCGTCGTAATCTCTACCATAAACTATGCCGACTAGAGATAGGGAAAT-GCCTACCTT-GGCTTCTCCTG
CACCTCATGAGAAATCAAAGTCTCTGGGTTCTGGGGGGG-AGTATGGTCSCAAGGYTGAAACTTAAA-GGAATTGACGGA
AGGGCACCACCAGGCGTGGAG-CCTGCGGCTTAA-TTTGACTCAACACGGGGAAACTCACCAGGT-CCAGAC-AT-GGGA
AGGA--------------TTGACAGATTGATAGCTCTTTC-TTGATTCTATGGG-TGGTGGTGCAT-GGCCGTTCTTAGT
TGGT-GGAGTGATCTGTCTGG-TTAATTTCGATAACGAACGAGACCTTAGCCTGCTAAATAGGA-TCGGGAACTTTTGTT
TCCGCATCACTTCTTAGAGGGACTTT-GC-GTGTCTAACG-C-AAGGAAGTTTGAGGCAAT-AACAGGTCTGTGATGCCC
TTAGATGTTCTGGGCTGCACGCGCGCTACACTGATGCATGCAACGAGTTTTTAA-CCTTGGCCGGCAGGTCTAGGTAATC
TTTTGAGTA-----------------------------------------------------------------------
--------------------------------------------------------------------------------
--------------------------------------------------------------------------------
------------------------------------
>MH752005.1_Eimeria_ferrisi
--------------------------------------------------------------------------------
-----------------------------------------------------------------------TGG-TAATT
CTATGGCTAATACATGCGCACTCGCCTCCTTCTCTGG-AGGGGCTGTGTTTATTAGATACAAAACC-AACCCAC--TTT-
GTGGAGTCCTGGTGATTCATAGTAACCGAACGGATCGCAGTTGGCTTCGGCCCGCGATATATCTTTCAAGTTTCTGACCT
ATCAGCTTTCGACGGTAGGGTATTGGCCTACCGTGGCAGTGACGGGTAACGGGGAATTAGGGTTCGATTCCGGAGAGGGA
GCCTGAGAAACGGCTACCACATCTAAGGAAGGCAGCAGGCGCGCAAATTACCCAATGAAAACAGCTTCGAGGTA------
-------------GTGACGAGAAATAACAATACAGGGCATTTTTTGTTCTGTAATTGGAATGATGGGAATGTAAAACCCT
TTCAGGAGTAACAATTGGAGGGCAAGTCT-GGTGCCAGCAGCC-GCGGTAATTCCAGCT-CCAATAGTGTATATTAGAGT
TGTTGCAGTTAAAAAGCTCGTAGTTGGATTTCTGTCGTGGTCATCCGGTTCCGCCCGTATGGGTGTGCACCTGGTTTGCC
CTCGGCTTTCTTCCGTTTGCCTCTTGGCGCTTCATTGCGTC--TTTTGGTTTTTCGGAACTTTTAC-TTTGAGAAAAA-T
AGAGTGTTTCAAGCAGGCTTGTCGCCCTGAATACTTCAGCAT-GGAATAATAAGATAGGACCTTGGTTCTA-TTTTGTTG
GTTTCTAGGACTAAGGTAATGATTAATAGGGACAGTTGGGG-GCATTCGTATTTAACTGTCAGAGGTGAAATTCTTAGAT
TTGTTAAAGACGAACTACTGCGAAAGCATTTGCCAAGGATGTTTTCATTAATCAAGAACGACAGTA-GGGGG-TTTGAAG
ACGATTAGATACCGTCGTAATCTCTACCATAAACTATGCCGACTAGAGATAGGGAAAT-GCCTACCTT-GGCTTCTCCTG
CACCTCATGAGAAATCAAAGTCTCTGGGTTCTGGGGGGG-AGTATGGTCGCAAGGCTGAAACTTAAA-GGAATTGACGGA
AGGGCACCACCAGGCGTGGAG-CCTGCGGCTTAA-TTTGACTCAACACGGGGAAACTCACCAGGT-CCAGAC-AT-GGGA
AGGA--------------TTGACAGATTGATAGCTCTTTC-TTGATTCTATGGG-TGGTGGTGCAT-GGCCGTTCTTAGT
TGGT-GGAGTGATCTGTCTGG-TTAATTTCGATAACGAACGAGACCTTAGCCTGCTAAATAGGA-TCGGGAACTTTTGTT
TCCGCATCACTTCTTAGAGGGACTTT-GC-GTGTCTAACG-C-AAGGAAGTTTGAGGCAAT-AACAGGTCTGTGATGCCC
TTAGATGTTCTGGGCTGCACGCGCGCTACACTGATGCATGCAACGAGTTTTTAA-CCTTGGCCGGCAGGTCTAGGTAATC
TTTTGAGTATGCATC-----------------------------------------------------------------
--------------------------------------------------------------------------------
--------------------------------------------------------------------------------
------------------------------------
>MH752006.1_Eimeria_ferrisi
--------------------------------------------------------------------------------
-----------------------------------------------------------------------TGG-TAATT
CTATGGCTAATACATGCGCACTCGCCTCCTTCTCTGG-AGGGGCTGTGTTTATTAGATACAAAACC-AACCCAC--TTT-
GTGGAGTCCTGGTGATTCATAGTAACCGAACGGATCGCAGTTGGCTTCGGCCCGCGATATATCTTTCAAGTTTCTGACCT
ATCAGCTTTCGACGGTAGGGTATTGGCCTACCGTGGCAGTGACGGGTAACGGGGAATTAGGGTTCGATTCCGGAGAGGGA
GCCTGAGAAACGGCTACCACATCTAAGGAAGGCAGCAGGCGCGCAAATTACCCAATGAAAACAGCTTCGAGGTA------
-------------GTGACGAGAAATAACAATACAGGGCATTTTTTGTTCTGTAATTGGAATGATGGGAATGTAAAACCCT
TTCAGGAGTAACAATTGGAGGGCAAGTCT-GGTGCCAGCAGCC-GCGGTAATTCCAGCT-CCAATAGTGTATATTAGAGT
TGTTGCAGTTAAAAAGCTCGTAGTTGGATTTCTGTCGTGGTCATCCGGTTCCGCCCGTATGGGTGTGCACCTGGTTTGCC
CTCGGCTTTCTTCCGTTTGCCTCTTGGCGCTTCATTGCGTC--TTTTGGTTTTTCGGAACTTTTAC-TTTGAGAAAAA-T
AGAGTGTTTCAAGCAGGCTTGTCGCCCTGAATACTTCAGCAT-GGAATAATAAGATAGGACCTTGGTTCTA-TTTTGTTG
GTTTCTAGGACTAAGGTAATGATTAATAGGGACAGTTGGGG-GCATTCGTATTTAACTGTCAGAGGTGAAATTCTTAGAT
TTGTTAAAGACGAACTACTGCGAAAGCATTTGCCAAGGATGTTTTCATTAATCAAGAACGACAGTA-GGGGG-TTTGAAG
ACGATTAGATACCGTCGTAATCTCTACCATAAACTATGCCGACTAGAGATAGGGAAAT-GCCTACCTT-GGCTTCTCCTG
CACCTCATGAGAAATCAAAGTCTCTGGGTTCTGGGGGG--AGTATGGTCGCAAGGCTGAAACTTAAA-GGAATTGACGGA
AGGGCACCACCAGGCGTGGAG-CCTGCGGCTTAA-TTTGACTCAACACGGGGAAACTCACCAGGT-CCAGAC-AT-GGGA
AGGA--------------TTGACAGATTGATAGCTCTTTC-TTGATTCTATGGG-TGGTGGTGCAT-GGCCGTTCTTAGT
TGGT-GGAGTGATCTGTCTGG-TTAATTTCGATAACGAACGAGACCTTAGCCTGCTAAATAGGA-TCGGGAACTTTTGTT
TCCGCATCACTTCTTAGAGGGACTTT-GC-GTGTCTAACG-C-AAGGAAGTTTGAGGCAAT-AACAGGTCTGTGATGCCC
TTAGATGTTCTGGGCTGCACGCGCGCTACACTGATGCATGCAACGAGTTTTTAA-CCTTGGCCGGCAGGTCTAGGTAATC
TTTTGAGTATG---------------------------------------------------------------------
--------------------------------------------------------------------------------
--------------------------------------------------------------------------------
------------------------------------
>MH752007.1_Eimeria_ferrisi
--------------------------------------------------------------------------------
--------------------------------------------------------------------------------
--------------------------------------------------------------------------------
--------------------------------------------------------------------------------
------------------------------------------------------AATTAGGGTTCGATTCCGGAGAGGGA
GCCTGAGAAACGGCTACCACATCTAAGGAAGGCAGCAGGCGCGCAAATTACCCAATGAAAACAGCTTCGAGGTA------
-------------GTGACGAGAAATAACAATACAGGGCATTTTTTGTTCTGTAATTGGAATGATGGGAATGTAAAACCCT
TTCA-GAGTAACAATTGGAGGGCAAGTCT-GGTGCCAGCAGCC-GCGGTAATTCCAGCT-CCAATAGTGTATATTAGAGT
TGTTGCAGTTWAAAAGCTCGTAGTTGGATTTCTGTCGTGGTCATCCGGTTCCGCCCGTATGGGTGTGCACCTGGTTTGCC
CTCGGCTTTCTTCCGTTTGCCTCTTGGCGCTTCACTGCGTC--TTTTGGTTTTTCGGAACTTTTAC-TTTGAGAAAAA-T
AGAGTGTTTCAAGCAGGCTTGTCGCCCTGAATACTTCAGCAT-GGAATAATAAGATAGGACCTTGGTTCTA-TTTTGTTG
GTTTCTAGGACTAAGGTAATGATTAATAGGGACAGTTGGGG-GCATTCGTATTTAACTGTCAGAGGTGAMATTCTTAGAT
TTGTTAAAGACGAACTACTGCGAAAKCATTTGCCAAGGATGYTTTCATTAATCAAGAACGACAGTA-GGGGG-TTTGAAG
ACGATTAGATACCGTCGTAATCTCTACCATAAACTATGCCGACTAGAGATAGGGAAAT-GCCTACCTT-GGCTTCTCCTG
CACCTCATGAGAAATCAAAGTCTCTGGGTTCT-GGGGGG-AGTATGGTCGCAAGGCTGAAACTTAAA-GGAATTGACGGA
AGGGCACCACCAGGCGTGGAG-CCTGCGGCTTAA-TTTGACTCAACACGGGGAAACTCACCAGGT-CCAGAC-AT-GGGA
AGGA--------------TTGACAGATTGATAGCTCTTTC-TTGATTCTATGGG-TGGTGGTGCAT-GGCCGTTCTTAGT
TGGT-GGAGTGATCTGTCTGG-TTAATTTCGATAACGAACGAGACCTTAGCCTGCTAAATAGGA-TCGGGAACTTTT---
--------------------------------------------------------------------------------
--------------------------------------------------------------------------------
--------------------------------------------------------------------------------
--------------------------------------------------------------------------------
--------------------------------------------------------------------------------
------------------------------------
>MH752008.1_Eimeria_ferrisi
--------------------------------------------------------------------------------
----------------------------------------------------------------------------AATT
CTATGGCTAATACATGCGCACTCGCCTCCTTCTCTGG-AGGGGCTGTGTTTATTAGATACAAAACC-AACCCAC--TTT-
GTGGAGTCCTGGTGATTCATAGTAACCGAACGGATCGCAGTTGGCTTCGGCCCGCGATATATCTTTCAAGTTTCTGACCT
ATCAGCTTTCGACGGTAGGGTATTGGCCTACCGTGGCAGTGACGGGTAACGGGGAATTAGGGTTCGATTCCGGAGAGGGA
GCCTGAGAAACGGCTACCACATCTAAGGAAGGCAGCAGGCGCGCAAATTACCCAATGAAAACAGCTTCGAGGTA------
-------------GTGACGAGAAATAACAATACAGGGCATTTTTTGTTCTGTAATTGGAATGATGGGAATGTAAAACCCT
TTCA-GAGTAACAATTGGAGGGCAAGTCTTGGTGCCAGCAGCC-GCGGTAATTCCAGCT-CCAATAGTGTATATTAGAGT
TGTTGCAGTTAAAAAGCTCGTAGTTGGATTTCTGTCGTGGTCATCCGGTTCCGCCCGTATGGGTGTGCACCTGGTTTGCC
CTCGGCTTTCTTCCGTTTGCCTCTTGGCGCTTCATTGCGTC--TTTTGGNTTTTCGGAACTTTTAC-TTTGAGAAAAA-T
AGAGTGTTTCAAGCAGGCTTGTCGCCCTGAATACTTCAGCAT-GGAATAATAAGATAGGACCTTGGNTCTA-TTTTGTTG
GTTTCTAGGACTAAGGTAATGATTAATAGGGACAGTTGGGG-GCATTCGTATTTAACTGTCAGAGGTGAAATTCTTAGAT
TTGTTAAAGACGAACTACTGCGAAAGCATTTGCCAAGGATGTTTTCATTAATCAAGAACGACAGTA-GGGGG-TTTGAAG
ACGATTAGATACCGTCGTAATCTCTACCATAAACTATGCCGACTAGAGATAGGGAAAT-GCCTACCTT-GGCTTCTCCTG
CACCTCATGAGAAATCAAAGTCTCTGGGTTCT-GGGGGG-AGTATGGTCGCAAGGCTGAAACTTAAA-GGAATTGACGGA
AGGGCACCACCAGGCGTGGAG-CCTGCGGCTTAA-TTTGACTCAACACGGGGAAACTCACCAGGT-CCAGAC-AT-GGGA
AGGA--------------TTGACAGATTGATAGCTCTTTC-TTGATTCTATGGG-TGGTGGTGCAT-GGCCGTTCTTAGT
TGGT-GGAGTGATCTGTCTGG-TTAATTTCGATAACGAACGAGACCTTAGCCTGCTAAATAGGA-TCGGGAACTTTTGTT
TCCGCATCACTTCTTAGAGGGACTTT-GC-GTGTCTAACG-C-AAGGAAGTTTGAGGCAAT-AACAGGTCTGTGATGCCC
TTAGATGTTCTGGGCTGCACGCGCGCTACACTGATGCATGCAACGAGTTTTTAA-CCTTGGCCGGCAGGTCTAGTGTAAT
C-------------------------------------------------------------------------------
--------------------------------------------------------------------------------
--------------------------------------------------------------------------------
------------------------------------
>MH752009.1_Eimeria_ferrisi
--------------------------------------------------------------------------------
-----------------------------------------------------------------------TGG-TAATT
CTATGGCTAATACATGCGCACTCGCCTCCTTCTCTGG-AGGGGCTGTGTTTATTAGATACAAAACC-AACCCAC--TTT-
GTGGAGTCCTGGTGATTCATAGTAACCGAACGGATCGCAGTTGGCTTCGGCCCGCGATATATCTTTCAAGTTTCTGACCT
ATCAGCTTTCGACGGTAGGGTATTGGCCTACCGTGGCAGTGACGGGTAACGGGGAATTAGGGTTCGATTCCGGAGAGGGA
GCCTGAGAAACGGCTACCACATCTAAGGAAGGCAGCAGGCGCGCAAATTACCCAATGAAAACAGCTTCGAGGTA------
-------------GTGACGAGAAATAACAATACAGGGCATTTTTTGTTCTGTAATTGGAATGATGGGAATGTAAAACCCT
TTCA-GAGTAACAATTGGAGGGCAAGTCT-GGTGCCAGCAGCC-GCGGTAATTCCAGCT-CCAATAGTGTATATTAGAGT
TGTTGCAGTTAAAAAGCTCGTAGTTGGATTTCTGTCGTGGTCATCCGGTTCCGCCCGTATGGGTGTGCACCTGGTTTGCC
CTCGGCTTTCTTCCGTTTGCCTCTTGGCGCTTCATTGCGTC--TTTTGGTTTTTCGGAACTTTTAC-TTTGAGAAAAA-T
AGAGTGTTTCAAGCAGGCTTGTCGCCCTGAATACTTCAGCAT-GGAATAATAAGATAGGACCTTGGTTCTA-TTTTGTTG
GTTTCTAGGACTAAGGTAATGATTAATAGGGACAGTTGGGG-GCATTCGTATTTAACTGTCAGAGGTGAAATTCTTAGAT
TTGTTAAAGACGAACTACTGCGAAAGCATTTGCCAAGGATGTTTTCATTAATCAAGAACGACAGTA-GGGGG-TTTGAAG
ACGATTAGATACCGTCGTAATCTCTACCATAAACTATGCCGACTAGAGATAGGGAAAT-GCCTACCTT-GGCTTCTCCTG
CACCTCATGAGAAATCAAAGTCTCTGGGTTCTGGGGGG--AGTATGGTCGCAAGGCTGAAACTTAAA-GGAATTGACGGA
AGGGCACCACCAGGCGTGGAG-CCTGCGGCTTAA-TTTGACTCAACACGGGGAAACTCACCAGGT-CCAGAC-AT-GGGA
AGGA--------------TTGACAGATTGATAGCTCTTTC-TTGATTCTATGGG-TGGTGGTGCAT-GGCCGTTCTTAGT
TGGT-GGAGTGATCTGTCTGG-TTAATTTCGATAACGAACGAGACCTTAGCCTGCTAAATAGGA-TCGGGAACTTTTGTT
TCCGCATCACTTCTTAGAGGGACTTT-GC-GTGTCTAACG-C-AAGGAAGTTTGAGGCAAT-AACAGGTCTGTGATGCCC
TTAGATGTTCTGGGCTGCACGCGCGCTACACTGATGCATGCAACGAGTTTTTAA-CCTTGGCCGGCAGGTCTAGGTAATC
TTTTGAGTATGCATCGTGA-------------------------------------------------------------
--------------------------------------------------------------------------------
--------------------------------------------------------------------------------
------------------------------------
>MH752010.1_Eimeria_ferrisi
--------------------------------------------------------------------------------
------------------------------------------------------------TGG-ATAACCATGG-TAATT
CTATGGCTAATACATGCGCACTCGCCTCCTTCTCTGG-AGGGGCTGTGTTTATTAGATACAAAACC-AACCCAC--TTT-
GTGGAGTCCTGGTGATTCATAGTAACCGAACGGATCGCAGTTGGCTTCGGCCCGCGATATATCTTTCAAGTTTCTGACCT
ATCAGCTTTCGACGGTAGGGTATTGGCCTACCGTGGCAGTGACGGGTAACGGGGAATTAGGGTTCGATTCCGGAGAGGGA
GCCTGAGAAACGGCTACCACATCTAAGGAAGGCAGCAGGCGCGCAAATTACCCAATGAAAACAGCTTCGAGGTA------
-------------GTGACGAGAAATAACAATACAGGGCATTTTTTGTTCTGTAATTGGAATGATGGGAATGTAAAACCCT
TTCA-GAGTAACAATTGGAGGGCAAGTCT-GGTGCCAGCAGCC-GCGGTAATTCCAGCT-CCAATAGTGTATATTAGAGT
TGTTGCAGTTAAAAAGCTCGTAGTTGGATTTCTGTCGTGGTCATCCGGTTCCGCCCGTATGGGTGTGCACCTGGTTTGCC
CTCGGCTTTCTTCCGTTTGCCTCTTGGCGCTTCATTGCGTC--TTTTGGTTTTTCGGAACTTTTAC-TTTGAGAAAAA-T
AGAGTGTTTCAAGCAGGCTTGTCGCCCTGAATACTTCAGCAT-GGAATAATAAGATAGGACCTTGGTTCTA-TTTTGTTG
GTTTCTAGGACTAAGGTAATGATTAATAGGGACAGTTGGGG-GCATTCGTATTTAACTGTCAGAGGTGAAATTCTTAGAT
TTGTTAAAGACGAACTACTGCGAAAGCATTTGCCAAGGATGTTTTCATTAATCAAGAACGACAGTA-GGGGG-TTTGAAG
ACGATTAGATACCGTCGTAATCTCTACCATAAACTATGCCGACTAGAGATAGGGAAAT-GCCTACCTT-GGCTTCTCCTG
CACCTCATGAGAAATCAAAGTCTCTGGGTTCT-GGGGGG-AGTATGGTCGCAAGGCTGAAACTTAAA-GGAATTGACGGA
AGGGCACCACCAGGCGTGGAG-CCTGCGGCTTAA-TTTGACTCAACACGGGGAAACTCACCAGGT-CCAGAC-AT-GGGA
AGGA--------------TTGACAGATTGAAAGCTCTTTC-TTGATTCTATGGG-GGG----------------------
--------------------------------------------------------------------------------
--------------------------------------------------------------------------------
--------------------------------------------------------------------------------
--------------------------------------------------------------------------------
--------------------------------------------------------------------------------
--------------------------------------------------------------------------------
------------------------------------
>MH752011.1_Eimeria_falciformis
--------------------------------------------------------------------------------
------------------------------------------------------------TGG-ATAACCATGG-TAATT
CTATGGCTAATACATGCGCACTCGCCTCCTTCTCTGG-AGGGGCTGTGTTTATTAGATACAAAACC-AACCCAC--TTT-
GTGGAGTCTGGGTGATTCATAGTAACCGAACGGATCGCAGTTGGCTTCGGCCCGCGATATATCTTTCAAGTTTCTGACCT
ATCAGCTTTCGACGGTAGGGTATTGGCCTACCGTGGCAGTGACGGGTAACGGGGAATTAGGGTTCGATTCCGGAGAGGGA
GCCTGAGAAACGGCTACCACATCTAAGGAAGGCAGCAGGCGCGCAAATTACCCAATGAAAACAGCTTCGAGGTA------
-------------GTGACGAGAAATAACAATACAGGGCATTTTTTGTTCTGTAATTGGAATGATGGGAATGTAAAACCCT
TTCA-GATTAACAATTGGAGGGCAAGTCT-GGTGCCAGCAGCC-GCGGTAATTCCAGCT-CCAATAGTGTATATTAGAGT
TGTTGCAGTTAAAAAGCTCGTARTTGGATTTCTGCCGTGGTCATCCGGTTCCGCCTGTATGGGTGTGCGACTGMTTTGCC
CTCGGCTTTCTTCCGKTAGCCT-TCGGCGCTTCACTGCGTC--TGTTGGTGTTTCGGAACTTTTAC-TTTGAGAAAAA-T
AGAGTGTTTCAAGCAGGCTTGTCGCCCTGAATACTTCAGCAT-GGAATAATAAGATAGGACCTTGGTTCTA-TTTTGTTG
GTTTCTAGGACTAAGGTAATGATTAATAGGGACAGTTGGGG-GCATTCGTATTTAACTGTCAGAGGTGAAATTCTTAGAT
TTGTTAAAGACGAACTACTGCGAAAGCATTTGCCAAGGATGTTTTCATTAATCAAGAACGACAGTA-GGGGG-TTTGAAG
ACGATTAGATACCGTCGTAATCTCTACCATAAACTATGCCGACTAGAGATAGGGAAAT-GCCTACCTT-GGCTTCTCCTG
CACCTCATGAGAAATCAAAGTCTCTGGGTTCT-GGGGGG-AGTATGGTCGCAAGGCTGAAACTTAAA-GGAATTGACGGA
AGGGCACCACCAGGCGTGGAG-CCTGCGGCTTAA-TTTGACTCAACACGGGGAAACTCACCAGGT-CCAGAC-AT-GGGA
AGGA--------------TTGACAGATTGATAGCTCTTTC-TTGATTCTATGGG-TGGTGGTGCAT-GGCCGTTCTTAGT
TGGT-GGAGTGATCTGTCTGG-TTAATTTCGATAACGAACGAGACCTTAGCCTGCTAAATAGGA-TCGGGAACCTCGGTT
TCCGCATCACTTCTTAGAGGGACTTT-GC-GTGTCTAACG-C-AAGGAAGTTTGAGGCAAT-AACAGGTCTGTGATGCCC
TTAGATGTTCTGGGCTGCACGCGCGCTACACTGATGCATGCAACGAGTTTTTAA-CCTTGGCCGGCAGGTCTAGGTAATC
TTTTGAGTATGCATC-----------------------------------------------------------------
--------------------------------------------------------------------------------
--------------------------------------------------------------------------------
------------------------------------
>MH752012.1_Eimeria_falciformis
--------------------------------------------------------------------------------
------------------------------------------------------------TGG-ATAACCATGG-TAATT
CTATGGCTAATACATGCGCACTCGCCTCCTTCTCTGG-AGGGGCTGTGTTTATTAGATACAAAACC-AACCCAC--TTT-
GTGGAGTCTGGGTGATTCATAGTAACCGAACGGATCGCAGTTGGCTTCGGCCCGCGATATATCTTTCAAGTTTCTGACCT
ATCAGCTTTCGACGGTAGGGTATTGGCCTACCGTGGCAGTGACGGGTAACGGGGAATTAGGGTTCGATTCCGGAGAGGGA
GCCTGAGAAACGGCTACCACATYTAAGGAAGGCAGCAGGCGCGCAAATTACCCAATGAAAACAGCTTCGAGGTA------
-------------GTGACGAGAAATAACAATACAGGGCATTTTTTGTTCTGTAATTGGAATGATGGGAATGTAAAACCCT
TTCA-GATTAACAATTGGAGGGCAAGTCT-GGTGCCAGCAGCC-GCGGTAATTCCAGCT-CCAATAGTGTATATTAGAGT
TGTTGCAGTTAAAAAGCTCGTAGTTGGATTTCTGTCGTGGTCATCCGGTTCCGCCTGTATGGGTGTGCGCCTGGTTTGCC
CTCGGCTTTCTTCCGTTAGCCT-TCGGCGCTTCACTGCGTC--TGTTGGTGTTTCGGAACTTTTAC-TTTGAGAAAAA-T
AGAGTGTTTCAAGCAGGCTTGTCGCCCTGAATACTTCAGCAT-GGAATAATAAGATAGGACCTTGGTTCTA-TTTTGTTG
GTTTCTAGGACTAAGGTAATGATTAATAGGGACAGTTGGGG-GCATTCGTATTTAACTGTCAGAGGTGAAATTCTTAGAT
TTGTTAAAGACGAACTACTGCGAAAGCATTTGCCAAGGATGTTTTCATTAATCAAGAACGACAGTA-GGGGG-TTTGAAG
ACGATTAGATACCGTCGTAATCTCTACCATAAACTATGCCGACTAGAGATAGGGAAAT-GCCTACCTT-GGCTTCTCCTG
CACCTCATGAGAAATCAAAGTCTCTGGGTTCT-GGGGGG-AGTATGGTCGCAAGGCTGAAACTTAAA-GGAATTGACGGA
AGGGCACCACCAGGCGTGGAG-CCTGCGGCTTAA-TTTGACTCAACACGGGGAAACTCACCAGGT-CCAGAC-AT-GGGA
AGGA--------------TTGACAGATTGATAGCTCTTTC-TTGATTCTATGGG-TGGTGGTGCAT-GGCCGTTCTTAGT
TGGT-GGAGTGATCTGTCTGG-TTAATTTCGATAACGAACGAGACCTTAGCCTGCTAAATAGGA-TCGGGAACCTCGGTT
TCCGCATCACTTCTTAGAGGGACTTT-GC-GTGTCTAACG-C-AAGGAAGTTTGAGGCAAT-AACAGGTCTGTGATGCCC
TTAGATGTTCTGGGCTGCACGCGCGCTACACTGATGCATGCAACGAGTTTTTAA-CCTTGGCCGGCAGGTCTAGGTAATC
TTTTGAGTATGCATC-----------------------------------------------------------------
--------------------------------------------------------------------------------
--------------------------------------------------------------------------------
------------------------------------
>MH752013.1_Eimeria_ferrisi
--------------------------------------------------------------------------------
------------------------------------------------------------TGG-ATAACCATGG-TAATT
CTATGGCTAATACATGCGCACTCGCCTCCTTCTCTGG-AGGGGCTGTGTTTATTAGATACAAAACC-AACCCAC--TTT-
GTGGAGTCCTGGTGATTCATAGTAACCGAACGGATCGCAGTTGGCTTCGGCCCGCGATATATCTTTCAAGTTTCTGACCT
ATCAGCTTTCGACGGTAGGGTATTGGCCTACCGTGGCAGTGACGGGTAACGGGGAATTAGGGTTCGATTCCGGAGAGGGA
GCCTGAGAAACGGCTACCACATCTAAGGAAGGCAGCAGGCGCGCAAATTACCCAATGAAAACAGCTTCGAGGTA------
-------------GTGACGAGAAATAACAATACAGGGCATTTTTTGTTCTGTAATTGGAATGATGGGAATGTAAAACCCT
TTCA-GAGTAACAATTGGAGGGCAAGTCT-GGTGCCAGCAGCC-GCGGTAATTCCAGCT-CCAATAGTGTATATTAGAGT
TGTTGCAGTTAAAAAGCTCGTAGTTGGATTTCTGTCGTGGTCATCCGGTTCCGCCCGTATGGGTGTGCACCTGGTTTGCC
CTCGGCTTTCTTCCGTTTGCCTCTTGGCGCTTCATTGCGTC--TTTTGGTTTTTCGGAACTTTTAC-TTTGAGAAAAA-T
AGAGTGTTTCAAGCAGGCTTGTCGCCCTGAATACTTCAGCAT-GGAATAATAAGATAGGACCTTGGTTCTA-TTTTGTTG
GTTTCTAGGACTAAGGTAATGATTAATAGGGACAGTTGGGG-GCATTCGTATTTAACTGTCAGAGGTGAAATTCTTAGAT
TTGTTAAAGACGAACTACTGCGAAAGCATTTGCCAAGGATGTTTTCATTAATCAAGAACGACAGTA-GGGGG-TTTGAAG
ACGATTAGATACCGTCGTAATCTCTACCATAAACTATGCCGACTAGAGATAGGGAAAT-GCCTACCTT-GGCTTCTCCTG
CACCTCATGAGAAATCAAAGTCTCTGGGTTCTGGGGGGG-AGTATGGTCGCAAGGCTGAAACTTAAA-GGAATTGACGGA
AGGGCACCACCAGGCGTGGAG-CCTGCGGCTTAA-TTTGACTCAACACGGGGAAACTCACCAGGT-CCAGAC-AT-GGGA
AGGA--------------TTGACAGATTGATAGCTCTTTC-TTGATTCTATGGG-TGGTGGTGCAT-GGCCGTTCTTAGT
TGGT-GGAGTGATCTGTCTGG-TTAATTTCGATAACGAACGAGACCTTAGCCTGCTAAATAGGA-TCGGGAACTTTTGTT
TCCGCATCACTTCTTAGAGGGACTTT-GC-GTGTCTAACG-C-AAGGAAGTTTGAGGCAAT-AACAGGTCTGTGATGCCC
TTAGATGTTCTGGGCTGCACGCGCGCTACACTGATGCATGCAACGAGTTTTTAA-CCTTGGCCGGCAGGTCTAGGTAATC
TTTTGAGTATGCATCGTGA-------------------------------------------------------------
--------------------------------------------------------------------------------
--------------------------------------------------------------------------------
------------------------------------
>MH752014.1_Eimeria_ferrisi
--------------------------------------------------------------------------------
------------------------------------------------------------TGG-ATAACCATGG-TAATT
CTATGGCTAATACATGCGCACTCGCCTCCTTCTCTGG-AGGGGCTGTGTTTATTAGATACAAAACC-AACCCAC--TTT-
GTGGAGTCCTGGTGATTCATAGTAACCGAACGGATCGCAGTTGGCTTCGGCCCGCGATATATCTTTCAAGTTTCTGACCT
ATCAGCTTTCGACGGTAGGGTATTGGCCTACCGTGGCAGTGACGGGTAACGGGGAATTAGGGTTCGATTCCGGAGAGGGA
GCCTGAGAAACGGCTACCACATCTAAGGAAGGCAGCAGGCGCGCAAATTACCCAATGAAAACAGCTTCGAGGTA------
-------------GTGACGAGAAATAACAATACAGGGCATTTTTTGTTCTGTAATTGGAATGATGGGAATGTAAAACCCT
TTCA-GAGTAACAATTGGAGGGCAAGTCT-GGTGCCAGCAGCC-GCGGTAATTCCAGCT-CCAATAGTGTATATTAGAGT
TGTTGCAGTTAAAAAGCTCGTAGTTGGATTTCTGTCGTGGTCATCCGGTTCCGCCCGTATGGGTGTGCACCTGGTTTGCC
CTCGGCTTTCTTCCGTTTGCCTCTTGGCGCTTCATTGCGTC--TTTTGGTTTTTCGGAACTTTTAC-TTTGAGAAAAA-T
AGAGTGTTTCAAGCAGGCTTGTCGCCCTGAATACTTCAGCAT-GGAATAATAAGATAGGACCTTGGTTCTA-TTTTGTTG
GTTTCTAGGACTAAGGTAATGATTAATAGGGACAGTTGGGG-GCATTCGTATTTAACTGTCAGAGGTGAAATTCTTAGAT
TTGTTAAAGACGAACTACTGCGAAAGCATTTGCCAAGGATGTTTTCATTAATCAAGAACGACAGTA-GGGGG-TTTGAAG
ACGATTAGATACCGTCGTAATCTCTACCATAAACTATGCCGACTAGAGATAGGGAAAT-GCCTACCTT-GGCTTCTCCTG
CACCTCATGAGAAATCAAAGTCTCTGGGTTCTGGGGGGG-AGTATGGTCGCAAGGCTGAAACTTAAA-GGAATTGACGGA
AGGGCACCACCAGGCGTGGAG-CCTGCGGCTTAA-TTTGACTCAACACGGGGAAACTCACCAGGT-CCAGAC-AT-GGGA
AGGA--------------TTGACAGATTGATAGCTCTTTC-TTGATTCTATGGG-TGGTGGTGCAT-GGCCGTTCTTAGT
TGGT-GGAGTGATCTGTCTGG-TTAATTTCGATAACGAACGAGACCTTAGCCTGCTAAATAGGA-TCGGGAACTTTTGTT
TCCGCATCACTTCTTAGAGGGACTTT-GC-GTGTCTAACG-C-AAGGAAGTTTGAGGCAAT-AACAGGTCTGTGATGCCC
TTAGATGTTCTGGGCTGCACGCGCGCTACACTGATGCATGCAACGAGTTTTTAA-CCTTGGCCGGCAGGTCTAGGTAATC
TTTTGAGTATGCATCGTGA-------------------------------------------------------------
--------------------------------------------------------------------------------
--------------------------------------------------------------------------------
------------------------------------
>MH752015.1_Eimeria_ferrisi
--------------------------------------------------------------------------------
------------------------------------------------------------TGG-AT-ACCATGG-TAATT
CTATGGCTAATACATGCGCACTCGCCTCCTTCTCTGG-AGGGGCTGTGTTTATTAGATACAAAACC-AACCCAC--TTT-
GTGGAGTCCTGGTGATTCATAGTAACCGAACGGATCGCAGTTGGCTTCGGCCCGCGATATATCTTTCAAGTTTCTGACCT
ATCAGCTTTCGACGGTAGGGTATTGGCCTACCGTGGCAGTGACGGGTAACGGGGAATTAGGGTTCGATTCCGGAGAGGGA
GCCTGAGAAACGGCTACCACATCTAAGGAAGGCAGCAGGCGCGCAAATTACCCAATGAAAACAGCTTCGAGGTA------
-------------GTGACGAGAAATAACAATACAGGGCATTTTTTGTTCTGTAATTGGAATGATGGGAATGTAAAACCCT
TTCA-GAGTAACAATTGGAGGGCAAGTCT-GGTGCCAGCAGCC-GCGGTAATTCCAGCT-CCAATAGTGTATATTAGAGT
TGTTGCAGTTAAAAAGCTCGTAGTTGGATTTCTGTCGTGGTCATCCGGTTCCGCCCGTATGGGTGTGCACCTGGTTTGCC
CTCGGCTTTCTTCCGTTTGCCTCTTGGCGCTTCATTGCGTC--TTTTGGTTTTTCGGAACTTTTAC-TTTGAGAAAAA-T
AGAGTGTTTCAAGCAGGCTTGTCGCCCTGAATACTTCAGCAT-GGAATAATAAGATAGGACCTTGGTTCTA-TTTTGTTG
GTTTCTAGGACTAAGGTAATGATTAATAGGGACAGTTGGGG-GCATTCGTATTTAACTGTCAGAGGTGAAATTCTTAGAT
TTGTTAAAGACGAACTACTGCGAAAGCATTTGCCAAGGATGTTTTCATTAATCAAGAACGACAGTA-GGGGG-TTTGAAG
ACGATTAGATACCGTCGTAATCTCTACCATAAACTATGCCGACTAGAGATAGGGAAAT-GCCTACCTT-GGCTTCTCCTG
CACCTCATGAGAAATCAAAGTCTCTGGGTTCTGGGGGG--AGTATGGTCGCAAGGCTGAAACTTAAA-GGAATTGACGGA
AGGGCACCACCAGGCGTGGAG-CCTGCGGCTTAA-TTTGACTCAACACGGGGAAACTCACCAGGT-CCAGAC-AT-GGGA
AGGA--------------TTGACAGATTGATAGCTCTTTC-TTGATTCTATGGG-TGGTGGTGCAT-GGCCGTTCTTAGT
TGGT-GGAGTGATCTGTCTGG-TTAATTTCGATAACGAACGAGACCTTAGCCTGCTAAATAGGA-TCGGGAACTTTTGTT
TCCGCATCACTTCTTAGAGGGACTTT-GC-GTGTCTAACG-C-AAGGAAGTTTGAGGCAAT-AACAGGTCTGTGATGCCC
TTAGATGTTCTGGGCTGCACGCGCGCTACACTGATGCATGCAACGAGTTTTTAA-CCTTGGCCGGCAGGTCTAGGTAATC
TTTTGAGTATGCATCG----------------------------------------------------------------
--------------------------------------------------------------------------------
--------------------------------------------------------------------------------
------------------------------------
>MH752016.1_Eimeria_falciformis
--------------------------------------------------------------------------------
--------------------------------------------------CACTTTTACATGG-ATAACCATGG-TAATT
CTATGGCTAATACATGCGCACTCGCCTCCTTCTCTGG-AGGGGCTGTGTTTATTAGATACAAAACC-AACCCAC--TTT-
GTGGAGTCTGGGTGATTCATAGTAACCGAACGGATCGCAGTTGGCTTCGGCCCGCGATATATCTTTCAAGTTTCTGACCT
ATCAGCTTTCGACGGTAGGGTATTGGCCTACCGTGGCAGTGACGGGTAACGGGGAATTAGGGTTCGATTCCGGAGAGGGA
GCCTGAGAAACGGCTACCACATCTAAGGAAGGCAGCAGGCGCGCAAATTACCCAATGAAAACAGCTTCGAGGTA------
-------------GTGACGAGAAATAACAATACAGGGCATTTTTTGTTCTGTAATTGGAATGATGGGAATGTAAAACCCT
TTCA-GATTAACAATTGGAGGGCAAGTCT-GGTGCCAGCAGCC-GCGGTAATTCCAGCT-CCAATAGTGTATATTAGAGT
TGTTGCAGTTAAAAAGCTCGTAGTTGGATTTCTGCCGTGGTCATCCGGTTCCGCCTGTATGGGTGTGCGCCTGGTTTGCC
CTCGGCTTTCTTCCGTTAGCCT-TCGGCGCTTCACTGCGTC--TGTTGGTGTTTCGGAACTTTTAC-TTTGAGAAAAA-T
AGAGTGTTTCAAGCAGGCTTGTCGCCCTGAATACTTCAGCAT-GGAATAATAAGATAGGACCTTGGTTCTA-TTTTGTTG
GTTTCTAGGACTAAGGTAATGATTAATAGGGACAGTTGGGG-GCATTCGTATTTAACTGTCAGAGGTGAAATTCTTAGAT
TTGTTAAAGACGAACTACTGCGAAAGCATTTGCCAAGGATGTTTTCATTAATCAAGAACGACAGTA-GGGGG-TTTGAAG
ACGATTAGATACCGTCGTAATCTCTACCATAAACTATGCCGACTAGAGATAGGGAAAT-GCCTACCTT-GGCTTCTCCTG
CACCTCATGAGAAATCAAAGTCTCTGGGTTCT-GGGGGG-AGTATGGTCGCAAGGCTGAAACTTAAA-GGAATTGACGGA
AGGGCACCCCCAGGCGTGGAG-CCTGCGGCTTAA-TTTGACTCAACACGGGGAAACTCACCAGGT-CCAGAC-AT-GGGA
AGGA--------------TTGACAGATTGATAGCTCTTTC-TTGATTCTATGGG-TGGTGGTGCAT-GGCCGTTCTTAGT
TGGT-GGAGTGATCTGTCTGG-TTAATTTCGATAACGAACGAGACCTTAGCCTGCTAAATAGGA-TCGGGAACCTCGGTT
TCCGCATCACTTCTTAGAGGGACTTG--C-GTGTCTAACG-C-AAGGAAGT-----------------------------
--------------------------------------------------------------------------------
--------------------------------------------------------------------------------
--------------------------------------------------------------------------------
--------------------------------------------------------------------------------
------------------------------------
>MH752017.1_Eimeria_falciformis
--------------------------------------------------------------------------------
------------------------AACAGTTATAGTTTATT-TGATGG-TCACTTTTACATGG-ATAACCATGG-TAATT
CTATGGCTAATACATGCGCACTCGCCTCCTTCTCTGG-AGGGGCTGTGTTTATTAGATACAAAACC-AACCCAC--TTT-
GTGGAGTCTGGGTGATTCATAGTAACCGAACGGATCGCAGTTGGCTTCGGCCCGCGATATATCTTTCAAGTTTCTGACCT
ATCAGCTTTCGACGGTAGGGTATTGGCCTACCGTGGCAGTGACGGGTAACGGGGAATTAGGGTTCGATTCCGGAGAGGGA
GCCTGAGAAACGGCTACCACATCTAAGGAAGGCAGCAGGCGCGCAAATTACCCAATGAAAACAGCTTCGAGGTA------
-------------GTGACGAGAAATAACAATACAGGGCATTTTTTGTTCTGTAATTGGAATGATGGGAATGTAAAACCCT
TTCA-GATTAACAATTGGAGGGCAAGTCT-GGTGCCAGCAGCC-GCGGTAATTCCAGCT-CCAATAGTGTATATTAGAGT
TGTTGCAGTTAAAAAGCTCGTAGTTGGATTTCTGTCGTGGTCATCCGGTTCCGCCTGTATGGGTGTGCGCCTGGTTTGCC
CTCGGCTTTCTTCCGTTAGCCT-TCGGCGCTTCACTGCGTC--TGTTGGTGTTTCGGAACTTTTAC-TTTGAGAAAAA-T
AGAGTGTTTCAAGCAGGCTTGTCGCCCTGAATACTTCAGCAT-GGAATAATAAGATAGGACCTTGGTTCTA-TTTTGTTG
GTTTCTAGGACTAAGGTAATGATTAATAGGGACAGTTGGGG-GCATTCGTATTTAACTGTCAGAGGTGAAATTCTTAGAT
TTGTTAAAGACGAACTACTGCGAAAGCATTTGCCAAGGATGTTTTCATTAATCAAGAACGACAGTA-GGGGG-TTTGAAG
ACGATTAGATACCGTCGTAATCTCTACCATAAACTATGCCGACTAGAGATAGGGAAAT-GCCTACCTT-GGCTTCTCCTG
CACCTCATGAGAAATCAAAGTCTCTGGGTTCT-GGGGGG-AGTATGGTCGCAAGGCTGAAACTTAAA-GGAATTGACGGA
AGGGCACCACCAGGCGTGGAG-CCTGCGGCTTAA-TTTGACTCAACACGGGGAAACTCACCAGGT-CCAGAC-AT-GGGA
AGGA--------------TTGACAGATTGATAGCTCTTTC-TTGATTCTATGGGGTGGTGGTGCAT-GGCCGTTCTTAGT
TGGT-GGAGTGATCTGTCTGGGTTAATTTCGATAACGAACGAGACCTTAGCCTGCTAAATAGGA-TCGGGAACCTCGGTT
TCCGCATCACTTCTTAGAGGGACTTT-GC-GTGTCTAACG-C-AAGGAAGTTTGAGGCAAT-AACAGGTCTGTGATGCCC
TT------------------------------------------------------------------------------
--------------------------------------------------------------------------------
--------------------------------------------------------------------------------
--------------------------------------------------------------------------------
------------------------------------
>MH752018.1_Eimeria_falciformis
--------------------------------------------------------------------------------
-----------------------AAACAGTTATAGTTTATT-TGATGG-TCACTTTTACATGG-ATAACCATGG-TAATT
CTATGGCTAATACATGCGCACTCGCCTCCTTCTCTGG-AGGGGCTGTGTTTATTAGATACAAAACC-AACCCAC--TTT-
GTGGAGTCTGGGTGATTCATAGTAACCGAACGGATCGCAGTTGGCTTCGGCCCGCGATATATCTTTCAAGTTTCTGACCT
ATCAGCTTTCGACGGTAGGGTATTGGCCTACCGTGGCAGTGACGGGTAACGGGGAATTAGGGTTCGATTCCGGAGAGGGA
GCCTGAGAAACGGCTACCACATCTAAGGAAGGCAGCAGGCGCGCAAATTACCCAATGAAAACAGCTTCGAGGTA------
-------------GTGACGAGAAATAACAATACAGGGCATTTTTTGTTCTGTAATTGGAATGATGGGAATGTAAAACCCT
TTCA-GATTAACAATTGGAGGGCAAGTCT-GGTGCCAGCAGCC-GCGGTAATTCCAGCT-CCAATAGTGTATATTAGAGT
TGTTGCAGTTAAAAAGCTCGTAGTTGGATTTCTGYCGTGGTCATCCGGTTCCGCCTGTATGGGTGTGCGCCTGGTTTGCC
CTCGGCTTTCTTCCGTTAGCCT-TCGGCGCTTCACTGCGTC--TGTTGGTGTTTCGGAACTTTTAC-TTTGAGAAAAA-T
AGAGTGTTTCAAGCAGGCTTGTCGCCCTGAATACTTCAGCAT-GGAATAATAAGATAGGACCTTGGTTCTA-TTTTGTTG
GTTTCTAGGACTAAGGTAATGATTAATAGGGACAGTTGGGG-GCATTCGTATTTAACTGTCAGAGGTGAAATTCTTAGAT
TTGTTAAAGACGAACTACTGCGAAAGCATTTGCCAAGGATGTTTTCATTAATCAAGAACGACAGTA-GGGGG-TTTGAAG
ACGATTAGATACCGTCGTAATCTCTACCATAAACTATGCCGACTAGAGATAGGGAAAT-GCCTACCTT-GGCTTCTCCTG
CACCTCATGAGAAATCAAAGTCTCTGGGTTCT-GGGGGG-AGTATGGTCGCAAGGCTGAAACTTAAA-GGAATTGACGGA
AGGGCACCACCAGGCGTGGAG-CCTGCGGCTTAA-TTTGACTCAACACGGGGAAACTCACCAGGT-CCAGAC-AT-GGGA
AGGA--------------TTGACAGATTGATAGCTCTTTC-TTGATTCTATGGGGTGGTGGTGCAT-GGCCGTTCTTAGT
TGGT-GGAGTGATCTGTCTGGGTTAATTTCGATAACGAACGAGACCTTAGCCTGCTAAATAGGA-TCGGGAACCTCGGTT
TCCGCATCACTTCTTAGAGGGACTTTTGC-GTGTCTAACG-C-AAGGAAGTTTGAGGCAAT-AACAGGTCTGTGATGCC-
--------------------------------------------------------------------------------
--------------------------------------------------------------------------------
--------------------------------------------------------------------------------
--------------------------------------------------------------------------------
------------------------------------
>MH752019.1_Eimeria_falciformis
--------------------------------------------------------------------------------
--------------------TTAAAACAGTTATAGTTTATT-TGATGG-TCACTTTTACATGG-ATAACCATGG-TAATT
CTATGGCTAATACATGCGCACTCGCCTCCTTCTCTGG-AGGGGCTGTGTTTATTAGATACAAAACC-AACCCAC--TTT-
GTGGAGTCTGGGTGATTCATAGTAACCGAACGGATCGCAGTTGGCTTCGGCCCGCGATATATCTTTCAAGTTTCTGACCT
ATCAGCTTTCGACGGTAGGGTATTGGCCTACCGTGGCAGTGACGGGTAACGGGGAATTAGGGTTCGATTCCGGAGAGGGA
GCCTGAGAAACGGCTACCACATCTAAGGAAGGCAGCAGGCGCGCAAATTACCCAATGAAAACAGCTTCGAGGTA------
-------------GTGACGAGAAATAACAATACAGGGCATTTTTTGTTCTGTAATTGGAATGATGGGAATGTAAAACCCT
TTCA-GATTAACAATTGGAGGGCAAGTCT-GGTGCCAGCAGCC-GCGGTAATTCCAGCT-CCAATAGTGTATATTAGAGT
TGTTGCAGTTAAAAAGCTCGTAGTTGGATTTCTGCCGTGGTCATCCGGTTCCGCCTGTATGGGTGTGCGCCTGGTTTGCC
CTCGGCTTTCTTCCGTTAGCCT-TCGGCGCTTCACTGCGTC--TGTTGGTGTTTCGGAACTTTTAC-TTTGAGAAAAA-T
AGAGTGTTTCAAGCAGGCTTGTCGCCCTGAATACTTCAGCAT-GGAATAATAAGATAGGACCTTGGTTCTA-TTTTGTTG
GTTTCTAGGACTAAGGTAATGATTAATAGGGACAGTTGGGG-GCATTCGTATTTAACTGTCAGAGGTGAAATTCTTAGAT
TTGTTAAAGACGAACTACTGCGAAAGCATTTGCCAAGGATGTTTTCATTAATCAAGAACGACAGTA-GGGGG-TTTGAAG
ACGATTAGATACCGTCGTAATCTCTACCATAAACTATGCCGACTAGAGATAGGGAAAT-GCCTACCTT-GGCTTCTCCTG
CACCTCATGAGAAATCAAAGTCTCTGGGTTCT-GGGGGG-AGTATGGTCGCAAGGCTGAAACTTAAA-GGAATTGACGGA
AGGGCACCACCAGGCGTGGAG-CCTGCGGCTTAA-TTTGACTCAACACGGGGAAACTCACCAGGT-CCAGAC-AT-GGGA
AGGA--------------TTGACAGATTGATAGCTCTTTC-TTGATTCTATGGGGTGGTGGTGCATGGGCCGTTCTTAGT
TGGTGGGAGTGATCTGTCTGGGTTAATTTCGATAACGAACGAGACCTTAGCCTGCTAAATAGGA-TCGGGAACCTCGGTT
TCCGCATCACTTCTTAGAGGGACTTTTGC-GTGTCTAACG-C-AAGGAAGTTTGAGGCAATAAACAGGTCTGTGATGCCC
T-------------------------------------------------------------------------------
--------------------------------------------------------------------------------
--------------------------------------------------------------------------------
--------------------------------------------------------------------------------
------------------------------------
>MH752020.1_Eimeria_ferrisi
--------------------------------------------------------------------------------
--------------------------------------------------------------------------------
--------------------------------------------------------------------------------
------------------------------------------------------CGATATATCTTTCAAGTTTCTGAGCT
ATCAGCTTTCGACGGTAGGGTATTGGCCTACCGTGGCAGTGACGGGTAACGGGGAATTAGGGTTCGATTCCGGAGAGGGA
GCCTGAGAAACGGCTACCACATCTAAGGAAGGCAGCAGGCGCGCAAATTACCCAATGAAAACAGCTTCGAGGTA------
-------------GTGACGAGAAATAACAATACAGGGCATTTTTTGTTCTGTAATTGGAATGATGGGAATGTAAAACCCT
TTCA-GAGTAACAATTGGAGGGCAAGTCT-GGTGCCAGCAGCC-GCGGTAATTCCAGCT-CCAATAGTGTATATTAGAGT
TGTTGCAGTTAAAAAGCTCGTAGTTGGATTTCTGTCGTGGTCATCCGGTTCCGCCCGTATGGGTGTGCACCTGGTTTGCC
CTCGGCTTTCTTCCGTTTGCCTCTTGGCGCTTCACTGCGTC--TTTTGGTTTTTCGGAACTTTTAC-TTTGAGAAAAA-T
AGAGTGTTTCAAGCAGGCTTGTCGCCCTGAATACTTCAGCAT-GGAATAATAAGATAGGACC------------------
--------------------------------------------------------------------------------
--------------------------------------------------------------------------------
--------------------------------------------------------------------------------
--------------------------------------------------------------------------------
--------------------------------------------------------------------------------
--------------------------------------------------------------------------------
--------------------------------------------------------------------------------
--------------------------------------------------------------------------------
--------------------------------------------------------------------------------
--------------------------------------------------------------------------------
--------------------------------------------------------------------------------
--------------------------------------------------------------------------------
------------------------------------
>MH752021.1_Eimeria_ferrisi
--------------------------------------------------------------------------------
--------------------------------------------------------------------------------
--------------------------------------------------------------------------------
--------------------------------------------------------------------------------
--------------------------------------------------------------------------------
--------------------------------------------------------------------------------
--------------------------------------------------------------------------------
------------------------------------------------------------CTCATAGTGTATATTAGAGT
TGTTGCAGTTAAAAAGCTCGTAGTTGGATTTCTGTCGTGGTCATCCGGTTCCGCCCGTATGGGTGTGCACCTGGTTTGCC
CTCGGCTTTCTTCCGTTTGCCTCTTGGCGCTTCACTGCGTC--TTTTGGTTTTTCGGAACTTTTAC-TTTGAGAAAAA-T
AGAGTGTTTCAAGCAGGCTTGTCGCCCTGAATACTTCAGCAT-GGAATAATAAGATAGGACCTTGGTTCTA-TTTTGTTG
GTTTCTAGGACTAAGGTAATGATTAATAGGGACAGTTGGGG-GCATTCGTATTTAACTGTCAGAGGTGAAATTCTTAGAT
TTGTTAAAGACGAACTACTGCGAAAGCATTTGCCAAGGATGTTTTCATTAATCAAGAACGACAGTA-GGGGG-TTTGAAG
ACGATTAGATACCGTCGTAATCTCTACCATAAACTATGCCGACTAGAGATAGGGAAAT-GCCTACCTT-GGCTTCTCCTG
CACCTCATGAGAAATCAAAGTCTCTGGGTTCT-GGGGGG-AGTATGGTCGCAAGGCTGAAACTTAAA-GGAATTGACGGA
AGGGCACCACCAGGCGTGGAG-CCTGCGGCTTAA-TTTGACTCAACACGGGGAAACTCACCAGGT-CCAGAC-AT-GGGA
AGGA--------------TTGACAGATTGATAGCTCTTTC-TTGATTCTATGGG-TGGTGGTGCAT-GGCCGTTCTTAGT
TGGT-GGAGTGATCTGTCTGG-TTAATTTCGATAACGAACGAGACCTTAGCCTGCTAAATAGGA-TCGGGAACTTTTGTT
TCCGCATCACTTCTTAGAGGGACTTT-GC-GTGTCTAACG-CCAAGGAAGTTTGAGGCAAT-A-----------------
--------------------------------------------------------------------------------
--------------------------------------------------------------------------------
--------------------------------------------------------------------------------
--------------------------------------------------------------------------------
------------------------------------
>MH752022.1_Eimeria_ferrisi
--------------------------------------------------------------------------------
------------------CATTAAAACAGTTATAGTTTATT-TGATGG-TCACTTTTACATGG-ATAACCATGG-TAATT
CTATGGCTAATACATGCGCACTCGCCTCCTTCTCTGG-AGGGGCTGTGTTTATTAGATACAAAACC-AACCCAC--TTT-
GTGGAGTCCTGGTGATTCATAGTAACCGAACGGATCGCAGTTGGCTTCGGCCCGCGATATATCTTTCAAGTTTCTGACCT
ATCAGCTTTCGACGGTAGGGTATTGGCCTACCGTGGCAGTGACGGGTAACGGGGAATTAGGGTTCGATTCCGGAGAGGGA
GCCTGAGAAACGGCTACCACATCTAAGGAAGGCAGCAGGCGCGCAAATTACCCAATGAAAACAGCTTCGAGGTA------
-------------GTGACGAGAAATAACAATACAGGGCATTTTTTGTTCTGTAATTGGAATGATGGGAATGTAAAACCCT
TTCA-GAGTAACAATTGGAGGGCAAGTCT-GGTGCCAGCAGCC-GCGGTAATTCCAGCT-CCAATAGTGTATATTAGAGT
TGTTGCAGTTAAAAAGCTCGTAGTTGGATTTCTGTCGTGGTCATCCGGTTCCGCCCGTATGGGTGTGCACCTGGTTTGCC
CTCGGCTTTCTTCCGTTTGCCTCTTGGCGCTTCACTGCGTC--TTTTGGTTTTTCGGAACTTTTAC-TTTGAGAAAAA-T
AGAGTGTTTCAAGCAGGCTTGTCGCCCTGAATACTTCAGCAT-GGAATAATAAGATAGGACCTTGGTTCTA-TTTTGTTG
GTTTCTAGGACTAAGGTAATGATTAATAGGGACAGTTGGGG-GCATTCGTATTTAACTGTCAGAGGTGAAATTCTTAGAT
TTGTTAAAGACGAACTACTGCGAAAGCATTTGCCAAGGATGTTTTCATTAATCAAGAACGACAGTA-GGGGG-TTTGAAG
ACGATTAGATACCGTCGTAATCTCTACCATAAACTATGCCGACTAGAGATAGGGAAAT-GCCTACCTT-GGCTTCTCCTG
CACCTCATGAGAAATCAAAGTCTCTGGGTTCT-GGGGGG-AGTATGGTCGCAAGGCTGAAACTTAAA-GGAATTGACGGA
AGGGCACCACCAGGCGTGGAG-CCTGCGGCTTAA-TTTGACTCAACACGGGGAAACTCACCAGGT-CCAGAC-AT-GGGA
AGGA--------------TTGACAGATTGATAGCTCTTTC-TTGATTCTATGGG-TGGTGGTGCAT-GGCCGTTCTTAGT
TGGT-GGAGTGATCTGTCTGG-TTAATTTCGATAACGAACGAGACCTTAGCCTGCTAAATAGGA-TCGGGAACTTTTGTT
TCCGCATCACTTCTTAGAGGGACTTT-GC-GTGTCTAACG-CAAGGGAAGTTTGAGGCAAT-AACAG-------------
--------------------------------------------------------------------------------
--------------------------------------------------------------------------------
--------------------------------------------------------------------------------
--------------------------------------------------------------------------------
------------------------------------
>MH752023.1_Eimeria_ferrisi
--------------------------------------------------------------------------------
-----------------------------TTATAGTTTATT-TGATGG-TCACTTTTACATGG-ATAACCATGG-TAATT
CTATGGCTAATACATGCGCACTTGCCTCCTTCTTTGG-AGGGGCTGTGTTTATTAGATACAAAACC-AACCCAC--TTT-
GTGGAGTCCTGGTGATTCATAGTAACCGAACGGATCGCAGTTGGCTTCGGCCCGCGATATATCTTTCAAGTTTTTGACCT
ATCAGCTTTCGACGGTAGGGTATTGGCCTACCGTGGCAGTGACGGGTAACGGGGAATTAGGGTTCGATTCCGGAGAGGGA
GCCTGAGAAACGGCTACCACATCTAAGGAAGGCAGCAGGCGCGCAAATTACCCAATGAAAACAGCTTCGAGGTA------
-------------GTGACGAGAAATAACAATACAGGGCATTTTTTGTTCTGTAATTGGAATGATGGGAATGTAAAACCCT
TTCA-GAGTAACAATTGGAGGGCAAGTCT-GGTGCCAGCAGCC-GCGGTAATTCCAGCT-CCAATAGTGTATATTAGAGT
TGTTGCAGTTAAAAAGCTCGTAGTTGGATTTCTGTCGTGGTCATCCGGTTCCGCCCGTATGGGTGTGCACCTGGTTTGCC
CTCGGCTTTCTTCCGTTTGCCTCTTGGCGCTTCATTGCGTC--TTTTGGTTTTTCGGAACTTTTAC-TTTGAGAAAAA-T
AGAGTGTTTCAAGCAGGCTTGTCGCCCTGAATACTTCAGCAT-GGAATAATAAGATAGGACCTTGGTTCTA-TTTTGTTG
--------------------------------------------------------------------------------
--------------------------------------------------------------------------------
--------------------------------------------------------------------------------
--------------------------------------------------------------------------------
--------------------------------------------------------------------------------
--------------------------------------------------------------------------------
--------------------------------------------------------------------------------
--------------------------------------------------------------------------------
--------------------------------------------------------------------------------
--------------------------------------------------------------------------------
--------------------------------------------------------------------------------
--------------------------------------------------------------------------------
------------------------------------
>MH752024.1_Eimeria_ferrisi
--------------------------------------------------------------------------------
--------------------------------------------------------------------------------
-------------------------------------------------------------------------C--TTT-
GTGGAGTCCTGGTGATTCATAGTANCCGAACGGATCGCAGTTGGCTTCGGCCCGCGATATATCTTTCAAGTTTCTGACCT
ATCAGCTTTCGACGGTAGGGTATTGGCCTACCGTGGCAGTGACGGGTAACGGGGAATTAGGGTTCGATTCCGGAGAGGGA
GCCTGAGAAACGGCTACCACATCTAAGGAAGGCAGCAGGCGCGCAAATTACCCAATGAAAACAGCTTCGAGGTA------
-------------GTGACGAGAAATAACAATACAGGGCATTTTTTGTTCTGTAATTGGAATGATGGGAATGTAAAACCCT
TTCA-GAGTAACAATTGGAGGGCAAGTCT-GGTGCCAGCAGCC-GCGGTAATTCCAGCT-CCAATAGTGTATATTAGAGT
TGTTGCAGTTAAAAAGCTCGTAGTTGGATTTCTGTCGTGGTCATCCGGTTCCGCCCGTATGGGTGTGCACCTGGTTTGCC
CTCGGCTTTCTTCCGTTTGCCTCTTGGCGCTTCACTGCGTC--TTTTGGTTTTTCGGAACTTTTAC-TTTGAGAAAAA-T
AGAGTGTTTCAAGCAGGCTTGTCGCCCTGAATACTTCAGCAT-GGAATAATAAGATAGGACCTTGGTTCTA-TTTTGTTG
GTTTCTAGGACTAAGGTAATGATTAATAGGGACAGTTGGGG-GCATTCGTATTTAACTGTCAGAGGTGAAATTCTTAGAT
TTGTTAAAGACGAACTACTGCGAAAGCATTTGCCAAGGATGTTTTCATTAATCAAGAACGACAGTA-GGGGG-TTTGAAG
ACGATTAGATACCGTCGTAATCTCTACCATAAACTATGCCGACTAGAGATAGGGAAAT-GCCTACCTT-GGCTTCTCCTG
CACCTCATGAGAAATCAAAGTCTCTGGGTTCT-GGGGGG-AGTATGGTCGCAAGGCTGAAACTTAAA-GGAATTGACGGA
AGGGCACCACCAGGCGTGGAG-CCTGCGGCTTAA-TTTGACTCAACACGGGGAAACTCACCAGGT-CCAGAC-AT-GGGA
AGGA--------------TTGACAGATTGATAGCTCTTTC-TTGATTCTATGGG-TGGTGGTGCAT-GGCCGTTCTTAGT
TGGT-GGAGTGATCTGTCTGG-TTAATTTCGATAACGAACGAGACCTTAGCCTGCTAAATAGGA-TCGGGAACTTTTGTT
TCCGCATCACTTCTTAGAGGGACTTT-GC-GTGTCTAACG-C-AAGGAAGTTTGAGGCAAT-AACAGGTCTGTGATGC--
--------------------------------------------------------------------------------
--------------------------------------------------------------------------------
--------------------------------------------------------------------------------
--------------------------------------------------------------------------------
------------------------------------
>MH752025.1_Eimeria_ferrisi
-------------------------------------------------------------------------------A
TGAAACTGGCGAATGGCTCATTAAAACAGTTATAGTTTATT-TGATGG-TCACTTTTACATGG-ATAACCATGG-TAATT
CTATGGCTAATACATGCGCACTCGCCTCCTTCTCTGG-AGGGGCTGTGTTTATTAGATACAAAACCCAACCCAC--TTT-
GTGGAGTCCTGGTGATTCATAGTAACCGAACGGATCGCAGTTGGCTTCGGCCCGCGATATATCTTTCAAGTTTCTGACCT
ATCAGCTTTCGACGGTAGGGTATTGGCCTACCGTGGCAGTGACGGGTAACGGGGAATTAGGGTTCGATTCCGGAGAGGGA
GCCTGAGAAACGGCTACCACATCTAAGGAAGGCAGCAGGCGCGCAAATTACCCAATGAAAACAGCTTCGAGGTA------
-------------GTGACGAGAAATAACAATACAGGGCATTTTTTGTTCTGTAATTGGAATGATGGGAATGTAAAACCCT
TTCA-GAGTAACAATTGGAGGGCAAGTCT-GGTGCCAGCAGCC-GCGGTAATTCCAGCT-CCAATAGTGTATATTAGAGT
TGTTGCAGTTAAAAAGCTCGTAGTTGGATTTCTGTCGTGGTCATCCGGTTCCGCCCGTATGGGTGTGCACCTGGTTTGCC
CTCGGCTTTCTTCCGTTTGCCTCTTGGCGCTTCATTGCGTC--TTTTGGTTTTTCGGAACTTTTAC-TTTGAGAAAAA-T
AGAGTGTTTCAAGCAGGCTTGTCGCCCTGAATACTTCAGCAT-GGAATAATAAGATAGGACCTTGGTTCTA-TTTTGTTG
GTTTCTAGGACTAAGGTAATGATTAATAGGGACAGTTGGGG-GCATTCGTATTTAACTGTCAGAGGTGAAATTCTTAGAT
TTGTTAAAGACGAACTACTGCGAAAGCATTTGCCAAGGATGTTTTCATTAATCAAGAACGACAGTA-GGGGG-TTTGAAG
ACGATTAGATACCGTCGTAATCTCTACCATAAACTATGCCGACTAGAGATAGGGAAAT-GCCTACCTT-GGCTTCTCCTG
CACCTCATGAGAAATCAAAGTCTCTGGGTTCT-GGGGGG-AGTATGGTCGCAAGGCTGAAACTTAAA-GGAATTGACGGA
AGGGCACCACCAGGCGTGGAG-CCTGCGGCTTAA-TTTGACTCAACACGGGGAAACTCACCAGGT-CCAGAC-AT-GGGA
AGGA--------------TTGACAGATTGATAGCTCTTTC-TTGATTCTATGGG-TGGTGGTGCAT-GGCCGTTCTTAGT
TGGT-GGAGTGATCTGTCTGG-TTAATTTCGATAACGAACGAGACCTTAGCCTGCTAAATAGGA-TCGGGAACTTTTGTT
TCCGCATCACTTCTTAGAGGGACTTT-GC-GTGTCTAACG-C-AAGGAAGTTTGAGGCAAT-AACAGGTCTGTGATGCCC
TTA-----------------------------------------------------------------------------
--------------------------------------------------------------------------------
--------------------------------------------------------------------------------
--------------------------------------------------------------------------------
------------------------------------
>MH752026.1_Eimeria_ferrisi
--------------------------------------------------------------------------------
--------------------------------------------------------------------------------
--------------------------------------------------------------------------------
--------------------------------------------------------------------------------
--------------------------------------------------------------------------------
-------------------------------------------------------------CAGCTTCGAGGTA------
-------------GTGACGAGAAATAACAATACAGGGCATTTTTTGTTCTGTAATTGGAATGATGGGAATGTAAAACCCT
TTCA-GAGTAACAATTGGAGGGCAAGTCT-GGTGCCAGCAGCC-GCGGTAATTCCAGCT-CCAATAGTGTATATTAGAGT
TGTTGCAGTTAAAAAGCTCGTAGTTGGATTTCTGTCGTGGTCATCCGGTTCCGCCCGTATGGGTGTGCACCTGGTTTGCC
CTCGGCTTTCTTCCGTTTGCCTCTTGGCGCTTCATTGCGTC--TTTTGGTTTTTCGGAACTTTTAC-TTTGAGAAAAA-T
AGAGTGTTTCAAGCAGGCTTGTCGCCCTGAATACTTCAGCAT-GGAATAATAAGATAGGACCTTGGTTCTA-TTTTGTTG
GTTTCTAGGACTAAGGTAATGATTAATAGGGACAGTTGGGGGGCATTCGTATTTAACTGTCAGAGGTGAAATTCTTAGAT
TTGTTAAAGACGAACTACTGCGAAAGCATTTGCCAAGGATGTTTTCATTAATCAAGAACGACAGTA-GGGGG-TTTGAAG
ACGATTAGATACCGTCGTAATCTCTACCATAAACTATGCCGACTAGAGATAGGGAAAT-GCCTACCTT-GGCTTCTCCTG
CACCTCATGAGAAATCAAAGTCTCTGGGTTCT-GGGGGG-AGTATGGTCGCAAGGCTGAAACTTAAA-GGAATTGACGGA
AGGGCACCACCAGGCGTGGAG-CCTGCGGCTTAA-TTTGACTCAACACGGGGAAACTCACCAGGT-CCAGAC-AT-GGGA
AGGA--------------TTGACAGATTGATAGCTCTTTC-TTGATTCTATGGG-TGGTGGTGCAT-GGCCGTTCTTAGT
TGGT-GGAGTGATCTGTCTGG-TTAATTTCGATAACGAACGAGACCTTAG------------------------------
--------------------------------------------------------------------------------
--------------------------------------------------------------------------------
--------------------------------------------------------------------------------
--------------------------------------------------------------------------------
--------------------------------------------------------------------------------
------------------------------------
>MH752027.1_Eimeria_ferrisi
--------------------------------------------------------------------------------
--------------------TTAAAACAGTTATAGTTTATT-TGATGG-TCACTTTTACATGG-ATAACCATGG-TAATT
CTATGGCTAATACATGCGCACTCGCCTCCTTCTCTGG-AGGGGCTGTGTTTATTAGATACAAAACC-AACCCAC--TTT-
GTGGAGTCCTGGTGATTCATAGTAACCGAACGGATCGCAGTTGGCTTCGGCCCGCGATATATCTTTCAAGTTTCTGACCT
ATCAGCTTTCGACGGTAGGGTATTGGCCTACCGTGGCAGTGACGGGTAACGGGGAATTAGGGTTCGATTCCGGAGAGGGA
GCCTGAGAAACGGCTACCACATCTAAGGAAGGCAGCAGGCGCGCAAATTACCCAATGAAAACAGCTTCGAGGTA------
-------------GTGACGAGAAATAACAATACAGGGCATTTTTTGTTCTGTAATTGGAATGATGGGAATGTAAAACCCT
TTCA-GAGTAACAATTGGAGGGCAAGTCT-GGTGCCAGCAGCC-GCGGTAATTCCAGCT-CCAATAGTGTATATTAGAGT
TGTTGCAGTTAAAAAGCTCGTAGTTGGATTTCTGTCGTGGTCATCCGGTTCCGCCCGTATGGGTGTGCACCTGGTTTGCC
CTCGGCTTTCTTCCGTTTGCCTCTTGGCGCTTCATTGCGTC--TTTTGGTTTTTCGGAACTTTTAC-TTTGAGAAAAA-T
AGAGTGTTTCAAGCAGGCTTGTCGCCCTGAATACTTCAGCAT-GGAATAATAAGATAGGACCTTGGTTCTA-TTTTGTTG
GTTTCTAGGACTAAGGTAATGATTAATAGGGACAGTTGGGG-GCATTCGTATTTAACTGTCAGAGGTGAAATTCTTAGAT
TTGTTAAAGACGAACTACTGCGAAAGCATTTGCCAAGGATGTTTTCATTAATCAAGAACGACAGTA-GGGGG-TTTGAAG
ACGATTAGATACCGTCGTAATCTCTACCATAAACTATGCCGACTAGAGATAGGGAAAT-GCCTACCTT-GGCTTCTCCTG
CACCTCATGAGAAATCAAAGTCTCTGGGTTCT-GGGGGG-AGTATGGTCGCAAGGCTGAAACTTAAA-GGAATTGACGGA
AGGGCACCACCAGGCGTGGAG-CCTGCGGCTTAA-TTTGACTCAACACGGGGAAACTCACCAGGT-CCAGAC-AT-GGGA
AGGA--------------TTGACAGATTGATAGCTCTTTC-TTGATTCTATGGGGTGGTGGTGCAT-GGCCGTTCTTAGT
TGGTGGGAGTGATCTGTCTGGGTTAATTTCGATAACGAACGAGACCTTAGCCTGCTAAATAGGA-TCGGGGAATTTTGTT
TCCGCATCACTTCTTAGAGGGACTTTTGC-GTGTCTAACG-CAAAGGAAGTTTGAGGCAAT-ACAAGGTCTGTGATGCCC
TT------------------------------------------------------------------------------
--------------------------------------------------------------------------------
--------------------------------------------------------------------------------
--------------------------------------------------------------------------------
------------------------------------
>MH752028.1_Eimeria_ferrisi
--------------------------------------------------------------------------------
--------------------TTAAAACAGTTATAGTTTATT-TGATGG-TCACTTTTACATGG-ATAACCATGG-TAATT
CTATGGCTAATACATGCGCACTCGCCTCCTTCTCTGG-AGGGGCTGTGTTTATTAGATACAAAACCCAACCCAC--TTT-
GTGGAGTCCTGGTGATTCATAGTAACCGAACGGATCGCAGTTGGCTTCGGCCCGCGATATATCTTTCAAGTTTCTGACCT
ATCAGCTTTCGACGGTAGGGTATTGGCCTACCGTGGCAGTGACGGGTAACGGGGAATTAGGGTTCGATTCCGGAGAGGGA
GCCTGAGAAACGGCTACCACATCTAAGGAAGGCAGCAGGCGCGCAAATTACCCAATGAAAACAGCTTCGAGGTA------
-------------GTGACGAGAAATAACAATACAGGGCATTTTTTGTTCTGTAATTGGAATGATGGGAATGTAAAACCCT
TTCA-GAGTAACAATTGGAGGGCAAGTCT-GGTGCCAGCAGCC-GCGGTAATTCCAGCT-CCAATAGTGTATATTAGAGT
TGTTGCAGTTAAAAAGCTCGTAGTTGGATTTCTGTCGTGGTCATCCGGTTCCGCCCGTATGGGTGTGCACCTGGTTTGCC
CTCGGCTTTCTTCCGTTTGCCTCTTGGCGCTTCATTGCGTC--TTTTGGTTTTTCGGAACTTTTAC-TTTGAGAAAAA-T
AGAGTGTTTCAAGCAGGCTTGTCGCCCTGAATACTTCAGCAT-GGAATAATAAGATAGGACCTTGGTTCTA-TTTT----
--------------------------------------------------------------------------------
--------------------------------------------------------------------------------
--------------------------------------------------------------------------------
--------------------------------------------------------------------------------
--------------------------------------------------------------------------------
--------------------------------------------------------------------------------
--------------------------------------------------------------------------------
--------------------------------------------------------------------------------
--------------------------------------------------------------------------------
--------------------------------------------------------------------------------
--------------------------------------------------------------------------------
--------------------------------------------------------------------------------
------------------------------------
>MH752029.1_Eimeria_ferrisi
--------------------------------------------------------------------------------
--------------------------------------------------------------------------------
--------------------------------------------------------------------------------
-------------------------------------------------------------------------------T
ATCAGCTTTCGACGGTAGGGTATTGGCCTACCGTGGCAGTGACGGGTAACGGGGAATTAGGGTTCGATTCCGGAGAGGGA
GCCTGAGAAACGGCTACCACATCTAAGGAAGGCAGCAGGCGCGCAAATTACCCAATGAAAACAGCTTCGAGGTA------
-------------GTGACGAGAAATAACAATACAGGGCATTTTTTGTTCTGTAATTGGAATGATGGGAATGTAAAACCCT
TTCA-GAGTAACAATTGGAGGGCAAGTCT-GGTGCCAGCAGCC-GCGGTAATTCCAGCT-CCAATAGTGTATATTAGAGT
TGTTGCAGTTAAAAAGCTCGTAGTTGGATTTCTGTCGTGGTCATCCGGTTCCGCCCGTATGGGTGTGCACCTGGTTTGCC
CTCGGCTTTCTTCCGTTTGCCTCTTGGCGCTTCATTGCGTC--TTTTGGTTTTTCGGAACTTTTAC-TTTGAGAAAAA-T
AGAGTGTTTCAAGCAGGCTTGTCGCCCTGAATACTTCAGCAT-GGAATAATAAGATAGGACCTTGGTTCTA-TTTTGTTG
GTTTCTAGGACTAAGGTAATGATTAATAGGGACAGTTGGGG-GCATTCGTATTTAACTGTCAGAGGTGAAATTCTTAGAT
TTGTTAAAGACGAACTACTGCGAAAGCATTTGCCAAGGATGTTTTCATTAATCAAGAACGACAGTA-GGGGG-TTTGAAG
ACGATTAGATACCGTCGTAATCTCTACCATAAACTATGCCGACTAGAGATAGGGAAAT-GCCTACCTT-GGCTTCTCCTG
CACCTCATGAGAAATCAAAGTCTCTGGGTTCT-GGGGGG-AGTATGGTCGCAAGGCTGAAACTTAAA-GGAATTGACGGA
AGGGCACCACCAGGCGTGGAG-CCTGCGGCTTAA-TTTGACTCAACACGGGGAAACTCACCAGGT-CCAGAC-AT-GGGA
AGGA--------------TTGACAGATTGATAGCTCTTTC-TTGATTCTATGGG-TGGTGGTGCAT-GGCCGTTCTTAGT
TGGT-GGAGTGATCTGTCTGG-TTAATTTCGATAACGAACGAGACCTTAGCCTGCTAAATAGGA-TCGGGAACTTTTGTT
TCCGC---------------------------------------------------------------------------
--------------------------------------------------------------------------------
--------------------------------------------------------------------------------
--------------------------------------------------------------------------------
--------------------------------------------------------------------------------
------------------------------------
>MH752030.1_Eimeria_vermiformis
--------------------------------------------------------------------------------
--------------------------------------------------------------------------------
----------------------------------------------TGTTTATTAGATACAAAACC-AACCCAC--TTT-
GTGGAGTCTGGGTGATTCATAGTAACCGAACGGATCGCAGTTGGCTTCGGCCCGCGATATATCTTTCAAGTTTCTGACCT
ATCAGCTTTCGACGGTAGGGTATTGGCCTACCGTGGCAGTGACGGGTAACGGGGAATTAGGGTTCGATTCCGGAGAGGGA
GCCTGAGAAACGGCTACCACATCTAAGGAAGGCAGCAGGCGCGCAAATTACCCAATGAAAACAGCTTCGAGGTA------
-------------GTGACGAGAAATAACAATACAGGGCATTTTATGTTCTGTAATTGGAATGATGGGAATGTAAAACCCT
TTCA-GATTAACAATTGGAGGGCAAGTCT-GGTGCCAGCAGCC-GCGGTAATTCCAGCT-CCAATAGTGTATATTAGAGT
TGTTGCAGTTAAAAAGCTCGTAGTTGGATTTCTGTCGTGGTCATCCGGTTCCGCCCGTACGGGTGTGCGCCTGGTTTGCC
CTCGGCTTTCTTCCGTTAGCCT-TCGGCGCTTCATTGCGTC--TGTTGGTGTTTCGGAACTTTTAC-TTTGAGAAAAA-T
AGAGTGTTTCAAGCAGGCTTGTCGCCCTGAATACTTCAGCAT-GGAATAATAAGATAGGACCTTGGTTCTA-TTTTGTTG
GTTTCTAGGACTAAGGTAATGATTAATAGGGACAGTTGGGG-GCATTCGTATTTAACTGTCAGAGGTGAAATTCTTAGAT
TTGTTAAAGACGAACTACTGCGAAAGCATTTGCCAAGGATGTTTTCATTAATCAAGAACGACAGTA-GGGGG-TTTGAAG
ACGATTAGATACCGTCGTAATCTCTACCATAAACTATGCCGACTAGAGATAGGGAAAT-GCCTACCTT-GGCTTCTCCTG
CACCTCATGAGAAATCAAAGTCTCTGGGTTCT-GGGGGG-AGTATGGTCGCAAGGCTGAAACTTAAA-GGAATTGACGGA
AGGGCACCACCAGGCGTGGAG-CCTGCGGCTTAA-TTTGACTCAACACGGGGAAACTCACCAGGT-CCAGAC-AT-GGGA
AGGA--------------TTGACAGATTGATAGCTCTTTC-TTGATTCTATGGG-TGGTGGTGCAT-GGCCGTTCTTAGT
TGGT-GGAGTGATCTGTCTGG-TTAATTTCGATAACGAACGAGACCTTAGCCTGCTAAATAGGA-TCGGGAACCTCGGTT
TCCGCATCACTTCTTAGAGGGACTTT-GC-GTGTCTAACG-C-AAGGAAGTTTGAGGCAAT-AACAGGTCTGTGATGCCC
TTAGATGTTCTGGGCTGCACGCGCGCT-----------------------------------------------------
--------------------------------------------------------------------------------
--------------------------------------------------------------------------------
--------------------------------------------------------------------------------
------------------------------------
>MH752031.1_Eimeria_ferrisi
--------------------------------------------------------------------------------
--------------------------------------------------------------------------------
--------------------------------------------------------------------------------
--------------------------------------------------------------------------------
--------------------------------------------------------------------------------
----------------------------------------------------------------------GGTA------
-------------GTGACGAGAAATAACAA--CAGGGCATTTTTTGTTCTGTAATTGGAATGATGGGAATGTAAAACCCT
TTCC-GAGTAACAATTGGAGGGCAAGTCT-GGTGCCAGCAGCC-GCGGTAATTCCAGCT-CCAATAGTGTATATTAGAGT
TGTTGCAGTTAAAAAGCTCGTAGTTGGATTTCTGTCGTGGTCATCCGGTTCCGCCCGTATGGGTGTGCACCTGGTTTGCC
CTCGGCTTTCTTCCGTTTGCCTCTTGGCGCTTCACTGCGTC--TTTTGGTTTTTCGGAACTTTTAC-TTTGAGAAAAA-T
AGAGTGTTTCAAGCAGGCTTGTCGCCCTGAATACTTCAGCAT-GGAATAATAAGATAGGACCTTGGTTCTA-TTTTGTTG
GTTTCTAGGACTAAGGTAATGATTAATAGGGACAGTTGGGG-GCATTCGTATTTAACTGTCAGAGGTGAAATTCTTAGAT
TTGTTAAAGACGAACTACTGCGAAAGCATTTGCCAAGGATGTTTTCATTAATCAAGAACGACAGTA-GGGGG-TTTGAAG
ACGATTAGATACCGTCGTAATCTCTACCATAAACTATGCCGACTAGAGATAGGGAAAT-GCCTACCTT-GGCTTCTCCTG
CACCTCATGAGAAATCAAAGTCTCTGGGTTCT-GGGGGG-AGTATGGTCGCAAGGCTGAAACTTAAA-GGAATTGACGGA
AGGGCACCACCAGGCGTGGAG-CCTGCGGCTTAA-TTTGACTCAACACGGGGAAACTCACCAGGT-CCAGAC-AT-GGGA
AGGA--------------TTGACAGATTGATAGCTCTTTC-TTGATTCTATGGG-TGGTGGTGCAT-GGCCGTTCTTAGT
TGGT-GGAGTGATCTGTCTGG-TTAATTTCGATAACGAACGAGACCTTAGCCTGCTAAATAGGA-TCGGGAACTTTTGTT
TCCGCATCACTTCTTAGAGGGACTTT------------------------------------------------------
--------------------------------------------------------------------------------
--------------------------------------------------------------------------------
--------------------------------------------------------------------------------
--------------------------------------------------------------------------------
------------------------------------
>MH752032.1_Eimeria_ferrisi
--------------------------------------------------------------------------------
--------------------------------------------------------------------------------
--------------------------------------------------------------------------------
----AGTCCTGGTGATTCATAGTAACCGAACGGATCGCAGTTGGCTTCGGCCCGCGATATATCTTTCAAGTTTCTGACCT
ATCAGCTTTCGACGGTAGGGTATTGGCCTACCGTGGCAGTGACGGGTAACGGGGAATTAGGGTTCGATTCCGGAGAGGGA
GCCTGAGAAACGGCTACCACATCTAAGGAAGGCAGCAGGCGCGCAAATTACCCAATGAAAACAGCTTCGAGGTA------
-------------GTGACGAGAAATAACAATACAGGGCATTTTTTGTTCTGTAATTGGAATGATGGGAATGTAAAACCCT
TTCA-GAGTAACAATTGGAGGGCAAGTCT-GGTGCCAGCAGCC-GCGGTAATTCCAGCT-CCAATAGTGTATATTAGAGT
TGTTGCAGTTAAAAAGCTCGTAGTTGGATTTCTGTCGTGGTCATCCGGTTCCGCCCGTATGGGTGTGCACCTGGTTTGCC
CTCGGCTTTCTTCCGTTTGCCTCTTGGCGCTTCATTGCGTC--TTTTGGTTTTTCGGAACTTTTAC-TTTGAGAAAAA-T
AGAGTGTTTCAAGCAGGCTTGTCGCCCTGAATACTTCAGCAT-GGAATAATAAGATAGGACCTTGGTTCTA-TTTTGTTG
GTTTCTAGGACTAAGGTAATGATTAATAGGGACAGTTGGGG-GCATTCGTATTTAACTGTCAGAGGTGAAATTCTTAGAT
TTGTTAAAGACGAACTACTGCGAAAGCATTTGCCAAGGATGTTTTCATTAATCAAGAACGACAGTA-GGGGG-TTTGAAG
ACGATTAGATACCGTCGTAATCTCTACCATAAACTATGCCGACTAGAGATAGGGAAAT-GCCTACCTT-GGCTTCTCCTG
CACCTCATGAGAAATCAAAGTCTCTGGGTTCT-GGGGGG-AGTATGGTCGCAAGGCTGAAACTTAAA-GGAATTGACGGA
AGGGCACCACCAGGCGTGGAG-CCTGCGGCTTAA-TTTGACTCAACACGGGGAAACTCACCAGGT-CCAGAC-AT-GGGA
AGGA--------------TTGACAGATTGATAGCTCTTTC-TTGATTCTATGGG-TGGTGGTGCAT-GGCCGTTCTTAGT
TGGT-GGAGTGATCTGTCTGG-----------------------------------------------------------
--------------------------------------------------------------------------------
--------------------------------------------------------------------------------
--------------------------------------------------------------------------------
--------------------------------------------------------------------------------
--------------------------------------------------------------------------------
------------------------------------
>MH752033.1_Eimeria_ferrisi
--------------------------------------------------------------------------------
--------------------------------------------------------------------------------
---------------------------------------GGGGCTGTGTTTATTAGATACAAAACC-AACCCAC--TTT-
GTGGAGTCCTGGTGATTCATAGTAACCGAACGGATCGCAGTTGGCTTCGGCCCGCGATATATCTTTCAAGTTTCTGACCT
ATCAGCTTTCGACGGTAGGGTATTGGCCTACCGTGGCAGTGACGGGTAACGGGGAATTAGGGTTCGATTCCGGAGAGGGA
GCCTGAGAAACGGCTACCACATCTAAGGAAGGCAGCAGGCGCGCAAATTACCCAATGAAAACAGCTTCGAGGTA------
-------------GTGACGAGAAATAACAATACAGGGCATTTTTTGTTCTGTAATTGGAATGATGGGAATGTAAAACCCT
TTCA-GAGTAACAATTGGAGGGCAAGTCT-GGTGCCAGCAGCC-GCGGTAATTCCAGCT-CCAATAGTGTATATTAGAGT
TGTTGCAGTTAAAAAGCTCGTAGTTGGATTTCTGTCGTGGTCATCCGGTTCCGCCCGTATGGGTGTGCACCTGGTTTGCC
CTCGGCTTTCTTCCGTTTGCCTCTTGGCGCTTCATTGCGTC--TTTTGGTTTTTCGGAACTTTTAC-TTTGAGAAAAA-T
AGAGTGTTTCAAGCAGGCTTGTCGCCCTGAATACTTCAGCAT-GGAATAATAAGATAGGACCTTGGTTCTA-TTTTGTTG
GTTTCTAGGACTAAGGTAATGATTAATAGGGACAGTTGGGG-GCATTCGTATTTAACTGTCAGAGGTGAAATTCTTAGAT
TTGTTAAAGACGAACTACTGCGAAAGCATTTGCCAAGGATGTTTTCATTAATCAAGAACGACAGTA-GGGGG-TTTGAAG
ACGATTAGATACCGTCGTAATCTCTACCATAAACTATGCCGACTAGAGATAGGGAAAT-GCCTACCTT-GGCTTCTCCTG
CACCTCATGAGAAATCAAAGTCTCTGGGTTCT-GGGGGG-AGTATGGTCGCAAGGCTGAAACTTAAA-GGAATTGACGGA
AGGGCACCACCAGGCGTGGAG-CCTGCGGCTTAA-TTTGACTCAACACGGGGAAACTCACCAGGT-CCAGAC-AT-GGGA
AGGA--------------TTGACAGATTGATAGCTCTTTC-TTGATTCTATGGG-TGGTGGTGCAT-GGCCGTTCTTAGT
TGGT-GGAGTGATCTGTCTGG-TTAATTTCGATAACGAACGAGACCTTAGCCTGCTAAATAGGA-TCGGGAACTTTTGTT
TCCGCATCACTTCTTAGAGGGACTTT-GC-GTGTCTAACG-C-AAGGAAGTTTGAGGCAAT-AACAGGTCTGTGATGCCC
TTAGATG-------------------------------------------------------------------------
--------------------------------------------------------------------------------
--------------------------------------------------------------------------------
--------------------------------------------------------------------------------
------------------------------------
>MH752034.1_Eimeria_ferrisi
--------------------------------------------------------------------------------
--------------------------------------------------------------------------------
---------------------------------------------GTGTTTATTAGATACAAAACC-AACCCAC--TTT-
GTGGAGTCCTGGTGATTCATAGTAACCGAACGGATCGCAGTTGGCTTCGGCCCGCGATATATCTTTCAAGTTTCTGACCT
ATCAGCTTTCGACGGTAGGGTATTGGCCTACCGTGGCAGTGACGGGTAACGGGGAATTAGGGTTCGATTCCGGAGAGGGA
GCCTGAGAAACGGCTACCACATCTAAGGAAGGCAGCAGGCGCGCAAATTACCCAATGAAAACAGCTTCGAGGTA------
-------------GTGACGAGAAATAACAATACAGGGCATTTTTTGTTCTGTAATTGGAATGATGGGAATGTAAAACCCT
TTCA-GAGTAACAATTGGAGGGCAAGTCT-GGTGCCAGCAGCC-GCGGTAATTCCAGCT-CCAATAGTGTATATTAGAGT
TGTTGCAGTTAAAAAGCTCGTAGTTGGATTTCTGTCGTGGTCATCCGGTTCCGCCCGTATGGGTGTGCACCTGGTTTGCC
CTCGGCTTTCTTCCGTTTGCCTCTTGGCGCTTCATTGCGTC--TTTTGGTTTTTCGGAACTTTTAC-TTTGAGAAAAA-T
AGAGTGTTTCAAGCAGGCTTGTCGCCCTGAATACTTCAGCAT-GGAATAATAAGATAGGACCTTGGTTCTA-TTTTGTTG
GTTTCTAGGACTAAGGTAATGATTAATAGGGACAGTTGGGG-GCATTCGTATTTAACTGTCAGAGGTGAAATTCTTAGAT
TTGTTAAAGACGAACTACTGCGAAAGCATTTGCCAAGGATGTTTTCATTAATCAAGAACGACAGTA-GGGGG-TTTGAAG
ACGATTAGATACCGTCGTAATCTCTACCATAAACTATGCCGACTAGAGATAGGGAAAT-GCCTACCTT-GGCTTCTCCTG
CACCTCATGAGAAATCAAAGTCTCTGGGTTCT-GGGGGG-AGTATGGTCGCAAGGCTGAAACTTAAA-GGAATTGACGGA
AGGGCACCACCAGGCGTGGAG-CCTGCGGCTTAA-TTTGACTCAACACGGGGAAACTCACCAGGT-CCAGAC-AT-GGGA
AGGA--------------TTGACAGATTGATAGCTCTTTC-TTGATTCTATGGG-TGGTGGTGCAT-GGCCGTTCTTAGT
TGGT-GGAGTGATCTGTCTGG-TTAATTTCGATAACGAACGAGACCTTAGCCTGCTAAATAGGA-TCGGGAACTTTTGTT
TCCGCATCACTTCTTAGAGGGACTTT-GC-GTGTCTAACG-C-AAGGAAGTTTGAGGCAAT-AACAGGTCTGTGATGCCC
TTAGATGTTCTGGGCTGCACGCGCGCTACACTGATGCAT-----------------------------------------
--------------------------------------------------------------------------------
--------------------------------------------------------------------------------
--------------------------------------------------------------------------------
------------------------------------
>MH752035.1_Eimeria_ferrisi
--------------------------------------------------------------------------------
--------------------------------------------------------------------------------
------------------------------------------GCTGTGTTTATTAGATACAAAACC-AACCCAC--TTT-
GTGGAGTCCTGGTGATTCATAGTAACCGAACGGATCGCAGTTGGCTTCGGCCCGCGATATATCTTTCAAGTTTCTGACCT
ATCAGCTTTCGACGGTAGGGTATTGGCCTACCGTGGCAGTGACGGGTAACGGGGAATTAGGGTTCGATTCCGGAGAGGGA
GCCTGAGAAACGGCTACCACATCTAAGGAAGGCAGCAGGCGCGCAAATTACCCAATGAAAACAGCTTCGAGGTA------
-------------GTGACGAGAAATAACAATACAGGGCATTTTTTGTTCTGTAATTGGAATGATGGGAATGTAAAACCCT
TTCA-GAGTAACAATTGGAGGGCAAGTCT-GGTGCCAGCAGCC-GCGGTAATTCCAGCT-CCAATAGTGTATATTAGAGT
TGTTGCAGTTAAAAAGCTCGTAGTTGGATTTCTGTCGTGGTCATCCGGTTCCGCCCGTATGGGTGTGCACCTGGTTTGCC
CTCGGCTTTCTTCCGTTTGCCTCTTGGCGCTTCACTGCGTC--TTTTGGTTTTTCGGAACTTTTAC-TTTGAGAAAAA-T
AGAGTGTTTCAAGCAGGCTTGTCGCCCTGAATACTTCAGCAT-GGAATAATAAGATAGGACCTTGGTTCTA-TTTTGTTG
GTTTCTAGGACTAAGGTAATGATTAATAGGGACAGTTGGGG-GCATTCGTATTTAACTGTCAGAGGTGAAATTCTTAGAT
TTGTTAAAGACGAACTACTGCGAAAGCATTTGCCAAGGATGTTTTCATTAATCAAGAACGACAGTA-GGGGG-TTTGAAG
ACGATTAGATACCGTCGTAATCTCTACCATAAACTATGCCGACTAGAGATAGGGAAAT-GCCTACCTT-GGCTTCTCCTG
CACCTCATGAGAAATCAAAGTCTCTGGGTTCT-GGGGGG-AGTATGGTCGCAAGGCTGAAACTTAAA-GGAATTGACGGA
AGGGCACCACCAGGCGTGGAG-CCTGCGGCTTAA-TTTGACTCAACACGGGGAAACTCACCAGGT-CCAGAC-AT-GGGA
AGGA--------------TTGACAGATTGATAGCTCTTTC-TTGATTCTATGGG-TGGTGGTGCAT-GGCCGTTCTTAGT
TGGT-GGAGTGATCTGTCTGG-TTAATTTCGATAACGAACGAGACCTTAGCCTGCTAAATAGGA-TCGGGAACTTTTGTT
TCCGC---------------------------------------------------------------------------
--------------------------------------------------------------------------------
--------------------------------------------------------------------------------
--------------------------------------------------------------------------------
--------------------------------------------------------------------------------
------------------------------------
>MH752036.1_Eimeria_ferrisi
--------------------------------------------------------------------------------
--------------------------------------------------------------------------------
--------------------------------------------------------------------------------
------TCCTGGTGATTCATAGTAACCGAACGGATCGCAGTTGGCTTCGGCCCGCGATATATCTTTCAAGTTTCTGACCT
ATCAGCTTTCGACGGTAGGGTATTGGCCTACCGTGGCAGTGACGGGTAACGGGGAATTAGGGTTCGATTCCGGAGAGGGA
GCCTGAGAAACGGCTACCACATCTAAGGAAGGCAGCAGGCGCGCAAATTACCCAATGAAAACAGCTTCGAGGTA------
-------------GTGACGAGAAATAACAATACAGGGCATTTTTTGTTCTGTAATTGGAATGATGGGAATGTAAAACCCT
TTCA-GAGTAACAATTGGAGGGCAAGTCT-GGTGCCAGCAGCC-GCGGTAATTCCAGCT-CCAATAGTGTATATTAGAGT
TGTTGCAGTTAAAAAGCTCGTAGTTGGATTTCTGTCGTGGTCATCCGGTTCCGCCCGTATGGGTGTGCACCTGGTTTGCC
CTCGGCTTTCTTCCGTTTGCCTCTTGGCGCTTCATTGCGTC--TTTTGGTTTTTCGGAACTTTTAC-TTTGAGAAAAA-T
AGAGTGTTTCAAGCAGGCTTGTCGCCCTGAATACTTCAGCAT-GGAATAATAAGATAGGACCTTGGTTCTA-TTTTGTTG
GTTTCTAGGACTAAGGTAATGATTAATAGGGACAGTTGGGG-GCATTCGTATTTAACTGTCAGAGGTGAAATTCTTAGAT
TTGTTAAAGACGAACTACTGCGAAAGCATTTGCCAAGGATGTTTTCATTAATCAAGAACGACAGTA-GGGGG-TTTGAAG
ACGATTAGATACCGTCGTAATCTCTACCATAAACTATGCCGACTAGAGATAGGGAAAT-GCCTACCTT-GGCTTCTCCTG
CACCTCATGAGAAATCAAAGTCTCTGGGTTCT-GGGGGG-AGTATGGTCGCAAGGCTGAAACTTAAA-GGAATTGACGGA
AGGGCACCACCAGGCGTGGAG-CCTGCGGCTTAA-TTTGACTCAACACGGGGAAACTCACCAGGT-CCAGAC-AT-GGGA
AGGA--------------TTGACAGATTGATAGCTCTTTC-TTGATTCTATGGG--------------------------
--------------------------------------------------------------------------------
--------------------------------------------------------------------------------
--------------------------------------------------------------------------------
--------------------------------------------------------------------------------
--------------------------------------------------------------------------------
--------------------------------------------------------------------------------
------------------------------------
