# Supplementary material for: Amplicon sequencing allows differential quantification of closely related parasite species: an example from rodent Coccidia (Eimeria)
Source: Parasit Vectors. 2023 Jun 17;16:204. doi: 10.1186/s13071-023-05800-6 (PMC10276917; doi:10.1186/s13071-023-05800-6)
Supplement: Supplementary file 2 — Additional file 2: Sequence alignments and respective phylogenetic trees. [file 13071_2023_5800_MOESM2_ESM.zip › Additional_file_2/Phylo_tree_18SrRNA/amplicon6.contree]

(MarkN_10_F.Proti440R_28_R_ASV_1:0.0000020399,((((((((((((((((((((((((((((((((((((((((((((MarkN_10_F.Proti440R_28_R_ASV_2:0.0000027228,MH752022.1_Eimeria_ferrisi:0.0000020609)53:0.0004993463,MH751994.1_Eimeria_ferrisi:0.0000020399)22:0.0000020416,MH751927.1_Eimeria_ferrisi:0.0000020399)6:0.0004366500,((MH751947.1_Eimeria_ferrisi:0.0008032697,(((((MH751968.1_Eimeria_ferrisi:0.0000020399,(MH752008.1_Eimeria_ferrisi:0.0000025679,MH752025.1_Eimeria_ferrisi:0.0000020399)75:0.0000022593)48:0.0029158990,(MH752021.1_Eimeria_ferrisi:0.0035682899,MH752031.1_Eimeria_ferrisi:0.0000023644)52:0.0014946911)17:0.0000020469,MH752024.1_Eimeria_ferrisi:0.0000020399)24:0.0000020469,MH751987.1_Eimeria_ferrisi:0.0000020399)27:0.0000020469,MH751991.1_Eimeria_ferrisi:0.0000020399)21:0.0000020469)16:0.0000020469,MH751958.1_Eimeria_ferrisi:0.0000020399)10:0.0000025063)8:0.0019984854,MH751933.1_Eimeria_ferrisi:0.0010146446)7:0.0000020469,MH751928.1_Eimeria_ferrisi:0.0000020399)3:0.0000020469,(MarkN_10_F.Proti440R_28_R_ASV_4:0.0000022388,MH751936.1_Eimeria_ferrisi:0.0000027532)31:0.0010197693)2:0.0000029214,(MH751944.1_Eimeria_ferrisi:0.0000020399,MH751992.1_Eimeria_ferrisi:0.0000020399)5:0.0000020399)2:0.0000020469,MH751932.1_Eimeria_ferrisi:0.0000020399)3:0.0000020469,MH752007.1_Eimeria_ferrisi:0.0000020399)10:0.0000020469,(MH752002.1_Eimeria_ferrisi:0.0000029293,MH752020.1_Eimeria_ferrisi:0.0000020399)53:0.0034165654)15:0.0000020469,MH752035.1_Eimeria_ferrisi:0.0000020399)28:0.0000579658,MH751988.1_Eimeria_ferrisi:0.0000020399)46:0.0020777463,MH752028.1_Eimeria_ferrisi:0.0000020399)12:0.0000028306,((MH751949.1_Eimeria_ferrisi:0.0000020399,MH751982.1_Eimeria_ferrisi:0.0000020399)35:0.0000020399,((((MH751950.1_Eimeria_ferrisi:0.0000020399,MH751997.1_Eimeria_ferrisi:0.0000020399)100:0.0025676067,MH751972.1_Eimeria_ferrisi:0.0000020399)41:0.0000020399,MH751965.1_Eimeria_ferrisi:0.0000020399)32:0.0000020399,MH751955.1_Eimeria_ferrisi:0.0000020399)28:0.0000020399)25:0.0000020399)30:0.0007174488,(MarkN_10_F.Proti440R_28_R_ASV_3:0.0000020399,MH752010.1_Eimeria_ferrisi:0.0000029361)67:0.0021830367)21:0.0013696388,MH752000.1_Eimeria_ferrisi:0.0000020399)8:0.0000166230,((MH751953.1_Eimeria_ferrisi:0.0000020399,MH752023.1_Eimeria_ferrisi:0.0012331861)76:0.0024860177,MH751969.1_Eimeria_ferrisi:0.0000020399)15:0.0000634165)5:0.0000020416,(((((((MH751929.1_Eimeria_ferrisi:0.0000000000,MH751931.1_Eimeria_ferrisi:0.0000000000):0.0000000000,MH751952.1_Eimeria_ferrisi:0.0000000000):0.0000000000,MH751956.1_Eimeria_ferrisi:0.0000000000):0.0000000000,MH751973.1_Eimeria_ferrisi:0.0000000000):0.0000000000,MH751990.1_Eimeria_ferrisi:0.0000000000):0.0000000000,MH751971.1_Eimeria_ferrisi:0.0000000000):0.0000000000,MH752001.1_Eimeria_ferrisi:0.0000000000):0.0000020399)9:0.0000020416,MH752026.1_Eimeria_ferrisi:0.0000020399)19:0.0000020416,MH752036.1_Eimeria_ferrisi:0.0000020399)24:0.0000020416,MH752034.1_Eimeria_ferrisi:0.0000020399)19:0.0000020416,MH751945.1_Eimeria_ferrisi:0.0000020399)16:0.0000020416,MH751925.1_Eimeria_ferrisi:0.0000020399)11:0.0000020416,MH751966.1_Eimeria_ferrisi:0.0000020399)6:0.0000020416,MH751938.1_Eimeria_ferrisi:0.0000020399)10:0.0000020416,MH751996.1_Eimeria_ferrisi:0.0000020399)20:0.0000020416,MH751986.1_Eimeria_ferrisi:0.0000020399)12:0.0000020416,MH751989.1_Eimeria_ferrisi:0.0000020399)7:0.0000020416,((KT360995_Eimeria_ferrisi:0.0000020399,MH751984.1_Eimeria_ferrisi:0.0000020399)7:0.0000020399,(((((((((((MH751930.1_Eimeria_ferrisi:0.0000020399,(MH751939.1_Eimeria_ferrisi:0.0000020399,(MH751967.1_Eimeria_ferrisi:0.0000020399,(MH751970.1_Eimeria_ferrisi:0.0005356612,MH751999.1_Eimeria_ferrisi:0.0011111910)31:0.0002292699)37:0.0000010357)35:0.0000020399)31:0.0000020399,MH751961.1_Eimeria_ferrisi:0.0000020399)28:0.0000020399,MH751935.1_Eimeria_ferrisi:0.0000020399)22:0.0000020399,MH752029.1_Eimeria_ferrisi:0.0000020399)37:0.0000020399,MH751954.1_Eimeria_ferrisi:0.0000020399)31:0.0000020399,MH752032.1_Eimeria_ferrisi:0.0000020399)26:0.0000020399,MH752033.1_Eimeria_ferrisi:0.0000020399)26:0.0000020399,MH751962.1_Eimeria_ferrisi:0.0000020399)6:0.0000020399,MH751993.1_Eimeria_ferrisi:0.0000020399)3:0.0000020399,MH751995.1_Eimeria_ferrisi:0.0000020399)3:0.0000020399,MH751959.1_Eimeria_ferrisi:0.0000020399)2:0.0000020399)2:0.0000020399)8:0.0000020416,MH751963.1_Eimeria_ferrisi:0.0000020399)9:0.0000020416,MH751985.1_Eimeria_ferrisi:0.0000020399)19:0.0000020416,MH752027.1_Eimeria_ferrisi:0.0032001752)55:0.0000064575,MH751983.1_Eimeria_ferrisi:0.0000020399)74:0.0008119878,MH752004.1_Eimeria_ferrisi:0.0000020399)50:0.0000020399,MH751979.1_Eimeria_ferrisi:0.0000020399)62:0.0000020399,MH752006.1_Eimeria_ferrisi:0.0000020399)64:0.0000020399,MH752005.1_Eimeria_ferrisi:0.0000020399)70:0.0000020399,MH752015.1_Eimeria_ferrisi:0.0000020399)66:0.0000020399,MH752009.1_Eimeria_ferrisi:0.0000020399)52:0.0000020399,MH752013.1_Eimeria_ferrisi:0.0000020399)29:0.0000020399,MH752014.1_Eimeria_ferrisi:0.0000020399)62:0.0000020399,AF311643_Eimeria_separata:0.0069985018)45:0.0000020399,((((((((MarkN_10_F.Proti440R_28_R_ASV_5:0.0000020399,JQ993658_Eimeria_sp._ex_Apodemus_agrarius:0.0000022711)64:0.0041944435,KU174462_Eimeria_apionodes:0.0000020399)12:0.0000020399,KU174468_Eimeria_apionodes:0.0000020399)16:0.0000020399,((KU174480_Eimeria_apionodes:0.0000020399,(KU174459_Eimeria_apionodes:0.0016432628,KU174487_Eimeria_apionodes:0.0000020399)49:0.0007061650)32:0.0000020416,KU174479_Eimeria_apionodes:0.0000020399)38:0.0000020416)20:0.0000020399,((KU174485_Eimeria_apionodes:0.0029342021,JQ993663_Eimeria_sp._ex_Cricetus_cricetus:0.0023415575)64:0.0007595278,JQ993662_Eimeria_sp._ex_Apodemus_sylvaticus:0.0046643048)33:0.0000020399)59:0.0008154035,((((((((((((((((((((JQ993665_Eimeria_nafuko:0.0005345699,KU174478_Eimeria_sp._ex_Microtus_arvalis:0.0014568660)25:0.0002500808,KU174463_Eimeria_apionodes:0.0000020399)34:0.0000020399,MH751975.1_Eimeria_falciformis:0.0011276304)31:0.0000020399,KU174484_Eimeria_sp._ex_Microtus_arvalis:0.0011816444)36:0.0000020399,KU174469_Eimeria_sp._ex_Microtus_agrestis:0.0000020399)31:0.0000020399,KU174453_Eimeria_sp._ex_Clethrionomys_glareolus:0.0000020399)71:0.0000020399,((((((((((KU174470_Eimeria_apionodes:0.0000020399,((KU174464_Eimeria_apionodes:0.0035199808,KU174474_Eimeria_apionodes:0.0000020399)59:0.0000026828,(JQ993650_Eimeria_chinchillae:0.0021552151,(((((((((JQ993657_Eimeria_sp._ex_Apodemus_agrarius:0.0000021439,KU192956_Eimeria_apionodes:0.0000020399)73:0.0004739922,MH751976.1_Eimeria_falciformis:0.0000020399)25:0.0000020416,KU174481_Eimeria_sp._ex_Microtus_agrestis:0.0034921700)21:0.0000020416,KU174486_Eimeria_sp._ex_Clethrionomys_glareolus:0.0000020399)22:0.0000020416,MH751937.1_Eimeria_falciformis:0.0000020399)20:0.0000020416,MH751941.1_Eimeria_falciformis:0.0000020399)28:0.0000020416,KU174476_Eimeria_sp._ex_Clethrionomys_glareolus:0.0000020399)36:0.0000020416,KU174466_Eimeria_sp._ex_Clethrionomys_glareolus:0.0000020399)31:0.0000020416,KU174457_Eimeria_sp._ex_Clethrionomys_glareolus:0.0000020399)73:0.0004231768)59:0.0000020416)37:0.0000020416)33:0.0000020416,KU174472_Eimeria_apionodes:0.0000020399)53:0.0000020416,KU174456_Eimeria_sp._ex_Microtus_arvalis:0.0000020399)53:0.0000020416,KU174473_Eimeria_sp._ex_Microtus_arvalis:0.0000020399)31:0.0000020416,KU174461_Eimeria_apionodes:0.0000020399)25:0.0000020416,KU174452_Eimeria_sp._ex_Clethrionomys_glareolus:0.0000020399)18:0.0000020416,KU174458_Eimeria_sp._ex_Clethrionomys_glareolus:0.0000020399)18:0.0000020416,MH751960.1_Eimeria_falciformis:0.0000020399)25:0.0000020416,MH751942.1_Eimeria_falciformis:0.0000020399)64:0.0000020416,KU174451_Eimeria_apionodes:0.0000020399)36:0.0000020416)53:0.0000020416,JQ993666_Eimeria_burdai:0.0030778822)65:0.0000020416,KU174471_Eimeria_sp._ex_Microtus_levis:0.0000020399)49:0.0000020416,KU174460_Eimeria_sp._ex_Clethrionomys_glareolus:0.0000020399)65:0.0000020416,KU174454_Eimeria_sp._ex_Microtus_agrestis:0.0000020399)62:0.0000020416,AF080614_Eimeria_falciformis:0.0028707875)65:0.0000025640,KU174449_Eimeria_apionodes:0.0000020399)65:0.0000025640,KU174450_Eimeria_apionodes:0.0000020399)66:0.0000025640,KU174455_Eimeria_sp._ex_Microtus_subterraneus:0.0000020399)62:0.0000025640,MH752012.1_Eimeria_falciformis:0.0000020399)70:0.0000025640,MH752017.1_Eimeria_falciformis:0.0000020399)65:0.0000025640,(((((((MH751998_Eimeria_falciformis:0.0000020399,(((MH751943.1_Eimeria_falciformis:0.0010180266,MH751980.1_Eimeria_falciformis:0.0016007923)72:0.0000020399,MH751964.1_Eimeria_falciformis:0.0000020399)57:0.0000020399,MH751998.1_Eimeria_falciformis:0.0000020399)21:0.0000020399)30:0.0000020399,MH751981.1_Eimeria_falciformis:0.0000020399)27:0.0000020399,((MH751934.1_Eimeria_falciformis:0.0000020399,MH752016.1_Eimeria_falciformis:0.0016584273)32:0.0000020399,MH752019.1_Eimeria_falciformis:0.0000020399)24:0.0000020399)31:0.0000020399,(MH751978.1_Eimeria_falciformis:0.0000020399,MH752011.1_Eimeria_falciformis:0.0015550755)30:0.0000020399)88:0.0000020399,KT184339.1_Eimeria_falciformis:0.0000020399)94:0.0005334303,MH752018.1_Eimeria_falciformis:0.0000020399)57:0.0000345730,KU174482_Eimeria_sp._ex_Clethrionomys_glareolus:0.0000020399)43:0.0000020399)36:0.0000020436,AF311644_Eimeria_sevilletensis:0.0328280801)49:0.0019880773,(((KU174483_Eimeria_apionodes:0.0024147864,(((JQ993660_Eimeria_sp._ex_Apodemus_agrarius:0.0015370490,KU192961_Eimeria_alorani:0.0000020399)89:0.0000021012,KU192958_Eimeria_alorani:0.0000020399)79:0.0001564223,KU192965_Eimeria_alorani:0.0000020399)71:0.0000020416)83:0.0007491711,U40263_Eimeria_nieschulzi:0.0025151682)77:0.0009998404,(((((((((((((KU174465_Eimeria_apionodes:0.0000020399,(KT184355_Eimeria_vermiformis:0.0000020399,(MH751940.1_Eimeria_vermiformis:0.0000020399,MH751948.1_Eimeria_vermiformis:0.0000020399)99:0.0000020398)87:0.0007631448)47:0.0000020416,MH751951.1_Eimeria_vermiformis:0.0000020399)19:0.0000020416,MH751926.1_Eimeria_vermiformis:0.0000020399)24:0.0000020416,MH751974.1_Eimeria_vermiformis:0.0000020399)85:0.0003399365,MH752030.1_Eimeria_vermiformis:0.0008721627)61:0.0000020399,MH751977.1_Eimeria_vermiformis:0.0000020399)79:0.0000020399,MH751957.1_Eimeria_vermiformis:0.0000020399)80:0.0000020399,KU192916_Eimeria_apionodes:0.0000020399)81:0.0000020399,KU174467_Eimeria_apionodes:0.0000020399)48:0.0000020399,KU192936_Eimeria_apionodes:0.0000020399)45:0.0000020399,KU192931_Eimeria_apionodes:0.0000020399)39:0.0000020399,MH752003.1_Eimeria_vermiformis:0.0000020399)94:0.0010518741,JQ993649_Eimeria_caviae:0.0015272513)54:0.0000020399)52:0.0000020436)72:0.0014028152)46:0.0000020436,((((JQ993669_Isospora_sp._ex_Talpa_europaea:0.0022922350,(JQ993670_Isospora_sp._ex_Talpa_europaea:0.0077590241,JQ993671_Isospora_sp._ex_Talpa_europaea:0.0122212733)88:0.0000026344)100:0.0174052513,(((((JQ993654_Eimeria_sp._ex_Acomys_sp._JK-2013:0.0014883894,(AF324214_Eimeria_chobotari:0.0050672890,AF339490_Eimeria_dipodomysis:0.0209487535)98:0.0081330710)85:0.0006569534,(AF307879_Eimeria_onychomysis:0.0057804280,AF307877_Eimeria_rioarribaensis:0.0027892429)69:0.0000020399)68:0.0007291901,AF339491_Eimeria_leucopi:0.0021928820)51:0.0006445310,(((AF307880_Eimeria_albigulae:0.0007657605,(AF339489_Eimeria_chaetodipi:0.0092191747,AF339492_Eimeria_peromysci:0.0094289078)99:0.0039895512)94:0.0011780938,AF307878_Eimeria_arizonensis:0.0013511962)93:0.0007535030,AF307876_Eimeria_antrozoi:0.0041136765)75:0.0000020416)54:0.0007490609,AF311642_Eimeria_reedi:0.0030854980)95:0.0013944350)86:0.0022194720,(((((JQ993659_Eimeria_alorani:0.0015741223,JQ993655_Eimeria_sp._ex_Apodemus_agrarius:0.0015376540)95:0.0007600363,JQ993656_Eimeria_sp._ex_Apodemus_agrarius:0.0023025656)58:0.0000020399,(KU174475_Eimeria_apionodes:0.0000020399,JQ993661_Eimeria_sp._ex_Apodemus_sylvaticus:0.0000020399)72:0.0000020399)59:0.0000020399,((JQ993664_Eimeria_sp._ex_Gerbillus_dasyurus:0.0051264761,JQ993667_Eimeria_sp._ex_Mastomys_natalensis:0.0007102333)77:0.0029070501,KU192938_Eimeria_apionodes:0.0000020399)56:0.0000020705)68:0.0007027549,(JF304148_Eimeria_myoxi:0.0019005259,JQ993651_Eimeria_nkaka:0.0055233095)90:0.0020239149)76:0.0023456313)71:0.0036537052,(JQ993652_Eimeria_sp._2_JK-2013:0.0000020399,JQ993653_Eimeria_vilasi:0.0000023056)100:0.0078615282)98:0.0079938229)92:0.0040505672,MH751946.1_Eimeria_ferrisi:0.0000020399)76:0.0026803055)48:0.0013832313,AF246717_Eimeria_telekii:0.0000028890);
