# Supplementary material for: Amplicon sequencing allows differential quantification of closely related parasite species: an example from rodent Coccidia (Eimeria)
Source: Parasit Vectors. 2023 Jun 17;16:204. doi: 10.1186/s13071-023-05800-6 (PMC10276917; doi:10.1186/s13071-023-05800-6)
Supplement: Supplementary file 2 — Additional file 2: Sequence alignments and respective phylogenetic trees. [file 13071_2023_5800_MOESM2_ESM.zip › Additional_file_2/Phylo_tree_18SrRNA/amplicon7.contree]

(Nem_0425_6CR_14_F.EukB_MH_24_R_ASV_1:0.0000025640,(((((((((((((((Nem_0425_6CR_14_F.EukB_MH_24_R_ASV_2:0.0000020399,(((((MH751998_Eimeria_falciformis:0.0000020399,(MH751943.1_Eimeria_falciformis:0.0010206230,MH752016.1_Eimeria_falciformis:0.0016560702)61:0.0000020399)54:0.0000020399,MH752019.1_Eimeria_falciformis:0.0000020399)55:0.0000020399,(((((MH751934.1_Eimeria_falciformis:0.0000020399,(MH751964.1_Eimeria_falciformis:0.0000020399,MH751980.1_Eimeria_falciformis:0.0016000873)31:0.0000020399)43:0.0000020399,MH751998.1_Eimeria_falciformis:0.0000020399)62:0.0000020399,MH751981.1_Eimeria_falciformis:0.0000020399)56:0.0000020399,MH751978.1_Eimeria_falciformis:0.0000020399)52:0.0000020399,MH752011.1_Eimeria_falciformis:0.0015530163)36:0.0000020399)87:0.0000020399,KT184339.1_Eimeria_falciformis:0.0000020399)92:0.0005334303,MH751937.1_Eimeria_falciformis:0.0000020399)35:0.0000338800)40:0.0000020399,((((((((((((((((((((((((JQ993665_Eimeria_nafuko:0.0005334303,KU174478_Eimeria_sp._ex_Microtus_arvalis:0.0014563098)26:0.0002527541,KU174463_Eimeria_apionodes:0.0000020399)24:0.0000020399,KU174466_Eimeria_sp._ex_Clethrionomys_glareolus:0.0000020399)15:0.0000020399,MH751975.1_Eimeria_falciformis:0.0011289414)2:0.0000020399,MH751941.1_Eimeria_falciformis:0.0000020399)7:0.0000020399,KU174457_Eimeria_sp._ex_Clethrionomys_glareolus:0.0000020399)13:0.0000020399,((KU174470_Eimeria_apionodes:0.0000020399,(((((KU174461_Eimeria_apionodes:0.0000020399,(((((KU174464_Eimeria_apionodes:0.0035435185,AF080614_Eimeria_falciformis:0.0028411173)50:0.0000022700,(((JQ993657_Eimeria_sp._ex_Apodemus_agrarius:0.0000020399,KU192956_Eimeria_apionodes:0.0000020399)84:0.0000027187,KU174484_Eimeria_sp._ex_Microtus_arvalis:0.0011836770)42:0.0000020416,KU174486_Eimeria_sp._ex_Clethrionomys_glareolus:0.0000020399)77:0.0009249264)45:0.0000025640,KU174474_Eimeria_apionodes:0.0000020399)68:0.0000025640,KU174472_Eimeria_apionodes:0.0000020399)47:0.0000025640,KU174473_Eimeria_sp._ex_Microtus_arvalis:0.0000020399)32:0.0000025640)27:0.0000025640,KU174456_Eimeria_sp._ex_Microtus_arvalis:0.0000020399)26:0.0000025640,MH751960.1_Eimeria_falciformis:0.0000020399)20:0.0000025640,KU174458_Eimeria_sp._ex_Clethrionomys_glareolus:0.0000020399)26:0.0000025640,KU174452_Eimeria_sp._ex_Clethrionomys_glareolus:0.0000020399)17:0.0000025640)26:0.0000025640,MH751942.1_Eimeria_falciformis:0.0000020399)23:0.0000025640)16:0.0000025640,JQ993666_Eimeria_burdai:0.0030866728)19:0.0000025640,KU174450_Eimeria_apionodes:0.0000020399)17:0.0000025640,AF311644_Eimeria_sevilletensis:0.0325707302)35:0.0000025640,MH752017.1_Eimeria_falciformis:0.0000020399)23:0.0000025640,KU174471_Eimeria_sp._ex_Microtus_levis:0.0000020399)18:0.0000025640,KU174460_Eimeria_sp._ex_Clethrionomys_glareolus:0.0000020399)42:0.0000025640,KU174449_Eimeria_apionodes:0.0000020399)21:0.0000025640,KU174454_Eimeria_sp._ex_Microtus_agrestis:0.0000020399)23:0.0000025640,MH752018.1_Eimeria_falciformis:0.0000020399)19:0.0000025640,MH752012.1_Eimeria_falciformis:0.0000020399)18:0.0000025640,KU174455_Eimeria_sp._ex_Microtus_subterraneus:0.0000020399)32:0.0000025640,KU174451_Eimeria_apionodes:0.0000020399)51:0.0000025640,KU174453_Eimeria_sp._ex_Clethrionomys_glareolus:0.0000020399)48:0.0000025640,KU174469_Eimeria_sp._ex_Microtus_agrestis:0.0000020399)45:0.0000025640,KU174476_Eimeria_sp._ex_Clethrionomys_glareolus:0.0000020399)35:0.0000025640,JQ993650_Eimeria_chinchillae:0.0021614875)22:0.0000025640,(KU174481_Eimeria_sp._ex_Microtus_agrestis:0.0015883554,MH751976.1_Eimeria_falciformis:0.0000020399)47:0.0018977615)37:0.0000025640)68:0.0013024356,(((((KU174483_Eimeria_apionodes:0.0024198980,(((JQ993660_Eimeria_sp._ex_Apodemus_agrarius:0.0015415527,KU192961_Eimeria_alorani:0.0000020399)95:0.0000020291,KU192958_Eimeria_alorani:0.0000020399)88:0.0005898069,KU192965_Eimeria_alorani:0.0000020399)63:0.0000020416)72:0.0003342447,U40263_Eimeria_nieschulzi:0.0029318999)93:0.0012354227,JQ993649_Eimeria_caviae:0.0015252151)47:0.0000020436,(((((((((KU174465_Eimeria_apionodes:0.0000020399,((((KT184355_Eimeria_vermiformis:0.0000020399,(MH751940.1_Eimeria_vermiformis:0.0000020399,MH751948.1_Eimeria_vermiformis:0.0000020399)94:0.0000026977)87:0.0008695209,MH751974.1_Eimeria_vermiformis:0.0000020399)28:0.0000020416,MH751951.1_Eimeria_vermiformis:0.0000020399)21:0.0000010089,MH751926.1_Eimeria_vermiformis:0.0000020399)32:0.0000020416)81:0.0002333894,MH752030.1_Eimeria_vermiformis:0.0008734295)49:0.0000020399,MH751977.1_Eimeria_vermiformis:0.0000020399)72:0.0000020399,MH751957.1_Eimeria_vermiformis:0.0000020399)80:0.0000020399,KU192916_Eimeria_apionodes:0.0000020399)79:0.0000020399,MH752003.1_Eimeria_vermiformis:0.0000020399)74:0.0000020399,KU174467_Eimeria_apionodes:0.0000020399)58:0.0000020399,KU192936_Eimeria_apionodes:0.0000020399)50:0.0000020399,KU192931_Eimeria_apionodes:0.0000020399)91:0.0010516326)45:0.0000020436,KU174482_Eimeria_sp._ex_Clethrionomys_glareolus:0.0000020399)35:0.0000020436)70:0.0014835270,((((((KU174480_Eimeria_apionodes:0.0000020399,(KU174459_Eimeria_apionodes:0.0016105029,KU174487_Eimeria_apionodes:0.0000020399)77:0.0007462701)46:0.0000020416,KU174479_Eimeria_apionodes:0.0000020399)64:0.0000020416,JQ993658_Eimeria_sp._ex_Apodemus_agrarius:0.0039545722)18:0.0000020399,KU174462_Eimeria_apionodes:0.0000020399)20:0.0000020399,KU174468_Eimeria_apionodes:0.0000020399)31:0.0000020399,((KU174485_Eimeria_apionodes:0.0029338355,JQ993663_Eimeria_sp._ex_Cricetus_cricetus:0.0023458977)57:0.0007635034,JQ993662_Eimeria_sp._ex_Apodemus_sylvaticus:0.0046776226)46:0.0000020399)61:0.0007694620)43:0.0000025679,((((JQ993669_Isospora_sp._ex_Talpa_europaea:0.0023294367,(JQ993670_Isospora_sp._ex_Talpa_europaea:0.0072443887,JQ993671_Isospora_sp._ex_Talpa_europaea:0.0121085530)82:0.0000026228)100:0.0175926065,(((((JQ993654_Eimeria_sp._ex_Acomys_sp._JK-2013:0.0014802965,(AF324214_Eimeria_chobotari:0.0050457987,AF339490_Eimeria_dipodomysis:0.0207964699)98:0.0080893399)82:0.0006562158,(AF307879_Eimeria_onychomysis:0.0057538488,AF307877_Eimeria_rioarribaensis:0.0027742208)60:0.0000020399)60:0.0007287514,AF339491_Eimeria_leucopi:0.0021851167)50:0.0006442630,(((AF307880_Eimeria_albigulae:0.0007645082,(AF339489_Eimeria_chaetodipi:0.0091785698,AF339492_Eimeria_peromysci:0.0093812979)98:0.0039892947)87:0.0011746859,AF307878_Eimeria_arizonensis:0.0013469885)86:0.0007521120,AF307876_Eimeria_antrozoi:0.0040970459)59:0.0000020416)56:0.0007483828,AF311642_Eimeria_reedi:0.0030791927)93:0.0013941164)85:0.0022203404,(((JQ993659_Eimeria_alorani:0.0015801092,JQ993655_Eimeria_sp._ex_Apodemus_agrarius:0.0015425902)90:0.0007628230,(((JQ993656_Eimeria_sp._ex_Apodemus_agrarius:0.0023098512,((JQ993664_Eimeria_sp._ex_Gerbillus_dasyurus:0.0051148823,JQ993667_Eimeria_sp._ex_Mastomys_natalensis:0.0007019276)98:0.0040804991,KU192938_Eimeria_apionodes:0.0000020399)80:0.0000026746)31:0.0000020416,KU174475_Eimeria_apionodes:0.0000020399)34:0.0000020416,JQ993661_Eimeria_sp._ex_Apodemus_sylvaticus:0.0000020399)34:0.0000020416)92:0.0009926311,(JF304148_Eimeria_myoxi:0.0019001799,JQ993651_Eimeria_nkaka:0.0055348622)95:0.0020079203)96:0.0023329991)86:0.0036690537,(JQ993652_Eimeria_sp._2_JK-2013:0.0000020399,JQ993653_Eimeria_vilasi:0.0000023056)100:0.0078280330)99:0.0079736094)84:0.0045382515,MH751946.1_Eimeria_ferrisi:0.0000020399)82:0.0030012069,(((((((((((KT360995_Eimeria_ferrisi:0.0000020399,(((MH751954.1_Eimeria_ferrisi:0.0000020399,(MH751968.1_Eimeria_ferrisi:0.0000020399,MH751970.1_Eimeria_ferrisi:0.0005334303)55:0.0002514964)62:0.0000020399,MH751993.1_Eimeria_ferrisi:0.0000020399)26:0.0000020399,MH751995.1_Eimeria_ferrisi:0.0000020399)28:0.0000020399)48:0.0000020399,MH751986.1_Eimeria_ferrisi:0.0000020399)38:0.0000020399,(MH751996.1_Eimeria_ferrisi:0.0000020399,MH752000.1_Eimeria_ferrisi:0.0005458243)23:0.0002116039)25:0.0000020399,MH751938.1_Eimeria_ferrisi:0.0000020399)16:0.0000020399,MH751966.1_Eimeria_ferrisi:0.0000020399)23:0.0000020399,MH751989.1_Eimeria_ferrisi:0.0000020399)57:0.0000020399,MH751983.1_Eimeria_ferrisi:0.0000020399)51:0.0000020399,((MH751947.1_Eimeria_ferrisi:0.0008060888,((MH751987.1_Eimeria_ferrisi:0.0000020399,((MH752021.1_Eimeria_ferrisi:0.0035802893,MH752031.1_Eimeria_ferrisi:0.0000020399)85:0.0015003241,MH752024.1_Eimeria_ferrisi:0.0000020399)66:0.0000020399)67:0.0000020399,MH751991.1_Eimeria_ferrisi:0.0000020399)68:0.0000020399)63:0.0000020399,(MH751994.1_Eimeria_ferrisi:0.0000020399,MH752022.1_Eimeria_ferrisi:0.0005307681)74:0.0002677276)71:0.0007615136)33:0.0000020399,MH752027.1_Eimeria_ferrisi:0.0031937138)60:0.0000020399,AF311643_Eimeria_separata:0.0069764534)55:0.0000020399,AF246717_Eimeria_telekii:0.0013517205)64:0.0000020399)68:0.0000020436,MH752005.1_Eimeria_ferrisi:0.0000020399)45:0.0000020436,MH752006.1_Eimeria_ferrisi:0.0000020399)68:0.0000020436,MH752013.1_Eimeria_ferrisi:0.0000020399)30:0.0000020436,MH752014.1_Eimeria_ferrisi:0.0000020399)59:0.0000020436,MH752015.1_Eimeria_ferrisi:0.0000020399)60:0.0000020436,MH752009.1_Eimeria_ferrisi:0.0000020399)56:0.0000020436,MH751979.1_Eimeria_ferrisi:0.0000020399)70:0.0000020436,MH752004.1_Eimeria_ferrisi:0.0000020399)61:0.0000020436,(((((((((((MH751925.1_Eimeria_ferrisi:0.0000020399,(MH751959.1_Eimeria_ferrisi:0.0000020399,(MH751962.1_Eimeria_ferrisi:0.0000020399,(MH751984.1_Eimeria_ferrisi:0.0000020399,((MH752008.1_Eimeria_ferrisi:0.0000027630,MH752025.1_Eimeria_ferrisi:0.0000020399)82:0.0031840830,MH752028.1_Eimeria_ferrisi:0.0000020399)73:0.0000023645)27:0.0000028306)22:0.0000028306)20:0.0000028306)22:0.0000028306,MH751945.1_Eimeria_ferrisi:0.0000020399)25:0.0000028306,MH752034.1_Eimeria_ferrisi:0.0000020399)18:0.0000028306,MH752033.1_Eimeria_ferrisi:0.0000020399)20:0.0000028306,MH752010.1_Eimeria_ferrisi:0.0018687162)13:0.0000028306,(((((((((((MH751927.1_Eimeria_ferrisi:0.0000020399,(MH751958.1_Eimeria_ferrisi:0.0000020399,(MH752002.1_Eimeria_ferrisi:0.0000022300,MH752020.1_Eimeria_ferrisi:0.0000020399)85:0.0034225313)67:0.0000020399)65:0.0000020399,MH751932.1_Eimeria_ferrisi:0.0000020399)72:0.0000020399,MH752007.1_Eimeria_ferrisi:0.0000020399)53:0.0000020399,(((MH751928.1_Eimeria_ferrisi:0.0000020399,MH751936.1_Eimeria_ferrisi:0.0010193748)43:0.0000020399,MH751933.1_Eimeria_ferrisi:0.0010167307)41:0.0000020399,(MH751944.1_Eimeria_ferrisi:0.0000020399,MH751992.1_Eimeria_ferrisi:0.0000020399)30:0.0000020399)52:0.0000020399)74:0.0000020399,MH752035.1_Eimeria_ferrisi:0.0000020399)79:0.0000020399,MH751988.1_Eimeria_ferrisi:0.0000020399)78:0.0008333439,(((((((((((((MH751929.1_Eimeria_ferrisi:0.0000000000,MH751956.1_Eimeria_ferrisi:0.0000000000):0.0000000000,MH751973.1_Eimeria_ferrisi:0.0000000000):0.0000000000,MH751971.1_Eimeria_ferrisi:0.0000000000):0.0000000000,MH752001.1_Eimeria_ferrisi:0.0000000000):0.0000000000,MH751990.1_Eimeria_ferrisi:0.0000000000):0.0000000000,MH751952.1_Eimeria_ferrisi:0.0000000000):0.0000000000,MH751931.1_Eimeria_ferrisi:0.0000000000):0.0000020399,(MH751935.1_Eimeria_ferrisi:0.0000020399,((MH751950.1_Eimeria_ferrisi:0.0000020399,MH751997.1_Eimeria_ferrisi:0.0000020399)98:0.0016182664,MH752029.1_Eimeria_ferrisi:0.0000020399)26:0.0008416968)14:0.0000025640)10:0.0000025640,MH751930.1_Eimeria_ferrisi:0.0000020399)13:0.0000025640,MH751967.1_Eimeria_ferrisi:0.0000020399)18:0.0000025640,MH751969.1_Eimeria_ferrisi:0.0000020399)77:0.0001017416,MH751972.1_Eimeria_ferrisi:0.0000020399)36:0.0000020399,(MH751965.1_Eimeria_ferrisi:0.0000020399,MH752032.1_Eimeria_ferrisi:0.0000020399)34:0.0000020399)68:0.0000020399)71:0.0000020399,MH751955.1_Eimeria_ferrisi:0.0000020399)71:0.0000020399,(MH751949.1_Eimeria_ferrisi:0.0000020399,MH751982.1_Eimeria_ferrisi:0.0000020399)86:0.0000020399)74:0.0005334303,MH752036.1_Eimeria_ferrisi:0.0000020399)22:0.0002741097,MH751961.1_Eimeria_ferrisi:0.0000020399)14:0.0000020399)10:0.0000028306,MH751939.1_Eimeria_ferrisi:0.0000020399)23:0.0000028306,MH752026.1_Eimeria_ferrisi:0.0000020399)13:0.0000099661,(MH751953.1_Eimeria_ferrisi:0.0000020399,(MH751999.1_Eimeria_ferrisi:0.0000020399,MH752023.1_Eimeria_ferrisi:0.0000026529)75:0.0022153662)72:0.0020544082)50:0.0019863697,MH751963.1_Eimeria_ferrisi:0.0000020399)49:0.0000025679,MH751985.1_Eimeria_ferrisi:0.0000020399)48:0.0000020436);
