# Supplementary material for: Amplicon sequencing allows differential quantification of closely related parasite species: an example from rodent Coccidia (Eimeria)
Source: Parasit Vectors. 2023 Jun 17;16:204. doi: 10.1186/s13071-023-05800-6 (PMC10276917; doi:10.1186/s13071-023-05800-6)
Supplement: Supplementary file 2 — Additional file 2: Sequence alignments and respective phylogenetic trees. [file 13071_2023_5800_MOESM2_ESM.zip › Additional_file_2/Phylo_tree_18SrRNA/amplicon8.contree]

(Prot1702_32_F.wang1624CR6S_16_R_ASV_1:0.0000020399,(((((((Prot1702_32_F.wang1624CR6S_16_R_ASV_2:0.0000020399,((((((((((((((((((((((((((((((((((JQ993665_Eimeria_nafuko:0.0000020399,KU192956_Eimeria_apionodes:0.0000020399)56:0.0009201483,JQ993657_Eimeria_sp._ex_Apodemus_agrarius:0.0000020399)34:0.0000010271,MH751941.1_Eimeria_falciformis:0.0000020399)20:0.0000020416,KU174484_Eimeria_sp._ex_Microtus_arvalis:0.0011808267)11:0.0000020416,MH751976.1_Eimeria_falciformis:0.0000020399)17:0.0000020416,KU174463_Eimeria_apionodes:0.0000020399)13:0.0000020416,KU174476_Eimeria_sp._ex_Clethrionomys_glareolus:0.0000020399)17:0.0000020416,KU174469_Eimeria_sp._ex_Microtus_agrestis:0.0000020399)55:0.0008773619,JQ993650_Eimeria_chinchillae:0.0021498013)41:0.0000020416,KU174452_Eimeria_sp._ex_Clethrionomys_glareolus:0.0000020399)27:0.0000020416,KU174461_Eimeria_apionodes:0.0000020399)22:0.0000020416,MH751960.1_Eimeria_falciformis:0.0000020399)28:0.0000020416,KU174470_Eimeria_apionodes:0.0000020399)17:0.0000020416,(KU174464_Eimeria_apionodes:0.0035327012,KU174474_Eimeria_apionodes:0.0000020399)51:0.0000023656)29:0.0000020416,KU174451_Eimeria_apionodes:0.0000020399)20:0.0000020416,JQ993666_Eimeria_burdai:0.0030782533)32:0.0000020416,KU174460_Eimeria_sp._ex_Clethrionomys_glareolus:0.0000020399)21:0.0000020416,KU174471_Eimeria_sp._ex_Microtus_levis:0.0000020399)28:0.0000020416,AF080614_Eimeria_falciformis:0.0028579277)34:0.0000025640,KU174450_Eimeria_apionodes:0.0000020399)32:0.0000025640,KU174455_Eimeria_sp._ex_Microtus_subterraneus:0.0000020399)27:0.0000025640,MH752012.1_Eimeria_falciformis:0.0000020399)43:0.0000025640,KU174453_Eimeria_sp._ex_Clethrionomys_glareolus:0.0000020399)19:0.0000025640,KU174458_Eimeria_sp._ex_Clethrionomys_glareolus:0.0000020399)14:0.0000025640,KU174466_Eimeria_sp._ex_Clethrionomys_glareolus:0.0000020399)29:0.0000025640,MH752017.1_Eimeria_falciformis:0.0000020399)27:0.0000025640,KU174449_Eimeria_apionodes:0.0000020399)26:0.0000025640,KU174454_Eimeria_sp._ex_Microtus_agrestis:0.0000020399)31:0.0000025640,KU174473_Eimeria_sp._ex_Microtus_arvalis:0.0000020399)30:0.0000025640,KU174456_Eimeria_sp._ex_Microtus_arvalis:0.0000020399)32:0.0000025640,KU174457_Eimeria_sp._ex_Clethrionomys_glareolus:0.0000020399)26:0.0000025640,KU174472_Eimeria_apionodes:0.0000020399)32:0.0000025640,((AF311644_Eimeria_sevilletensis:0.0324970381,KU174478_Eimeria_sp._ex_Microtus_arvalis:0.0014524874)41:0.0000021059,((KU174481_Eimeria_sp._ex_Microtus_agrestis:0.0016025836,KU174482_Eimeria_sp._ex_Clethrionomys_glareolus:0.0000020399)41:0.0016594431,KU174486_Eimeria_sp._ex_Clethrionomys_glareolus:0.0000020399)55:0.0002182685)58:0.0000022021)38:0.0000025640,((((((((((MH751998_Eimeria_falciformis:0.0000020399,((MH751934.1_Eimeria_falciformis:0.0000020399,(MH751964.1_Eimeria_falciformis:0.0000020399,MH752016.1_Eimeria_falciformis:0.0016502091)45:0.0000020399)29:0.0000020399,MH751943.1_Eimeria_falciformis:0.0010176777)40:0.0000020399)10:0.0000020399,((MH751980.1_Eimeria_falciformis:0.0015984312,MH751998.1_Eimeria_falciformis:0.0000020399)34:0.0000020399,MH751981.1_Eimeria_falciformis:0.0000020399)11:0.0000020399)17:0.0000020399,MH751978.1_Eimeria_falciformis:0.0000020399)21:0.0000020399,MH752019.1_Eimeria_falciformis:0.0000020399)37:0.0000020399,MH752011.1_Eimeria_falciformis:0.0015494559)89:0.0000020399,KT184339.1_Eimeria_falciformis:0.0000020399)93:0.0005348221,MH752018.1_Eimeria_falciformis:0.0000020399)58:0.0000287463,MH751942.1_Eimeria_falciformis:0.0000020399)28:0.0000020399,MH751937.1_Eimeria_falciformis:0.0000020399)22:0.0000020399,MH751975.1_Eimeria_falciformis:0.0011264692)45:0.0000020399)47:0.0001729921)62:0.0017672752,(((KU174483_Eimeria_apionodes:0.0024126437,(((JQ993660_Eimeria_sp._ex_Apodemus_agrarius:0.0015383893,KU192961_Eimeria_alorani:0.0000020399)86:0.0000026155,KU192958_Eimeria_alorani:0.0000020399)87:0.0005029067,KU192965_Eimeria_alorani:0.0000020399)60:0.0000020416)86:0.0003794101,U40263_Eimeria_nieschulzi:0.0025222040)90:0.0009771545,(((((((((((((KU174465_Eimeria_apionodes:0.0000020399,(KT184355_Eimeria_vermiformis:0.0000020399,(MH751940.1_Eimeria_vermiformis:0.0000020399,MH751948.1_Eimeria_vermiformis:0.0000020399)91:0.0000028870)92:0.0008305514)38:0.0000020416,MH751974.1_Eimeria_vermiformis:0.0000020399)22:0.0000020416,MH751926.1_Eimeria_vermiformis:0.0000020399)34:0.0000020416,MH751951.1_Eimeria_vermiformis:0.0000020399)87:0.0002676963,MH752030.1_Eimeria_vermiformis:0.0008718941)48:0.0000020399,MH751977.1_Eimeria_vermiformis:0.0000020399)65:0.0000020399,MH751957.1_Eimeria_vermiformis:0.0000020399)69:0.0000020399,KU192916_Eimeria_apionodes:0.0000020399)72:0.0000020399,MH752003.1_Eimeria_vermiformis:0.0000020399)60:0.0000020399,KU174467_Eimeria_apionodes:0.0000020399)48:0.0000020399,KU192936_Eimeria_apionodes:0.0000020399)38:0.0000020399,KU192931_Eimeria_apionodes:0.0000020399)95:0.0010487998,JQ993649_Eimeria_caviae:0.0015220710)57:0.0000020399)43:0.0000020436)80:0.0013005441,((((((KU174480_Eimeria_apionodes:0.0000020399,(KU174459_Eimeria_apionodes:0.0016090820,KU174487_Eimeria_apionodes:0.0000020399)83:0.0007413901)54:0.0000020416,KU174479_Eimeria_apionodes:0.0000020399)77:0.0000020416,KU174468_Eimeria_apionodes:0.0000020399)34:0.0000020399,KU174462_Eimeria_apionodes:0.0000020399)36:0.0000020399,((KU174485_Eimeria_apionodes:0.0029259442,JQ993663_Eimeria_sp._ex_Cricetus_cricetus:0.0023396096)61:0.0007613592,JQ993662_Eimeria_sp._ex_Apodemus_sylvaticus:0.0046662486)44:0.0000020399)52:0.0000020399,JQ993658_Eimeria_sp._ex_Apodemus_agrarius:0.0039440354)62:0.0007671427)56:0.0000020436,((((JQ993669_Isospora_sp._ex_Talpa_europaea:0.0023203446,(JQ993670_Isospora_sp._ex_Talpa_europaea:0.0072243874,JQ993671_Isospora_sp._ex_Talpa_europaea:0.0120827615)85:0.0000025252)100:0.0175539208,(((((JQ993654_Eimeria_sp._ex_Acomys_sp._JK-2013:0.0014772614,(AF324214_Eimeria_chobotari:0.0050378530,AF339490_Eimeria_dipodomysis:0.0207488948)97:0.0080660697)75:0.0006542979,(AF307879_Eimeria_onychomysis:0.0057396681,AF307877_Eimeria_rioarribaensis:0.0027671137)45:0.0000020399)51:0.0007266893,AF339491_Eimeria_leucopi:0.0021793592)36:0.0006430182,(((AF307880_Eimeria_albigulae:0.0007621539,(AF339489_Eimeria_chaetodipi:0.0091566919,AF339492_Eimeria_peromysci:0.0093594123)99:0.0039791689)89:0.0011725523,AF307878_Eimeria_arizonensis:0.0013428770)90:0.0007497931,AF307876_Eimeria_antrozoi:0.0040866451)54:0.0000020416)43:0.0007461335,AF311642_Eimeria_reedi:0.0030712087)92:0.0013890863)82:0.0022153446,((((((JQ993659_Eimeria_alorani:0.0015761361,JQ993655_Eimeria_sp._ex_Apodemus_agrarius:0.0015386717)94:0.0007607616,(JQ993664_Eimeria_sp._ex_Gerbillus_dasyurus:0.0051023889,JQ993667_Eimeria_sp._ex_Mastomys_natalensis:0.0006999663)98:0.0040719426)34:0.0000020416,KU174475_Eimeria_apionodes:0.0000020399)23:0.0000020416,JQ993661_Eimeria_sp._ex_Apodemus_sylvaticus:0.0000020399)22:0.0000020416,(JQ993656_Eimeria_sp._ex_Apodemus_agrarius:0.0023027251,KU192938_Eimeria_apionodes:0.0000020399)36:0.0000020399)90:0.0009901263,(JF304148_Eimeria_myoxi:0.0018951048,JQ993651_Eimeria_nkaka:0.0055215524)94:0.0020014865)94:0.0023270214)85:0.0036589657,(JQ993652_Eimeria_sp._2_JK-2013:0.0000020399,JQ993653_Eimeria_vilasi:0.0000023056)100:0.0078099876)98:0.0079554123)99:0.0039721969,MH751946.1_Eimeria_ferrisi:0.0000020399)98:0.0026302372,(((((((((((((((((KT360995_Eimeria_ferrisi:0.0000020399,(((MH751954.1_Eimeria_ferrisi:0.0000020399,(((MH752008.1_Eimeria_ferrisi:0.0000027702,MH752025.1_Eimeria_ferrisi:0.0000020399)86:0.0032871813,MH752028.1_Eimeria_ferrisi:0.0000020399)82:0.0000021056,MH752026.1_Eimeria_ferrisi:0.0000020399)45:0.0000028306)49:0.0000028306,MH752033.1_Eimeria_ferrisi:0.0000020399)56:0.0000028306,MH751962.1_Eimeria_ferrisi:0.0000020399)68:0.0000028306)45:0.0000028306,MH751959.1_Eimeria_ferrisi:0.0000020399)66:0.0000028306,MH751984.1_Eimeria_ferrisi:0.0000020399)67:0.0000028306,MH751996.1_Eimeria_ferrisi:0.0000020399)54:0.0000028306,MH751938.1_Eimeria_ferrisi:0.0000020399)51:0.0000028306,MH751966.1_Eimeria_ferrisi:0.0000020399)76:0.0018836681,MH751963.1_Eimeria_ferrisi:0.0000020399)80:0.0000025679,MH751985.1_Eimeria_ferrisi:0.0000020399)86:0.0000020436,MH751983.1_Eimeria_ferrisi:0.0000020399)72:0.0000020399,MH751979.1_Eimeria_ferrisi:0.0000020399)42:0.0000020399,MH752013.1_Eimeria_ferrisi:0.0000020399)13:0.0000020399,MH752014.1_Eimeria_ferrisi:0.0000020399)18:0.0000020399,MH752015.1_Eimeria_ferrisi:0.0000020399)24:0.0000020399,MH752009.1_Eimeria_ferrisi:0.0000020399)47:0.0000020399,MH752004.1_Eimeria_ferrisi:0.0000020399)73:0.0000020399,MH752005.1_Eimeria_ferrisi:0.0000020399)39:0.0000020399,MH752006.1_Eimeria_ferrisi:0.0000020399)83:0.0000020399)58:0.0000020399,(AF311643_Eimeria_separata:0.0069577648,((((((((MH751925.1_Eimeria_ferrisi:0.0000020399,(MH751986.1_Eimeria_ferrisi:0.0000020399,(MH751989.1_Eimeria_ferrisi:0.0000020399,MH752000.1_Eimeria_ferrisi:0.0005502034)41:0.0002010765)17:0.0000020399)20:0.0000020399,MH752034.1_Eimeria_ferrisi:0.0000020399)18:0.0000020399,MH751945.1_Eimeria_ferrisi:0.0000020399)22:0.0000020399,MH751993.1_Eimeria_ferrisi:0.0000020399)20:0.0000020399,MH751970.1_Eimeria_ferrisi:0.0007933432)18:0.0000020399,MH751995.1_Eimeria_ferrisi:0.0000020399)67:0.0000020399,((MH751927.1_Eimeria_ferrisi:0.0000020399,MH752022.1_Eimeria_ferrisi:0.0005311236)30:0.0002651570,((((((((MH751928.1_Eimeria_ferrisi:0.0000020399,(MH751933.1_Eimeria_ferrisi:0.0010137804,(MH751936.1_Eimeria_ferrisi:0.0010164181,(MH752007.1_Eimeria_ferrisi:0.0000020399,(MH752021.1_Eimeria_ferrisi:0.0035665743,MH752031.1_Eimeria_ferrisi:0.0000020399)90:0.0014946954)55:0.0000020399)62:0.0000020399)58:0.0000020399)68:0.0000020399,MH751944.1_Eimeria_ferrisi:0.0000020399)79:0.0000020399,MH752024.1_Eimeria_ferrisi:0.0000020399)68:0.0000020399,MH751987.1_Eimeria_ferrisi:0.0000020399)45:0.0000020399,MH751991.1_Eimeria_ferrisi:0.0000020399)46:0.0000020399,MH751947.1_Eimeria_ferrisi:0.0008036349)37:0.0000020399,MH751994.1_Eimeria_ferrisi:0.0000020399)13:0.0000020399,(((((((((((((((((((((MH751929.1_Eimeria_ferrisi:0.0000000000,MH751931.1_Eimeria_ferrisi:0.0000000000):0.0000000000,MH751952.1_Eimeria_ferrisi:0.0000000000):0.0000000000,MH751956.1_Eimeria_ferrisi:0.0000000000):0.0000000000,MH751990.1_Eimeria_ferrisi:0.0000000000):0.0000000000,MH752001.1_Eimeria_ferrisi:0.0000000000):0.0000000000,MH751971.1_Eimeria_ferrisi:0.0000000000):0.0000000000,MH751973.1_Eimeria_ferrisi:0.0000000000):0.0000020399,(MH751930.1_Eimeria_ferrisi:0.0000020399,((((MH751950.1_Eimeria_ferrisi:0.0000020399,MH751997.1_Eimeria_ferrisi:0.0000020399)99:0.0016203668,MH751999.1_Eimeria_ferrisi:0.0011081479)48:0.0008278022,MH751967.1_Eimeria_ferrisi:0.0000020399)44:0.0000025640,MH751968.1_Eimeria_ferrisi:0.0000020399)52:0.0000025640)40:0.0000025640)62:0.0000025640,MH751961.1_Eimeria_ferrisi:0.0000020399)46:0.0000025640,MH751935.1_Eimeria_ferrisi:0.0000020399)55:0.0000025640,MH752029.1_Eimeria_ferrisi:0.0000020399)58:0.0001026437,MH751972.1_Eimeria_ferrisi:0.0000020399)28:0.0000020399,((MH751949.1_Eimeria_ferrisi:0.0000020399,MH751982.1_Eimeria_ferrisi:0.0000020399)91:0.0000020399,MH751955.1_Eimeria_ferrisi:0.0000020399)35:0.0000020399)22:0.0000020399,MH752010.1_Eimeria_ferrisi:0.0018630216)29:0.0000020399,((((MH751939.1_Eimeria_ferrisi:0.0000020399,((MH751953.1_Eimeria_ferrisi:0.0000020399,MH752023.1_Eimeria_ferrisi:0.0012489944)79:0.0022199353,MH751969.1_Eimeria_ferrisi:0.0000020399)51:0.0001546583)70:0.0001405584,MH752036.1_Eimeria_ferrisi:0.0000020399)48:0.0000025640,MH752032.1_Eimeria_ferrisi:0.0000020399)60:0.0000025640,MH751965.1_Eimeria_ferrisi:0.0000020399)34:0.0000020416)89:0.0007778661,MH751988.1_Eimeria_ferrisi:0.0000020399)83:0.0005371931,MH752035.1_Eimeria_ferrisi:0.0000020399)21:0.0002341725,MH751992.1_Eimeria_ferrisi:0.0000020399)10:0.0000020399,MH751932.1_Eimeria_ferrisi:0.0000020399)8:0.0000020399,MH751958.1_Eimeria_ferrisi:0.0000020399)4:0.0000020399,(MH752002.1_Eimeria_ferrisi:0.0000021837,MH752020.1_Eimeria_ferrisi:0.0000020399)76:0.0034179416)18:0.0000020399)8:0.0000020399)68:0.0007592954)49:0.0000020399,MH752027.1_Eimeria_ferrisi:0.0031853555)52:0.0000020399)43:0.0000020399)50:0.0000029808,AF246717_Eimeria_telekii:0.0013458315);
