# Supplementary material for: Amplicon sequencing allows differential quantification of closely related parasite species: an example from rodent Coccidia (Eimeria)
Source: Parasit Vectors. 2023 Jun 17;16:204. doi: 10.1186/s13071-023-05800-6 (PMC10276917; doi:10.1186/s13071-023-05800-6)
Supplement: Supplementary file 2 — Additional file 2: Sequence alignments and respective phylogenetic trees. [file 13071_2023_5800_MOESM2_ESM.zip › Additional_file_2/Phylo_tree_18SrRNA/amplicon9.contree]

(Proti15_25_F.Proti440R_28_R_ASV_1:0.0000020388,(((((((Proti15_25_F.Proti440R_28_R_ASV_2:0.0000020388,((((((((((((((((((JQ993665_Eimeria_nafuko:0.0007943089,JQ993657_Eimeria_sp._ex_Apodemus_agrarius:0.0005299700)63:0.0002335685,MH751975.1_Eimeria_falciformis:0.0011266613)24:0.0000020388,MH751941.1_Eimeria_falciformis:0.0000020388)10:0.0000020388,MH751937.1_Eimeria_falciformis:0.0000020388)22:0.0000020388,KU174463_Eimeria_apionodes:0.0000020388)54:0.0000020388,(KU174470_Eimeria_apionodes:0.0000020388,(((KU174461_Eimeria_apionodes:0.0000020388,(((JQ993650_Eimeria_chinchillae:0.0021463795,(KU174478_Eimeria_sp._ex_Microtus_arvalis:0.0014544558,KU192956_Eimeria_apionodes:0.0000020388)64:0.0000020388)61:0.0000020388,KU174453_Eimeria_sp._ex_Clethrionomys_glareolus:0.0000020388)59:0.0000020388,KU174452_Eimeria_sp._ex_Clethrionomys_glareolus:0.0000020388)49:0.0000020388)45:0.0000020388,KU174474_Eimeria_apionodes:0.0000020388)43:0.0000020388,KU174472_Eimeria_apionodes:0.0000020388)24:0.0000020388)40:0.0000020388)36:0.0000020388,KU174471_Eimeria_sp._ex_Microtus_levis:0.0000020388)35:0.0000020388,KU174460_Eimeria_sp._ex_Clethrionomys_glareolus:0.0000020388)35:0.0000020388,KU174458_Eimeria_sp._ex_Clethrionomys_glareolus:0.0000020388)21:0.0000020388,KU174456_Eimeria_sp._ex_Microtus_arvalis:0.0000020388)39:0.0000020388,MH751942.1_Eimeria_falciformis:0.0000020388)26:0.0000020388,KU174466_Eimeria_sp._ex_Clethrionomys_glareolus:0.0000020388)23:0.0000020388,KU174457_Eimeria_sp._ex_Clethrionomys_glareolus:0.0000020388)29:0.0000020388,JQ993666_Eimeria_burdai:0.0030818967)17:0.0000020388,(((((KU174450_Eimeria_apionodes:0.0000020388,(KU174451_Eimeria_apionodes:0.0000020388,((((((AF080614_Eimeria_falciformis:0.0028597837,KU174484_Eimeria_sp._ex_Microtus_arvalis:0.0011821739)53:0.0000025624,KU174476_Eimeria_sp._ex_Clethrionomys_glareolus:0.0000020388)53:0.0000025624,KU174473_Eimeria_sp._ex_Microtus_arvalis:0.0000020388)35:0.0000020405,KU174454_Eimeria_sp._ex_Microtus_agrestis:0.0000020388)22:0.0000020405,MH751960.1_Eimeria_falciformis:0.0000020388)46:0.0000020405,KU174469_Eimeria_sp._ex_Microtus_agrestis:0.0000020388)33:0.0000020405)41:0.0000020405)38:0.0000020405,KU174455_Eimeria_sp._ex_Microtus_subterraneus:0.0000020388)21:0.0000020405,MH752012.1_Eimeria_falciformis:0.0000020388)34:0.0000020405,(AF311644_Eimeria_sevilletensis:0.0309219820,(KU174481_Eimeria_sp._ex_Microtus_agrestis:0.0015795127,MH751976.1_Eimeria_falciformis:0.0000020388)47:0.0018999615)39:0.0000024854)25:0.0000020405,MH752017.1_Eimeria_falciformis:0.0000020388)22:0.0000020405)38:0.0000020405,KU174449_Eimeria_apionodes:0.0000020388)43:0.0000020405,(((((((MH751998_Eimeria_falciformis:0.0000020388,((MH751934.1_Eimeria_falciformis:0.0000020388,((MH751943.1_Eimeria_falciformis:0.0010189202,MH751980.1_Eimeria_falciformis:0.0015947307)39:0.0000020388,MH751964.1_Eimeria_falciformis:0.0000020388)27:0.0000020388)55:0.0000020388,MH751998.1_Eimeria_falciformis:0.0000020388)35:0.0000020388)51:0.0000020388,MH751981.1_Eimeria_falciformis:0.0000020388)37:0.0000020388,(MH752016.1_Eimeria_falciformis:0.0016532921,MH752019.1_Eimeria_falciformis:0.0000020388)35:0.0000020388)24:0.0000020388,(MH751978.1_Eimeria_falciformis:0.0000020388,MH752011.1_Eimeria_falciformis:0.0015499920)21:0.0000020388)83:0.0000020388,KT184339.1_Eimeria_falciformis:0.0000020388)91:0.0005311606,MH752018.1_Eimeria_falciformis:0.0000020388)50:0.0000359990,KU174486_Eimeria_sp._ex_Clethrionomys_glareolus:0.0000020388)56:0.0000020388)28:0.0000020425,KU174464_Eimeria_apionodes:0.0035237392)56:0.0012820839)52:0.0004189580,(((KU174483_Eimeria_apionodes:0.0024157691,(((JQ993660_Eimeria_sp._ex_Apodemus_agrarius:0.0015387253,KU192961_Eimeria_alorani:0.0000020388)97:0.0005328618,KU192958_Eimeria_alorani:0.0000020388)83:0.0002252427,KU192965_Eimeria_alorani:0.0000020388)73:0.0000020388)85:0.0000073756,U40263_Eimeria_nieschulzi:0.0025871399)89:0.0008556396,(((((((((((((KU174465_Eimeria_apionodes:0.0000020388,(KT184355_Eimeria_vermiformis:0.0000020388,(MH751940.1_Eimeria_vermiformis:0.0000020388,MH751948.1_Eimeria_vermiformis:0.0000020388)96:0.0000020011)87:0.0007814125)51:0.0000020405,MH751951.1_Eimeria_vermiformis:0.0000020388)25:0.0000020405,MH751926.1_Eimeria_vermiformis:0.0000020388)24:0.0000020405,MH751974.1_Eimeria_vermiformis:0.0000020388)82:0.0003170196,MH752030.1_Eimeria_vermiformis:0.0008719416)55:0.0000020388,MH751977.1_Eimeria_vermiformis:0.0000020388)65:0.0000020388,MH751957.1_Eimeria_vermiformis:0.0000020388)70:0.0000020388,KU192916_Eimeria_apionodes:0.0000020388)71:0.0000020388,MH752003.1_Eimeria_vermiformis:0.0000020388)47:0.0000020388,KU174467_Eimeria_apionodes:0.0000020388)44:0.0000020388,KU192936_Eimeria_apionodes:0.0000020388)39:0.0000020388,KU192931_Eimeria_apionodes:0.0000020388)86:0.0010487866,JQ993649_Eimeria_caviae:0.0015223190)62:0.0000020388)43:0.0000020425)36:0.0013414817,KU174482_Eimeria_sp._ex_Clethrionomys_glareolus:0.0000020388)57:0.0000010612,((((((KU174480_Eimeria_apionodes:0.0000020388,(KU174459_Eimeria_apionodes:0.0016067926,KU174487_Eimeria_apionodes:0.0000020388)72:0.0007436377)42:0.0000020405,KU174479_Eimeria_apionodes:0.0000020388)69:0.0000020405,JQ993658_Eimeria_sp._ex_Apodemus_agrarius:0.0039441819)38:0.0000020388,KU174462_Eimeria_apionodes:0.0000020388)43:0.0000020388,KU174468_Eimeria_apionodes:0.0000020388)32:0.0000020388,((KU174485_Eimeria_apionodes:0.0029314526,JQ993663_Eimeria_sp._ex_Cricetus_cricetus:0.0023397579)60:0.0007628344,JQ993662_Eimeria_sp._ex_Apodemus_sylvaticus:0.0046716179)49:0.0000020388)71:0.0007672473)41:0.0000023042,((((JQ993669_Isospora_sp._ex_Talpa_europaea:0.0023228606,(JQ993670_Isospora_sp._ex_Talpa_europaea:0.0077458622,JQ993671_Isospora_sp._ex_Talpa_europaea:0.0120969743)88:0.0000026251)100:0.0172524062,(((((JQ993654_Eimeria_sp._ex_Acomys_sp._JK-2013:0.0014777709,(AF324214_Eimeria_chobotari:0.0050406243,AF339490_Eimeria_dipodomysis:0.0207592925)97:0.0080630004)84:0.0006538299,(AF307879_Eimeria_onychomysis:0.0057398561,AF307877_Eimeria_rioarribaensis:0.0027670165)60:0.0000020388)61:0.0007267010,AF339491_Eimeria_leucopi:0.0021794607)53:0.0006432294,(((AF307880_Eimeria_albigulae:0.0007629817,(AF339489_Eimeria_chaetodipi:0.0091521811,AF339492_Eimeria_peromysci:0.0093648794)99:0.0039738619)87:0.0011715824,AF307878_Eimeria_arizonensis:0.0013444046)87:0.0007500199,AF307876_Eimeria_antrozoi:0.0040863423)70:0.0000020405)52:0.0007467347,AF311642_Eimeria_reedi:0.0030695640)93:0.0013844699)85:0.0022049488,(((JQ993659_Eimeria_alorani:0.0015774010,JQ993655_Eimeria_sp._ex_Apodemus_agrarius:0.0015399089)94:0.0007613276,(((JQ993656_Eimeria_sp._ex_Apodemus_agrarius:0.0023034060,((JQ993664_Eimeria_sp._ex_Gerbillus_dasyurus:0.0051018730,JQ993667_Eimeria_sp._ex_Mastomys_natalensis:0.0007002154)98:0.0040705064,KU192938_Eimeria_apionodes:0.0000020388)66:0.0000021969)32:0.0000020405,KU174475_Eimeria_apionodes:0.0000020388)34:0.0000020405,JQ993661_Eimeria_sp._ex_Apodemus_sylvaticus:0.0000020388)39:0.0000020405)94:0.0009895642,(JF304148_Eimeria_myoxi:0.0018975322,JQ993651_Eimeria_nkaka:0.0055216231)94:0.0019985263)95:0.0023269302)88:0.0036429792,(JQ993652_Eimeria_sp._2_JK-2013:0.0000020388,JQ993653_Eimeria_vilasi:0.0000023042)100:0.0078130589)99:0.0079213195)97:0.0033221743,MH751946.1_Eimeria_ferrisi:0.0000020388)97:0.0033085563,MH751947.1_Eimeria_ferrisi:0.0000020388)63:0.0004829475,((((((((((((((((((((KT360995_Eimeria_ferrisi:0.0000020388,((((((((((MH751925.1_Eimeria_ferrisi:0.0000020388,(((((MH751935.1_Eimeria_ferrisi:0.0000020388,((((MH751949.1_Eimeria_ferrisi:0.0000020388,MH751982.1_Eimeria_ferrisi:0.0000020388)69:0.0000020388,(((((MH751950.1_Eimeria_ferrisi:0.0000020388,MH751997.1_Eimeria_ferrisi:0.0000020388)99:0.0025682372,MH751972.1_Eimeria_ferrisi:0.0000020388)74:0.0000020388,MH751965.1_Eimeria_ferrisi:0.0000020388)63:0.0000020388,(MH751958.1_Eimeria_ferrisi:0.0000020388,MH751988.1_Eimeria_ferrisi:0.0000020388)65:0.0008312730)43:0.0000020388,MH751955.1_Eimeria_ferrisi:0.0000020388)46:0.0000020388)50:0.0002746574,MH751961.1_Eimeria_ferrisi:0.0000020388)10:0.0005328618,((MH751969.1_Eimeria_ferrisi:0.0000020388,(((MH752008.1_Eimeria_ferrisi:0.0000025662,MH752025.1_Eimeria_ferrisi:0.0000020388)59:0.0000028287,MH752028.1_Eimeria_ferrisi:0.0000020388)49:0.0000028287,MH752032.1_Eimeria_ferrisi:0.0000020388)12:0.0000028287)11:0.0000028287,MH752029.1_Eimeria_ferrisi:0.0000020388)17:0.0024321195)5:0.0000028287)26:0.0000028287,MH752033.1_Eimeria_ferrisi:0.0000020388)12:0.0000028287,MH752034.1_Eimeria_ferrisi:0.0000020388)12:0.0000028287,MH751945.1_Eimeria_ferrisi:0.0000020388)13:0.0000028287,MH751954.1_Eimeria_ferrisi:0.0000020388)12:0.0000028287)13:0.0000028287,MH751996.1_Eimeria_ferrisi:0.0000020388)12:0.0000028287,MH751959.1_Eimeria_ferrisi:0.0000020388)6:0.0000028287,MH751989.1_Eimeria_ferrisi:0.0000020388)7:0.0000028287,MH751962.1_Eimeria_ferrisi:0.0000020388)5:0.0000028287,MH751995.1_Eimeria_ferrisi:0.0000020388)23:0.0000028287,MH751938.1_Eimeria_ferrisi:0.0000020388)9:0.0000028287,MH751966.1_Eimeria_ferrisi:0.0000020388)6:0.0000028287,(MH751930.1_Eimeria_ferrisi:0.0000020388,((MH751953.1_Eimeria_ferrisi:0.0000020388,(MH751999.1_Eimeria_ferrisi:0.0000020388,MH752023.1_Eimeria_ferrisi:0.0000026378)67:0.0022100332)56:0.0016939302,MH751968.1_Eimeria_ferrisi:0.0000020388)17:0.0000020425)16:0.0003488279)15:0.0000028287,MH752010.1_Eimeria_ferrisi:0.0018626963)16:0.0000028287)57:0.0027081876,MH751963.1_Eimeria_ferrisi:0.0000020388)58:0.0000028173,MH751985.1_Eimeria_ferrisi:0.0000020388)59:0.0000020425,MH752004.1_Eimeria_ferrisi:0.0000020388)58:0.0000020388,MH752006.1_Eimeria_ferrisi:0.0000020388)59:0.0000020388,MH751979.1_Eimeria_ferrisi:0.0000020388)58:0.0000020388,MH752005.1_Eimeria_ferrisi:0.0000020388)58:0.0000020388,MH752015.1_Eimeria_ferrisi:0.0000020388)59:0.0000020388,MH752009.1_Eimeria_ferrisi:0.0000020388)34:0.0000020388,MH752014.1_Eimeria_ferrisi:0.0000020388)20:0.0000020388,MH752013.1_Eimeria_ferrisi:0.0000020388)51:0.0000020388,((AF311643_Eimeria_separata:0.0069564576,((((((((((((((MH751929.1_Eimeria_ferrisi:0.0000000000,MH751931.1_Eimeria_ferrisi:0.0000000000):0.0000000000,MH751990.1_Eimeria_ferrisi:0.0000000000):0.0000000000,MH751971.1_Eimeria_ferrisi:0.0000000000):0.0000000000,MH751973.1_Eimeria_ferrisi:0.0000000000):0.0000000000,MH751956.1_Eimeria_ferrisi:0.0000000000):0.0000000000,MH751952.1_Eimeria_ferrisi:0.0000000000):0.0000000000,MH752001.1_Eimeria_ferrisi:0.0000000000):0.0000020388,(MH751939.1_Eimeria_ferrisi:0.0000020388,((MH751967.1_Eimeria_ferrisi:0.0000020388,MH751970.1_Eimeria_ferrisi:0.0005341146)30:0.0002448350,MH752026.1_Eimeria_ferrisi:0.0000020388)42:0.0000020388)46:0.0000020388)54:0.0000020388,MH752036.1_Eimeria_ferrisi:0.0000020388)47:0.0000020388,MH751986.1_Eimeria_ferrisi:0.0000020388)27:0.0000020388,MH751993.1_Eimeria_ferrisi:0.0000020388)22:0.0000020388,MH751984.1_Eimeria_ferrisi:0.0000020388)41:0.0000020388,(MH751983.1_Eimeria_ferrisi:0.0000020388,MH752000.1_Eimeria_ferrisi:0.0005400685)29:0.0002253185)46:0.0000020388,MH752027.1_Eimeria_ferrisi:0.0031866105)46:0.0000020388)42:0.0000020388,AF246717_Eimeria_telekii:0.0013479589)56:0.0000020388)55:0.0006673619,((((((((MH751927.1_Eimeria_ferrisi:0.0000020388,(MH751933.1_Eimeria_ferrisi:0.0010144422,MH752022.1_Eimeria_ferrisi:0.0005340366)27:0.0002492874)9:0.0000020388,MH752007.1_Eimeria_ferrisi:0.0000020388)11:0.0000020388,MH751992.1_Eimeria_ferrisi:0.0000020388)6:0.0000020388,MH751944.1_Eimeria_ferrisi:0.0000020388)11:0.0000020388,MH751928.1_Eimeria_ferrisi:0.0000020388)14:0.0000020388,MH752031.1_Eimeria_ferrisi:0.0011867987)13:0.0000020388,MH752035.1_Eimeria_ferrisi:0.0000020388)8:0.0000020388,(MH752002.1_Eimeria_ferrisi:0.0000021021,MH752020.1_Eimeria_ferrisi:0.0000020388)77:0.0034176345)11:0.0000020388)18:0.0000020388,MH751987.1_Eimeria_ferrisi:0.0000020388)11:0.0000020388,MH751991.1_Eimeria_ferrisi:0.0000020388)16:0.0000020388,MH751994.1_Eimeria_ferrisi:0.0000020388)17:0.0000020388,MH752024.1_Eimeria_ferrisi:0.0000020388)15:0.0000590669,MH751936.1_Eimeria_ferrisi:0.0010171640)50:0.0005794157,MH752021.1_Eimeria_ferrisi:0.0026966399)33:0.0000144338,MH751932.1_Eimeria_ferrisi:0.0000020388)56:0.0001498800);
