# Supplementary material for: Amplicon sequencing allows differential quantification of closely related parasite species: an example from rodent Coccidia (Eimeria)
Source: Parasit Vectors. 2023 Jun 17;16:204. doi: 10.1186/s13071-023-05800-6 (PMC10276917; doi:10.1186/s13071-023-05800-6)
Supplement: Supplementary file 2 — Additional file 2: Sequence alignments and respective phylogenetic trees. [file 13071_2023_5800_MOESM2_ESM.zip › Additional_file_2/Phylo_tree_28SrRNA/Eimeira_ASV28S_align.fasta]

>E_falciformis_NPHX01000137.1
AGACGGTTCGATTAGTCTTTCGCCCCTATACCCAAGTTTGACGAACGATTTGCACGTCAGTATCGCTACGAGCTTCCATC
AGGCTTTCGCCTGACTTCACCCTACTCAGGCATAGTTCACCATCTTTCGGGTCCCTAACAGATGTGCTACAACTCAAATC
TCCCACAAA-GATCGTGGTCGGTCGTAGGTGCGAAAAGGGGGGAAAAAAACCCAAATCTCCCTATTTTCACTTTCACTAC
GCATACAGGGGGTAAACAACCCGCATACTCGCACATGTGCTAGACTCCTT---
>D3A_5Mod_46_F.D3B_5Mod_46_R_ASV_1
AGACGGTTCGATTAGTCTTTCGCCCCTATACCCAAGTTTGACGAACGATTTGCACGTCAGTATCGCTACGAGCTTCCATC
AGGCTTTCGCCTGACTTCACCCTACTCAGGCATAGTTCACCATCTTTCGGGT-CCTAACAAATGTGCTACAACTCAAACC
TCTCACAAA-GATCGTGGTCGGTCGTAGGTGCGAAAA---GGGAAAGAAACCCAAATCTCCCTACTCTCACTTTCATTGC
GCATACAGGGGGT--ACAACCCGCATACTCGCACATGTGTTAGACTCCTTGGT
>D3A_5Mod_46_F.D3B_5Mod_46_R_ASV_2
AGACGGTTCGATTAGTCTTTCGCCCCTATACCCAAGTTTGACGAACGATTTGCACGTCAGTATCGCTACGAGCTTCCATC
AGGCTTTCGCCTGACTTCACCCTACTCAGGCATAGTTCACCATCTTTCGGGT-CCTAACAAATGTGCTACAACTCAAACC
TCTCTTAAAAAATCGTGGTCGGTCGTAGGTGCGAAAA---GGGAAAGAAACCCAAATCTCCCTACTCTCACTTTCATTGC
GCATACAGGGGGT--ACAACCCGCATACTCGCACATGTGTTAGACTCCTTGGT
>D3A_5Mod_46_F.D3B_5Mod_46_R_ASV_3
AGACGGTTCGATTAGTCTTTCGCCCCTATACCCAAGTTTGACGAACGATTTGCACGTCAGTATCGCTACGAGCTTCCATC
AGGCTTTCGCCTGACTTCACCCTACTCAGGCATAGTTCACCATCTTTCGGGT-CCTAACAGATGTGCTACAACTCAAACC
TCTCACAAA-GATCGTGGTCGGTCGTAGGTGCGAAAA---GGGAAAAAAACCCAAATCTCCCTACTCTCACTTTCATTAC
GCATACAGGGGGTAAACAACCCGCATACTCGCACATGTGTTAGACTCCTTGGT
>D3A_5Mod_46_F.D3B_5Mod_46_R_ASV_4
AGACGGTTCGATTAGTCTTTCGCCCCTATACCCAAGTTTGACGAACGATTTGCACGTCAGTATCGCTACGAGCTTCCATC
AGGCTTTCGCCTGACTTCACCCTACTCAGGCATAGTTCACCATCTTTCGGGT-CCTAACAGATGTGCTACAACTCAAACC
TCTCACAAA-GATCGTGGTCGGTCGTAGGTGCAAAAA---GGGAAAAAAACCCAAATCTCCCTACTCTCACTTTCATTAC
GCATACAGGGGGTAAACAACCCGCATACTCGCACATGTGTTAGACTCCTTGGT
>D3A_5Mod_46_F.D3B_5Mod_46_R_ASV_5
AGACGGTTCGATTAGTCTTTCGCCCCTATACCCAAGTTTGACGAACGATTTGCACGTCAGTATCGCTACGAGCTTCCATC
AGGCTTTCGCCTGACTTCACCCTACTCAGGCATAGTTCACCATCTTTCGGGT-CCTAACAAATGTGCTACAACTCAAACC
TCTCTCAAAAGATCGTGGTCGGTCGTAGGTGCGAAAA---GGGAAAGAAACCCAAATCTCCCTACTCTCACTTTCATTGC
GCACACAGGGGGT--ACAACCCGCATACTCGCACATGTGTTAGACTCCTTGGT
>D3A_5Mod_46_F.D3B_5Mod_46_R_ASV_6
AGACGGTTCGATTAGTCTTTCGCCCCTATACCCAAGTTTGACGAACGATTTGCACGTCAGTATCGCTACGAGCTTCCATC
AGGCTTTCGCCTGACTTCACCCTACTCAGGCATAGTTCACCATCTTTCGGGT-CCTAACAAATGTGCTACAACTCAAACC
TCTCTCAAAAGATCGTGGTCGGTCGTAGGTGCGAAAA---GGGAAAGAAACCCAAATCTCCCTACTCTCACTTTCATTGC
GCATACAGGGGGT--ACAACCCGCATACTCGCACATGTGTTAGACTCCTTGGT
>D3A_5Mod_46_F.D3B_5Mod_46_R_ASV_7
AGACGGTTCGATTAGTCTTTCGCCCCTATACCCAAGTTTGACGAACGATTTGCACGTCAGTATCGCTACGAGCTTCCATC
AGGCTTTCGCCTGACCTCACCCTACTCAGGCATAGTTCACCATCTTTCGGGT-CCTAACAAATGTGCTACAACTCAAACC
TCTCACAAA-GATCGTGGTCGGTCGTAGGTGCGAAAA---GGGAAAGAAACCCAAATCTCCCTACTCTCACTTTCATTGC
GCATACAGGGGGT--ACAACCCGCATACTCGCACATGTGTTAGACTCCTTGGT
>D3A_5Mod_46_F.D3B_5Mod_46_R_ASV_8
AGATGGTTCGATTAGTCTTTCGCCCCTATACCCAAGTTTGACGAACGATTTGCACGTCAGTATCGCTACGAGCTTCCATC
AGGCTTTCGCCTGACTTCACCCTACTCAGGCATAGTTCACCATCTTTCGGGT-CCTAACAAATGTGCTACAACTCAAACC
TCTCACAAA-GATCGTGGTCGGTCGTAGGTGCGAAAA---GGGAAAGAAACCCAAATCTCCCTACTCTCACTTTCATTGC
GCATACAGGGGGT--ACAACCCGCATACTCGCACATGTGTTAGACTCCTTGGT
