# Supplementary material for: Amplicon sequencing allows differential quantification of closely related parasite species: an example from rodent Coccidia (Eimeria)
Source: Parasit Vectors. 2023 Jun 17;16:204. doi: 10.1186/s13071-023-05800-6 (PMC10276917; doi:10.1186/s13071-023-05800-6)
Supplement: Supplementary file 2 — Additional file 2: Sequence alignments and respective phylogenetic trees. [file 13071_2023_5800_MOESM2_ESM.zip › Additional_file_2/Phylo_tree_28SrRNA/Eimeira_ASV28S_align.fasta.contree]

(E_falciformis_NPHX01000137.1:0.0214517986,((D3A_5Mod_46_F.D3B_5Mod_46_R_ASV_1:0.0000026698,(((D3A_5Mod_46_F.D3B_5Mod_46_R_ASV_2:0.0070116871,D3A_5Mod_46_F.D3B_5Mod_46_R_ASV_5:0.0034949981)57:0.0000026698,D3A_5Mod_46_F.D3B_5Mod_46_R_ASV_6:0.0000026698)69:0.0035188402,D3A_5Mod_46_F.D3B_5Mod_46_R_ASV_7:0.0035072594)27:0.0000026698)39:0.0000026698,D3A_5Mod_46_F.D3B_5Mod_46_R_ASV_8:0.0035072837)95:0.0105873539,(D3A_5Mod_46_F.D3B_5Mod_46_R_ASV_3:0.0000026698,D3A_5Mod_46_F.D3B_5Mod_46_R_ASV_4:0.0034828703)67:0.0000026698);
