# Supplementary material for: Amplicon sequencing allows differential quantification of closely related parasite species: an example from rodent Coccidia (Eimeria)
Source: Parasit Vectors. 2023 Jun 17;16:204. doi: 10.1186/s13071-023-05800-6 (PMC10276917; doi:10.1186/s13071-023-05800-6)
Supplement: Supplementary file 2 — Additional file 2: Sequence alignments and respective phylogenetic trees. [file 13071_2023_5800_MOESM2_ESM.zip › Additional_file_2/Phylo_tree_reference18SrRNA/Eimeria_reference.fasta.contree]

(JQ993669_Isospora_sp._ex_Talpa_europaea:0.0023190085,(JQ993670_Isospora_sp._ex_Talpa_europaea:0.0072203304,JQ993671_Isospora_sp._ex_Talpa_europaea:0.0120764146)83:0.0000023205,((((((((((((((((((((((((((((((((((((JQ993665_Eimeria_nafuko:0.0000026118,KU192956_Eimeria_apionodes:0.0000020399)86:0.0005490349,KU174478_Eimeria_sp._ex_Microtus_arvalis:0.0014531321)30:0.0000020416,KU174453_Eimeria_sp._ex_Clethrionomys_glareolus:0.0000020399)20:0.0000020416,KU174457_Eimeria_sp._ex_Clethrionomys_glareolus:0.0000020399)56:0.0003900452,JQ993650_Eimeria_chinchillae:0.0021489401)54:0.0000020416,KU174458_Eimeria_sp._ex_Clethrionomys_glareolus:0.0000020399)39:0.0000020416,MH751960.1_Eimeria_falciformis:0.0000020399)40:0.0000020416,KU174452_Eimeria_sp._ex_Clethrionomys_glareolus:0.0000020399)34:0.0000020416,KU174473_Eimeria_sp._ex_Microtus_arvalis:0.0000020399)50:0.0000020416,KU174472_Eimeria_apionodes:0.0000020399)46:0.0000020416,KU174451_Eimeria_apionodes:0.0000020399)41:0.0000020416,JQ993666_Eimeria_burdai:0.0030766306)45:0.0000020416,KU174471_Eimeria_sp._ex_Microtus_levis:0.0000020399)13:0.0000020416,KU174460_Eimeria_sp._ex_Clethrionomys_glareolus:0.0000020399)21:0.0000020416,AF080614_Eimeria_falciformis:0.0028574139)10:0.0000025640,KU174450_Eimeria_apionodes:0.0000020399)19:0.0000025640,KU174449_Eimeria_apionodes:0.0000020399)19:0.0000025640,KU174454_Eimeria_sp._ex_Microtus_agrestis:0.0000020399)35:0.0000025640,KU174461_Eimeria_apionodes:0.0000020399)22:0.0000025640,KU174456_Eimeria_sp._ex_Microtus_arvalis:0.0000020399)16:0.0000025640,KU174474_Eimeria_apionodes:0.0000020399)20:0.0000025640,KU174470_Eimeria_apionodes:0.0000020399)15:0.0000025640,((((((((KU174463_Eimeria_apionodes:0.0000020399,(JQ993657_Eimeria_sp._ex_Apodemus_agrarius:0.0005334303,MH751975.1_Eimeria_falciformis:0.0011262639)40:0.0002198397)32:0.0000020399,MH751937.1_Eimeria_falciformis:0.0000020399)21:0.0000020399,MH751941.1_Eimeria_falciformis:0.0000020399)44:0.0000020399,KU174476_Eimeria_sp._ex_Clethrionomys_glareolus:0.0000020399)28:0.0000020399,KU174484_Eimeria_sp._ex_Microtus_arvalis:0.0011799756)18:0.0000020399,KU174481_Eimeria_sp._ex_Microtus_agrestis:0.0034837581)36:0.0000020399,KU174469_Eimeria_sp._ex_Microtus_agrestis:0.0000020399)30:0.0000020399,KU174466_Eimeria_sp._ex_Clethrionomys_glareolus:0.0000020399)49:0.0000020399)38:0.0000025640,KU174455_Eimeria_sp._ex_Microtus_subterraneus:0.0000020399)21:0.0000025640,MH752012.1_Eimeria_falciformis:0.0000020399)42:0.0000025640,AF311644_Eimeria_sevilletensis:0.0324816742)25:0.0000025640,MH752017.1_Eimeria_falciformis:0.0000020399)27:0.0000025640,(((((((MH751998_Eimeria_falciformis:0.0000020399,(MH751934.1_Eimeria_falciformis:0.0000020399,MH751980.1_Eimeria_falciformis:0.0015963105)39:0.0000020399)37:0.0000020399,(MH751942.1_Eimeria_falciformis:0.0000020399,MH751978.1_Eimeria_falciformis:0.0000020399)55:0.0000020399)23:0.0000020399,(KU174486_Eimeria_sp._ex_Clethrionomys_glareolus:0.0000020399,MH752011.1_Eimeria_falciformis:0.0010676243)55:0.0004795625)22:0.0000020399,((((MH751943.1_Eimeria_falciformis:0.0010175299,MH752016.1_Eimeria_falciformis:0.0016499374)57:0.0000020399,MH751964.1_Eimeria_falciformis:0.0000020399)47:0.0000020399,(MH751981.1_Eimeria_falciformis:0.0000020399,MH751998.1_Eimeria_falciformis:0.0000020399)34:0.0000020399)38:0.0000020399,MH752019.1_Eimeria_falciformis:0.0000020399)27:0.0000020399)54:0.0000020399,KT184339.1_Eimeria_falciformis:0.0000020399)57:0.0005344428,MH752018.1_Eimeria_falciformis:0.0000020399)34:0.0000340438,MH751976.1_Eimeria_falciformis:0.0000020399)38:0.0000010191)42:0.0000021231,KU174464_Eimeria_apionodes:0.0035317528)71:0.0012253164,KU174482_Eimeria_sp._ex_Clethrionomys_glareolus:0.0000020399)39:0.0007548463,(((KU174483_Eimeria_apionodes:0.0024114886,(((JQ993660_Eimeria_sp._ex_Apodemus_agrarius:0.0015373112,KU192961_Eimeria_alorani:0.0000020399)93:0.0000020551,KU192958_Eimeria_alorani:0.0000020399)90:0.0003208890,KU192965_Eimeria_alorani:0.0000020399)61:0.0000020416)79:0.0005838848,U40263_Eimeria_nieschulzi:0.0025096129)85:0.0009970802,(((((((((((((KU174465_Eimeria_apionodes:0.0000020399,(KT184355_Eimeria_vermiformis:0.0000020399,(MH751940.1_Eimeria_vermiformis:0.0000020399,MH751948.1_Eimeria_vermiformis:0.0000020399)96:0.0000020404)88:0.0007716863)34:0.0000020416,MH751951.1_Eimeria_vermiformis:0.0000020399)22:0.0000020416,MH751974.1_Eimeria_vermiformis:0.0000020399)23:0.0000020416,MH751926.1_Eimeria_vermiformis:0.0000020399)87:0.0003269299,MH752030.1_Eimeria_vermiformis:0.0008703830)68:0.0000020399,MH751977.1_Eimeria_vermiformis:0.0000020399)79:0.0000020399,MH751957.1_Eimeria_vermiformis:0.0000020399)83:0.0000020399,KU192916_Eimeria_apionodes:0.0000020399)80:0.0000020399,MH752003.1_Eimeria_vermiformis:0.0000020399)40:0.0000020399,KU174467_Eimeria_apionodes:0.0000020399)37:0.0000020399,KU192936_Eimeria_apionodes:0.0000020399)42:0.0000020399,KU192931_Eimeria_apionodes:0.0000020399)96:0.0010469919,JQ993649_Eimeria_caviae:0.0015209816)62:0.0000020399)57:0.0000020436)75:0.0013591112,((((((KU174480_Eimeria_apionodes:0.0000020399,(KU174459_Eimeria_apionodes:0.0016104240,KU174487_Eimeria_apionodes:0.0000020399)63:0.0007384165)40:0.0000020416,KU174479_Eimeria_apionodes:0.0000020399)61:0.0000020416,KU174468_Eimeria_apionodes:0.0000020399)29:0.0000020399,KU174462_Eimeria_apionodes:0.0000020399)22:0.0000020399,((KU174485_Eimeria_apionodes:0.0029238759,JQ993663_Eimeria_sp._ex_Cricetus_cricetus:0.0023381810)65:0.0007603642,JQ993662_Eimeria_sp._ex_Apodemus_sylvaticus:0.0046619578)55:0.0000020399)32:0.0000020399,JQ993658_Eimeria_sp._ex_Apodemus_agrarius:0.0039413390)64:0.0007660105)55:0.0000023056,(((((((((((((((((((KT360995_Eimeria_ferrisi:0.0000020399,((((MH751945.1_Eimeria_ferrisi:0.0000020399,((MH751954.1_Eimeria_ferrisi:0.0000020399,MH751970.1_Eimeria_ferrisi:0.0005346185)31:0.0002391186,MH752034.1_Eimeria_ferrisi:0.0000020399)17:0.0000020399)26:0.0000020399,MH751993.1_Eimeria_ferrisi:0.0000020399)12:0.0000020399,MH751995.1_Eimeria_ferrisi:0.0000020399)13:0.0000020399,MH751962.1_Eimeria_ferrisi:0.0000020399)11:0.0000020399)13:0.0000020399,MH751959.1_Eimeria_ferrisi:0.0000020399)4:0.0000020399,MH751925.1_Eimeria_ferrisi:0.0000020399)3:0.0000020399,MH751984.1_Eimeria_ferrisi:0.0000020399)8:0.0000020399,(((((((((((((((((MH751929.1_Eimeria_ferrisi:0.0000000000,MH751952.1_Eimeria_ferrisi:0.0000000000):0.0000000000,MH751990.1_Eimeria_ferrisi:0.0000000000):0.0000000000,MH752001.1_Eimeria_ferrisi:0.0000000000):0.0000000000,MH751956.1_Eimeria_ferrisi:0.0000000000):0.0000000000,MH751973.1_Eimeria_ferrisi:0.0000000000):0.0000000000,MH751971.1_Eimeria_ferrisi:0.0000000000):0.0000000000,MH751931.1_Eimeria_ferrisi:0.0000000000):0.0000020399,((MH751930.1_Eimeria_ferrisi:0.0000020399,(MH751939.1_Eimeria_ferrisi:0.0000020399,(MH751986.1_Eimeria_ferrisi:0.0000020399,(MH752000.1_Eimeria_ferrisi:0.0000020399,((MH752008.1_Eimeria_ferrisi:0.0000022054,MH752025.1_Eimeria_ferrisi:0.0000020399)48:0.0023271713,MH752028.1_Eimeria_ferrisi:0.0000020399)38:0.0027659257)26:0.0000020416)26:0.0000020416)12:0.0000020416)4:0.0000010171,(((MH751949.1_Eimeria_ferrisi:0.0000020399,MH751982.1_Eimeria_ferrisi:0.0000020399)63:0.0000020399,((((((MH751950.1_Eimeria_ferrisi:0.0000020399,MH751997.1_Eimeria_ferrisi:0.0000020399)98:0.0000025640,MH751967.1_Eimeria_ferrisi:0.0000020399)35:0.0009436685,MH752026.1_Eimeria_ferrisi:0.0000020399)44:0.0016166517,MH751972.1_Eimeria_ferrisi:0.0000020399)35:0.0000020399,MH751965.1_Eimeria_ferrisi:0.0000020399)33:0.0000020399,MH751955.1_Eimeria_ferrisi:0.0000020399)33:0.0000020399)40:0.0002720402,MH751969.1_Eimeria_ferrisi:0.0000020399)11:0.0005346473)8:0.0000020416)9:0.0000020416,MH751968.1_Eimeria_ferrisi:0.0000020399)10:0.0000020416,MH752036.1_Eimeria_ferrisi:0.0000020399)14:0.0000020416,MH752032.1_Eimeria_ferrisi:0.0000020399)26:0.0000020416,MH752033.1_Eimeria_ferrisi:0.0000020399)20:0.0000020416,MH751966.1_Eimeria_ferrisi:0.0000020399)13:0.0000020416,MH751938.1_Eimeria_ferrisi:0.0000020399)17:0.0000020416,MH751996.1_Eimeria_ferrisi:0.0000020399)13:0.0000020416,MH751963.1_Eimeria_ferrisi:0.0000020399)10:0.0000020416,MH751989.1_Eimeria_ferrisi:0.0000020399)14:0.0000020416)11:0.0000020416,MH751985.1_Eimeria_ferrisi:0.0000020399)50:0.0008036493,MH752004.1_Eimeria_ferrisi:0.0000020399)38:0.0000020399,MH752006.1_Eimeria_ferrisi:0.0000020399)45:0.0000020399,MH751979.1_Eimeria_ferrisi:0.0000020399)47:0.0000020399,MH752005.1_Eimeria_ferrisi:0.0000020399)47:0.0000020399,MH752015.1_Eimeria_ferrisi:0.0000020399)23:0.0000020399,MH752009.1_Eimeria_ferrisi:0.0000020399)19:0.0000020399,MH752014.1_Eimeria_ferrisi:0.0000020399)12:0.0000020399,MH752013.1_Eimeria_ferrisi:0.0000020399)37:0.0000020399,((((((((((((MH751927.1_Eimeria_ferrisi:0.0000020399,MH751988.1_Eimeria_ferrisi:0.0005345994)32:0.0002823082,MH751932.1_Eimeria_ferrisi:0.0000020399)29:0.0000020399,MH752007.1_Eimeria_ferrisi:0.0000020399)25:0.0000020399,MH751928.1_Eimeria_ferrisi:0.0000020399)20:0.0000020399,MH751936.1_Eimeria_ferrisi:0.0010160842)24:0.0000020399,MH751992.1_Eimeria_ferrisi:0.0000020399)16:0.0000020399,MH751944.1_Eimeria_ferrisi:0.0000020399)29:0.0000020399,MH752035.1_Eimeria_ferrisi:0.0000020399)28:0.0000020399,(MH751987.1_Eimeria_ferrisi:0.0000020399,((MH752021.1_Eimeria_ferrisi:0.0035646690,MH752031.1_Eimeria_ferrisi:0.0000020399)86:0.0014944892,MH752024.1_Eimeria_ferrisi:0.0000020399)50:0.0000020399)42:0.0000020399)24:0.0000020399,MH751991.1_Eimeria_ferrisi:0.0000020399)22:0.0000020399,MH751947.1_Eimeria_ferrisi:0.0008030049)24:0.0000020399,(((MH751933.1_Eimeria_ferrisi:0.0010134648,(MH751994.1_Eimeria_ferrisi:0.0000020399,MH752022.1_Eimeria_ferrisi:0.0005356769)28:0.0002546544)7:0.0000020399,MH751958.1_Eimeria_ferrisi:0.0000020399)10:0.0000020399,(MH752002.1_Eimeria_ferrisi:0.0000020756,MH752020.1_Eimeria_ferrisi:0.0000020399)77:0.0034162366)31:0.0000020399)63:0.0007586903)33:0.0000020399,((((MH751935.1_Eimeria_ferrisi:0.0000020399,(MH751953.1_Eimeria_ferrisi:0.0000020399,(MH751999.1_Eimeria_ferrisi:0.0000020399,MH752023.1_Eimeria_ferrisi:0.0000027335)68:0.0022059655)65:0.0020458048)31:0.0000025640,MH751961.1_Eimeria_ferrisi:0.0000020399)48:0.0000025640,MH752029.1_Eimeria_ferrisi:0.0000020399)58:0.0000025640,(MH752010.1_Eimeria_ferrisi:0.0018602203,MH752027.1_Eimeria_ferrisi:0.0021557282)58:0.0010235051)46:0.0000020416)29:0.0000020399,AF311643_Eimeria_separata:0.0069532897)18:0.0000020399,(AF246717_Eimeria_telekii:0.0013467496,MH751983.1_Eimeria_ferrisi:0.0000020399)32:0.0000020399)98:0.0026878069,MH751946.1_Eimeria_ferrisi:0.0000020399)98:0.0040596712)99:0.0079163072,(JQ993652_Eimeria_sp._2_JK-2013:0.0000020399,JQ993653_Eimeria_vilasi:0.0000023056)100:0.0078053826)86:0.0036409371,(((JQ993659_Eimeria_alorani:0.0015750312,JQ993655_Eimeria_sp._ex_Apodemus_agrarius:0.0015377012)92:0.0007605982,(((JQ993656_Eimeria_sp._ex_Apodemus_agrarius:0.0023015323,((JQ993664_Eimeria_sp._ex_Gerbillus_dasyurus:0.0050990004,JQ993667_Eimeria_sp._ex_Mastomys_natalensis:0.0007000744)98:0.0040673860,KU192938_Eimeria_apionodes:0.0000020399)80:0.0000028844)44:0.0000020416,KU174475_Eimeria_apionodes:0.0000020399)45:0.0000020416,JQ993661_Eimeria_sp._ex_Apodemus_sylvaticus:0.0000020399)51:0.0000020416)92:0.0009894409,(JF304148_Eimeria_myoxi:0.0018953306,JQ993651_Eimeria_nkaka:0.0055175710)95:0.0019982806)96:0.0023251708)86:0.0022042208,(((((JQ993654_Eimeria_sp._ex_Acomys_sp._JK-2013:0.0014756032,(AF324214_Eimeria_chobotari:0.0050310996,AF339490_Eimeria_dipodomysis:0.0207387709)97:0.0080615649)74:0.0006532604,(AF307879_Eimeria_onychomysis:0.0057364192,AF307877_Eimeria_rioarribaensis:0.0027653649)53:0.0000020399)55:0.0007254704,AF339491_Eimeria_leucopi:0.0021779441)42:0.0006427726,(((AF307880_Eimeria_albigulae:0.0007618801,(AF339489_Eimeria_chaetodipi:0.0091478752,AF339492_Eimeria_peromysci:0.0093498467)98:0.0039728159)87:0.0011711451,AF307878_Eimeria_arizonensis:0.0013421986)86:0.0007491045,AF307876_Eimeria_antrozoi:0.0040832326)51:0.0000020416)52:0.0007453810,AF311642_Eimeria_reedi:0.0030677581)93:0.0013830956)100:0.0175444454);
