# Supplementary material for: Amplicon sequencing allows differential quantification of closely related parasite species: an example from rodent Coccidia (Eimeria)
Source: Parasit Vectors. 2023 Jun 17;16:204. doi: 10.1186/s13071-023-05800-6 (PMC10276917; doi:10.1186/s13071-023-05800-6)
Supplement: Supplementary file 3 — Additional file 3: Eimeria taxonomic annotation to species level based on phylogenetic analysis. A phylogenetic tree was produced for all Eimeria ASVs from each amplicon (10 amplicons targeting the 18S rRNA gene), reference sequences for Eimeria spp of house mice and other rodents. Bootstrap_MRCA_clade: Bootstrap values from the clade of each species (reference species sharing the most recent common ancestor) retrieved from the respective amplicon phylogenetic tree. [file 13071_2023_5800_MOESM3_ESM.csv]

names_ASVs	Species_assigned	Bootstrap_MCRA_clade
18S_0067a_deg_3Mod_53_F.NSR399_3Mod_53_R_ASV_1	ferrisi	90
18S_0067a_deg_3Mod_53_F.NSR399_3Mod_53_R_ASV_2	ferrisi	90
18S_0067a_deg_3Mod_53_F.NSR399_3Mod_53_R_ASV_3	falciformis	63
18S_0067a_deg_3Mod_53_F.NSR399_3Mod_53_R_ASV_4	Unknown_18SrRNA_gene	NA
D3A_5Mod_46_F.D3B_5Mod_46_R_ASV_1	Unknown_28SrRNA_gene	NA
D3A_5Mod_46_F.D3B_5Mod_46_R_ASV_2	Unknown_28SrRNA_gene	NA
D3A_5Mod_46_F.D3B_5Mod_46_R_ASV_3	Unknown_28SrRNA_gene	NA
D3A_5Mod_46_F.D3B_5Mod_46_R_ASV_4	Unknown_28SrRNA_gene	NA
D3A_5Mod_46_F.D3B_5Mod_46_R_ASV_5	Unknown_28SrRNA_gene	NA
D3A_5Mod_46_F.D3B_5Mod_46_R_ASV_6	Unknown_28SrRNA_gene	NA
D3A_5Mod_46_F.D3B_5Mod_46_R_ASV_7	Unknown_28SrRNA_gene	NA
D3A_5Mod_46_F.D3B_5Mod_46_R_ASV_8	Unknown_28SrRNA_gene	NA
18S_0067a_deg_5Mod_52_F.NSR399_5Mod_52_R_ASV_1	ferrisi	98
18S_0067a_deg_5Mod_52_F.NSR399_5Mod_52_R_ASV_2	falciformis	68
18S_0067a_deg_5Mod_52_F.NSR399_5Mod_52_R_ASV_3	vermiformis	96
MarkN_10_F.Euk360_CR_21_R_ASV_1	ferrisi	69
MarkN_10_F.Euk360_CR_21_R_ASV_2	ferrisi	69
MarkN_10_F.Euk360_CR_21_R_ASV_3	ferrisi	69
MarkN_10_F.Euk360_CR_21_R_ASV_4	ferrisi	69
MarkN_10_F.Euk360_CR_21_R_ASV_5	falciformis	96
Hadz_566_6_F.Nem_0425_4_2_R_ASV_1	ferrisi	99
MarkN_10_F.Proti440R_28_R_ASV_1	ferrisi	76
MarkN_10_F.Proti440R_28_R_ASV_2	ferrisi	76
MarkN_10_F.Proti440R_28_R_ASV_3	ferrisi	76
MarkN_10_F.Proti440R_28_R_ASV_4	ferrisi	76
MarkN_10_F.Proti440R_28_R_ASV_5	falciformis	96
Gen_600_7_F.Nem_0425_4_2_R_ASV_1	ferrisi	99
Gen_600_7_F.Nem_0425_4_2_R_ASV_2	ferrisi	99
Gen_600_7_F.Nem_0425_4_2_R_ASV_3	falciformis	86
Prot1702_32_F.wang1624CR6S_16_R_ASV_1	ferrisi	98
Prot1702_32_F.wang1624CR6S_16_R_ASV_2	falciformis	62
wang1141_13_F.Nem_0425_6_3_R_ASV_1	ferrisi	97
wang1141_13_F.Nem_0425_6_3_R_ASV_2	falciformis	43
Nem_0425_6CR_14_F.EukB_MH_24_R_ASV_1	ferrisi	82
Nem_0425_6CR_14_F.EukB_MH_24_R_ASV_2	falciformis	68
Proti15_25_F.Proti440R_28_R_ASV_1	ferrisi	97
Proti15_25_F.Proti440R_28_R_ASV_2	falciformis	52
